# Supplementary material for: Fecal microbiota in the female prairie vole (Microtus ochrogaster)
Source: PLoS One. 2018 Mar 26;13(3):e0190648. doi: 10.1371/journal.pone.0190648 (PMC5868765; doi:10.1371/journal.pone.0190648)
Supplement: S2 Table — Tab-delimited text file with SILVA alignment position to E. coli 16S rRNA position and hypervariable region translation. (TXT) [file pone.0190648.s002.txt]

S2 Table. Reference alignment to rRNA gene position conversion. Tab-delimited text file with SILVA alignment position to E. coli 16S rRNA position and hypervariable region translation
Alignment_Pos	EcPos_SILVA128	Variable Region
1	1
2	1
3	1
4	1
5	1
6	1
7	1
8	1
9	1
10	1
11	1
12	1
13	1
14	1
15	1
16	1
17	1
18	1
19	1
20	1
21	1
22	1
23	1
24	1
25	1
26	1
27	1
28	1
29	1
30	1
31	1
32	1
33	1
34	1
35	1
36	1
37	1
38	1
39	1
40	1
41	1
42	1
43	1
44	1
45	1
46	1
47	1
48	1
49	1
50	1
51	1
52	1
53	1
54	1
55	1
56	1
57	1
58	1
59	1
60	1
61	1
62	1
63	1
64	1
65	1
66	1
67	1
68	1
69	1
70	1
71	1
72	1
73	1
74	1
75	1
76	1
77	1
78	1
79	1
80	1
81	1
82	1
83	1
84	1
85	1
86	1
87	1
88	1
89	1
90	1
91	1
92	1
93	1
94	1
95	1
96	1
97	1
98	1
99	1
100	1
101	1
102	1
103	1
104	1
105	1
106	1
107	1
108	1
109	1
110	1
111	1
112	1
113	1
114	1
115	1
116	1
117	1
118	1
119	1
120	1
121	1
122	1
123	1
124	1
125	1
126	1
127	1
128	1
129	1
130	1
131	1
132	1
133	1
134	1
135	1
136	1
137	1
138	1
139	1
140	1
141	1
142	1
143	1
144	1
145	1
146	1
147	1
148	1
149	1
150	1
151	1
152	1
153	1
154	1
155	1
156	1
157	1
158	1
159	1
160	1
161	1
162	1
163	1
164	1
165	1
166	1
167	1
168	1
169	1
170	1
171	1
172	1
173	1
174	1
175	1
176	1
177	1
178	1
179	1
180	1
181	1
182	1
183	1
184	1
185	1
186	1
187	1
188	1
189	1
190	1
191	1
192	1
193	1
194	1
195	1
196	1
197	1
198	1
199	1
200	1
201	1
202	1
203	1
204	1
205	1
206	1
207	1
208	1
209	1
210	1
211	1
212	1
213	1
214	1
215	1
216	1
217	1
218	1
219	1
220	1
221	1
222	1
223	1
224	1
225	1
226	1
227	1
228	1
229	1
230	1
231	1
232	1
233	1
234	1
235	1
236	1
237	1
238	1
239	1
240	1
241	1
242	1
243	1
244	1
245	1
246	1
247	1
248	1
249	1
250	1
251	1
252	1
253	1
254	1
255	1
256	1
257	1
258	1
259	1
260	1
261	1
262	1
263	1
264	1
265	1
266	1
267	1
268	1
269	1
270	1
271	1
272	1
273	1
274	1
275	1
276	1
277	1
278	1
279	1
280	1
281	1
282	1
283	1
284	1
285	1
286	1
287	1
288	1
289	1
290	1
291	1
292	1
293	1
294	1
295	1
296	1
297	1
298	1
299	1
300	1
301	1
302	1
303	1
304	1
305	1
306	1
307	1
308	1
309	1
310	1
311	1
312	1
313	1
314	1
315	1
316	1
317	1
318	1
319	1
320	1
321	1
322	1
323	1
324	1
325	1
326	1
327	1
328	1
329	1
330	1
331	1
332	1
333	1
334	1
335	1
336	1
337	1
338	1
339	1
340	1
341	1
342	1
343	1
344	1
345	1
346	1
347	1
348	1
349	1
350	1
351	1
352	1
353	1
354	1
355	1
356	1
357	1
358	1
359	1
360	1
361	1
362	1
363	1
364	1
365	1
366	1
367	1
368	1
369	1
370	1
371	1
372	1
373	1
374	1
375	1
376	1
377	1
378	1
379	1
380	1
381	1
382	1
383	1
384	1
385	1
386	1
387	1
388	1
389	1
390	1
391	1
392	1
393	1
394	1
395	1
396	1
397	1
398	1
399	1
400	1
401	1
402	1
403	1
404	1
405	1
406	1
407	1
408	1
409	1
410	1
411	1
412	1
413	1
414	1
415	1
416	1
417	1
418	1
419	1
420	1
421	1
422	1
423	1
424	1
425	1
426	1
427	1
428	1
429	1
430	1
431	1
432	1
433	1
434	1
435	1
436	1
437	1
438	1
439	1
440	1
441	1
442	1
443	1
444	1
445	1
446	1
447	1
448	1
449	1
450	1
451	1
452	1
453	1
454	1
455	1
456	1
457	1
458	1
459	1
460	1
461	1
462	1
463	1
464	1
465	1
466	1
467	1
468	1
469	1
470	1
471	1
472	1
473	1
474	1
475	1
476	1
477	1
478	1
479	1
480	1
481	1
482	1
483	1
484	1
485	1
486	1
487	1
488	1
489	1
490	1
491	1
492	1
493	1
494	1
495	1
496	1
497	1
498	1
499	1
500	1
501	1
502	1
503	1
504	1
505	1
506	1
507	1
508	1
509	1
510	1
511	1
512	1
513	1
514	1
515	1
516	1
517	1
518	1
519	1
520	1
521	1
522	1
523	1
524	1
525	1
526	1
527	1
528	1
529	1
530	1
531	1
532	1
533	1
534	1
535	1
536	1
537	1
538	1
539	1
540	1
541	1
542	1
543	1
544	1
545	1
546	1
547	1
548	1
549	1
550	1
551	1
552	1
553	1
554	1
555	1
556	1
557	1
558	1
559	1
560	1
561	1
562	1
563	1
564	1
565	1
566	1
567	1
568	1
569	1
570	1
571	1
572	1
573	1
574	1
575	1
576	1
577	1
578	1
579	1
580	1
581	1
582	1
583	1
584	1
585	1
586	1
587	1
588	1
589	1
590	1
591	1
592	1
593	1
594	1
595	1
596	1
597	1
598	1
599	1
600	1
601	1
602	1
603	1
604	1
605	1
606	1
607	1
608	1
609	1
610	1
611	1
612	1
613	1
614	1
615	1
616	1
617	1
618	1
619	1
620	1
621	1
622	1
623	1
624	1
625	1
626	1
627	1
628	1
629	1
630	1
631	1
632	1
633	1
634	1
635	1
636	1
637	1
638	1
639	1
640	1
641	1
642	1
643	1
644	1
645	1
646	1
647	1
648	1
649	1
650	1
651	1
652	1
653	1
654	1
655	1
656	1
657	1
658	1
659	1
660	1
661	1
662	1
663	1
664	1
665	1
666	1
667	1
668	1
669	1
670	1
671	1
672	1
673	1
674	1
675	1
676	1
677	1
678	1
679	1
680	1
681	1
682	1
683	1
684	1
685	1
686	1
687	1
688	1
689	1
690	1
691	1
692	1
693	1
694	1
695	1
696	1
697	1
698	1
699	1
700	1
701	1
702	1
703	1
704	1
705	1
706	1
707	1
708	1
709	1
710	1
711	1
712	1
713	1
714	1
715	1
716	1
717	1
718	1
719	1
720	1
721	1
722	1
723	1
724	1
725	1
726	1
727	1
728	1
729	1
730	1
731	1
732	1
733	1
734	1
735	1
736	1
737	1
738	1
739	1
740	1
741	1
742	1
743	1
744	1
745	1
746	1
747	1
748	1
749	1
750	1
751	1
752	1
753	1
754	1
755	1
756	1
757	1
758	1
759	1
760	1
761	1
762	1
763	1
764	1
765	1
766	1
767	1
768	1
769	1
770	1
771	1
772	1
773	1
774	1
775	1
776	1
777	1
778	1
779	1
780	1
781	1
782	1
783	1
784	1
785	1
786	1
787	1
788	1
789	1
790	1
791	1
792	1
793	1
794	1
795	1
796	1
797	1
798	1
799	1
800	1
801	1
802	1
803	1
804	1
805	1
806	1
807	1
808	1
809	1
810	1
811	1
812	1
813	1
814	1
815	1
816	1
817	1
818	1
819	1
820	1
821	1
822	1
823	1
824	1
825	1
826	1
827	1
828	1
829	1
830	1
831	1
832	1
833	1
834	1
835	1
836	1
837	1
838	1
839	1
840	1
841	1
842	1
843	1
844	1
845	1
846	1
847	1
848	1
849	1
850	1
851	1
852	1
853	1
854	1
855	1
856	1
857	1
858	1
859	1
860	1
861	1
862	1
863	1
864	1
865	1
866	1
867	1
868	1
869	1
870	1
871	1
872	1
873	1
874	1
875	1
876	1
877	1
878	1
879	1
880	1
881	1
882	1
883	1
884	1
885	1
886	1
887	1
888	1
889	1
890	1
891	1
892	1
893	1
894	1
895	1
896	1
897	1
898	1
899	1
900	1
901	1
902	1
903	1
904	1
905	1
906	1
907	1
908	1
909	1
910	1
911	1
912	1
913	1
914	1
915	1
916	1
917	1
918	1
919	1
920	1
921	1
922	1
923	1
924	1
925	1
926	1
927	1
928	1
929	1
930	1
931	1
932	1
933	1
934	1
935	1
936	1
937	1
938	1
939	1
940	1
941	1
942	1
943	1
944	1
945	1
946	1
947	1
948	1
949	1
950	1
951	1
952	1
953	1
954	1
955	1
956	1
957	1
958	1
959	1
960	1
961	1
962	1
963	1
964	1
965	1
966	1
967	1
968	1
969	1
970	1
971	1
972	1
973	1
974	1
975	1
976	1
977	1
978	1
979	1
980	1
981	1
982	1
983	1
984	1
985	1
986	1
987	1
988	1
989	1
990	1
991	1
992	1
993	1
994	1
995	1
996	1
997	1
998	1
999	1
1000	1
1001	2
1002	3
1003	4
1004	5
1005	6
1006	7
1007	8
1008	9
1009	10
1010	10
1011	11
1012	12
1013	13
1014	14
1015	14
1016	14
1017	14
1018	14
1019	14
1020	15
1021	16
1022	16
1023	16
1024	17
1025	17
1026	18
1027	19
1028	19
1029	20
1030	20
1031	21
1032	21
1033	22
1034	22
1035	23
1036	24
1037	24
1038	24
1039	25
1040	25
1041	26
1042	27
1043	27
1044	28
1045	28
1046	29
1047	29
1048	30
1049	30
1050	30
1051	31
1052	31
1053	32
1054	32
1055	32
1056	33
1057	33
1058	34
1059	34
1060	35
1061	35
1062	36
1063	36
1064	36
1065	37
1066	37
1067	38
1068	38
1069	39
1070	39
1071	40
1072	40
1073	40
1074	41
1075	41
1076	42
1077	42
1078	42
1079	43
1080	43
1081	44
1082	44
1083	45
1084	45
1085	46
1086	46
1087	46
1088	46
1089	46
1090	46
1091	46
1092	46
1093	46
1094	46
1095	46
1096	47
1097	47
1098	47
1099	47
1100	47
1101	48
1102	48
1103	49
1104	49
1105	49
1106	50
1107	51
1108	51
1109	52
1110	52
1111	52
1112	53
1113	54
1114	54
1115	55
1116	55
1117	55
1118	55
1119	55
1120	56
1121	56
1122	57
1123	57
1124	57
1125	58
1126	58
1127	58
1128	58
1129	58
1130	59
1131	59
1132	60
1133	60
1134	61
1135	61
1136	61
1137	62
1138	62
1139	63
1140	63
1141	63
1142	64
1143	65
1144	65
1145	66
1146	66
1147	67
1148	68
1149	68
1150	68
1151	68
1152	68
1153	68
1154	68
1155	68
1156	68
1157	68
1158	68
1159	68
1160	69	V1
1161	69	V1
1162	70	V1
1163	71	V1
1164	72	V1
1165	72	V1
1166	72	V1
1167	73	V1
1168	73	V1
1169	74	V1
1170	74	V1
1171	74	V1
1172	75	V1
1173	75	V1
1174	75	V1
1175	75	V1
1176	75	V1
1177	75	V1
1178	75	V1
1179	75	V1
1180	75	V1
1181	75	V1
1182	75	V1
1183	75	V1
1184	75	V1
1185	75	V1
1186	75	V1
1187	75	V1
1188	75	V1
1189	75	V1
1190	75	V1
1191	75	V1
1192	75	V1
1193	75	V1
1194	75	V1
1195	75	V1
1196	75	V1
1197	75	V1
1198	75	V1
1199	75	V1
1200	75	V1
1201	75	V1
1202	75	V1
1203	75	V1
1204	76	V1
1205	77	V1
1206	77	V1
1207	78	V1
1208	78	V1
1209	79	V1
1210	79	V1
1211	80	V1
1212	80	V1
1213	81	V1
1214	81	V1
1215	82	V1
1216	82	V1
1217	82	V1
1218	82	V1
1219	82	V1
1220	82	V1
1221	82	V1
1222	82	V1
1223	82	V1
1224	82	V1
1225	82	V1
1226	82	V1
1227	82	V1
1228	82	V1
1229	82	V1
1230	82	V1
1231	82	V1
1232	82	V1
1233	82	V1
1234	82	V1
1235	82	V1
1236	82	V1
1237	82	V1
1238	82	V1
1239	82	V1
1240	82	V1
1241	82	V1
1242	82	V1
1243	82	V1
1244	82	V1
1245	82	V1
1246	82	V1
1247	82	V1
1248	82	V1
1249	82	V1
1250	82	V1
1251	82	V1
1252	82	V1
1253	82	V1
1254	82	V1
1255	82	V1
1256	82	V1
1257	82	V1
1258	82	V1
1259	82	V1
1260	82	V1
1261	82	V1
1262	82	V1
1263	82	V1
1264	82	V1
1265	82	V1
1266	82	V1
1267	82	V1
1268	82	V1
1269	82	V1
1270	82	V1
1271	82	V1
1272	82	V1
1273	82	V1
1274	82	V1
1275	82	V1
1276	82	V1
1277	82	V1
1278	82	V1
1279	82	V1
1280	82	V1
1281	82	V1
1282	82	V1
1283	82	V1
1284	82	V1
1285	82	V1
1286	82	V1
1287	82	V1
1288	82	V1
1289	82	V1
1290	82	V1
1291	82	V1
1292	82	V1
1293	82	V1
1294	82	V1
1295	82	V1
1296	82	V1
1297	82	V1
1298	82	V1
1299	82	V1
1300	82	V1
1301	82	V1
1302	82	V1
1303	82	V1
1304	82	V1
1305	82	V1
1306	82	V1
1307	82	V1
1308	82	V1
1309	82	V1
1310	82	V1
1311	82	V1
1312	82	V1
1313	82	V1
1314	82	V1
1315	82	V1
1316	82	V1
1317	82	V1
1318	82	V1
1319	82	V1
1320	82	V1
1321	82	V1
1322	82	V1
1323	82	V1
1324	82	V1
1325	82	V1
1326	82	V1
1327	82	V1
1328	82	V1
1329	82	V1
1330	82	V1
1331	82	V1
1332	82	V1
1333	82	V1
1334	82	V1
1335	82	V1
1336	82	V1
1337	82	V1
1338	82	V1
1339	82	V1
1340	82	V1
1341	82	V1
1342	82	V1
1343	82	V1
1344	82	V1
1345	82	V1
1346	82	V1
1347	82	V1
1348	82	V1
1349	82	V1
1350	82	V1
1351	82	V1
1352	82	V1
1353	82	V1
1354	82	V1
1355	82	V1
1356	82	V1
1357	82	V1
1358	82	V1
1359	82	V1
1360	82	V1
1361	82	V1
1362	82	V1
1363	82	V1
1364	82	V1
1365	82	V1
1366	82	V1
1367	82	V1
1368	82	V1
1369	82	V1
1370	82	V1
1371	82	V1
1372	82	V1
1373	82	V1
1374	82	V1
1375	82	V1
1376	82	V1
1377	82	V1
1378	82	V1
1379	82	V1
1380	82	V1
1381	82	V1
1382	82	V1
1383	82	V1
1384	82	V1
1385	82	V1
1386	82	V1
1387	82	V1
1388	82	V1
1389	82	V1
1390	82	V1
1391	82	V1
1392	82	V1
1393	82	V1
1394	82	V1
1395	82	V1
1396	82	V1
1397	82	V1
1398	82	V1
1399	82	V1
1400	82	V1
1401	82	V1
1402	82	V1
1403	82	V1
1404	82	V1
1405	82	V1
1406	82	V1
1407	82	V1
1408	82	V1
1409	82	V1
1410	82	V1
1411	82	V1
1412	82	V1
1413	82	V1
1414	82	V1
1415	82	V1
1416	82	V1
1417	82	V1
1418	82	V1
1419	82	V1
1420	82	V1
1421	82	V1
1422	82	V1
1423	82	V1
1424	82	V1
1425	82	V1
1426	82	V1
1427	82	V1
1428	82	V1
1429	82	V1
1430	82	V1
1431	82	V1
1432	82	V1
1433	82	V1
1434	82	V1
1435	82	V1
1436	82	V1
1437	82	V1
1438	82	V1
1439	82	V1
1440	82	V1
1441	82	V1
1442	82	V1
1443	82	V1
1444	82	V1
1445	82	V1
1446	82	V1
1447	82	V1
1448	82	V1
1449	82	V1
1450	82	V1
1451	82	V1
1452	82	V1
1453	82	V1
1454	82	V1
1455	82	V1
1456	82	V1
1457	82	V1
1458	82	V1
1459	83	V1
1460	84	V1
1461	85	V1
1462	85	V1
1463	86	V1
1464	86	V1
1465	86	V1
1466	86	V1
1467	86	V1
1468	86	V1
1469	86	V1
1470	86	V1
1471	86	V1
1472	86	V1
1473	86	V1
1474	86	V1
1475	86	V1
1476	86	V1
1477	86	V1
1478	86	V1
1479	86	V1
1480	86	V1
1481	86	V1
1482	86	V1
1483	86	V1
1484	86	V1
1485	86	V1
1486	86	V1
1487	86	V1
1488	86	V1
1489	86	V1
1490	86	V1
1491	86	V1
1492	86	V1
1493	86	V1
1494	86	V1
1495	86	V1
1496	86	V1
1497	86	V1
1498	86	V1
1499	86	V1
1500	86	V1
1501	86	V1
1502	86	V1
1503	86	V1
1504	86	V1
1505	86	V1
1506	86	V1
1507	86	V1
1508	86	V1
1509	86	V1
1510	86	V1
1511	86	V1
1512	86	V1
1513	86	V1
1514	86	V1
1515	86	V1
1516	86	V1
1517	86	V1
1518	86	V1
1519	86	V1
1520	86	V1
1521	86	V1
1522	86	V1
1523	86	V1
1524	86	V1
1525	86	V1
1526	86	V1
1527	86	V1
1528	86	V1
1529	86	V1
1530	86	V1
1531	86	V1
1532	86	V1
1533	86	V1
1534	86	V1
1535	86	V1
1536	86	V1
1537	86	V1
1538	86	V1
1539	86	V1
1540	86	V1
1541	86	V1
1542	86	V1
1543	86	V1
1544	86	V1
1545	86	V1
1546	86	V1
1547	86	V1
1548	86	V1
1549	86	V1
1550	86	V1
1551	86	V1
1552	86	V1
1553	86	V1
1554	86	V1
1555	86	V1
1556	86	V1
1557	86	V1
1558	86	V1
1559	86	V1
1560	86	V1
1561	86	V1
1562	86	V1
1563	86	V1
1564	86	V1
1565	86	V1
1566	86	V1
1567	86	V1
1568	86	V1
1569	86	V1
1570	86	V1
1571	86	V1
1572	86	V1
1573	86	V1
1574	86	V1
1575	86	V1
1576	86	V1
1577	86	V1
1578	86	V1
1579	86	V1
1580	86	V1
1581	86	V1
1582	86	V1
1583	86	V1
1584	86	V1
1585	86	V1
1586	86	V1
1587	86	V1
1588	86	V1
1589	86	V1
1590	86	V1
1591	86	V1
1592	86	V1
1593	86	V1
1594	86	V1
1595	86	V1
1596	86	V1
1597	86	V1
1598	86	V1
1599	86	V1
1600	86	V1
1601	86	V1
1602	86	V1
1603	86	V1
1604	86	V1
1605	86	V1
1606	86	V1
1607	86	V1
1608	86	V1
1609	86	V1
1610	86	V1
1611	86	V1
1612	86	V1
1613	86	V1
1614	86	V1
1615	86	V1
1616	86	V1
1617	86	V1
1618	86	V1
1619	86	V1
1620	86	V1
1621	86	V1
1622	86	V1
1623	86	V1
1624	86	V1
1625	86	V1
1626	86	V1
1627	86	V1
1628	86	V1
1629	86	V1
1630	86	V1
1631	86	V1
1632	86	V1
1633	86	V1
1634	86	V1
1635	86	V1
1636	86	V1
1637	86	V1
1638	86	V1
1639	86	V1
1640	86	V1
1641	86	V1
1642	86	V1
1643	86	V1
1644	86	V1
1645	86	V1
1646	86	V1
1647	86	V1
1648	86	V1
1649	86	V1
1650	86	V1
1651	86	V1
1652	86	V1
1653	86	V1
1654	86	V1
1655	86	V1
1656	86	V1
1657	86	V1
1658	86	V1
1659	86	V1
1660	86	V1
1661	86	V1
1662	86	V1
1663	86	V1
1664	86	V1
1665	86	V1
1666	86	V1
1667	86	V1
1668	86	V1
1669	86	V1
1670	86	V1
1671	86	V1
1672	86	V1
1673	86	V1
1674	86	V1
1675	86	V1
1676	86	V1
1677	86	V1
1678	86	V1
1679	86	V1
1680	86	V1
1681	86	V1
1682	86	V1
1683	86	V1
1684	86	V1
1685	86	V1
1686	86	V1
1687	86	V1
1688	86	V1
1689	86	V1
1690	86	V1
1691	86	V1
1692	86	V1
1693	86	V1
1694	86	V1
1695	86	V1
1696	86	V1
1697	86	V1
1698	86	V1
1699	86	V1
1700	86	V1
1701	86	V1
1702	86	V1
1703	86	V1
1704	86	V1
1705	86	V1
1706	86	V1
1707	86	V1
1708	86	V1
1709	86	V1
1710	86	V1
1711	86	V1
1712	86	V1
1713	86	V1
1714	86	V1
1715	86	V1
1716	86	V1
1717	86	V1
1718	86	V1
1719	86	V1
1720	86	V1
1721	86	V1
1722	86	V1
1723	86	V1
1724	86	V1
1725	86	V1
1726	87	V1
1727	87	V1
1728	87	V1
1729	88	V1
1730	88	V1
1731	88	V1
1732	89	V1
1733	89	V1
1734	90	V1
1735	90	V1
1736	91	V1
1737	91	V1
1738	92	V1
1739	92	V1
1740	92	V1
1741	93	V1
1742	93	V1
1743	93	V1
1744	93	V1
1745	93	V1
1746	93	V1
1747	93	V1
1748	93	V1
1749	93	V1
1750	93	V1
1751	93	V1
1752	93	V1
1753	93	V1
1754	93	V1
1755	93	V1
1756	93	V1
1757	93	V1
1758	93	V1
1759	93	V1
1760	94	V1
1761	94	V1
1762	95	V1
1763	95	V1
1764	96	V1
1765	96	V1
1766	96	V1
1767	96	V1
1768	96	V1
1769	97	V1
1770	97	V1
1771	97	V1
1772	98	V1
1773	99	V1
1774	99	V1
1775	99	V1
1776	100
1777	100
1778	100
1779	100
1780	100
1781	100
1782	100
1783	100
1784	101
1785	102
1786	102
1787	103
1788	103
1789	104
1790	104
1791	105
1792	105
1793	106
1794	106
1795	107
1796	108
1797	108
1798	109
1799	109
1800	109
1801	110
1802	110
1803	110
1804	110
1805	110
1806	110
1807	110
1808	110
1809	110
1810	110
1811	110
1812	110
1813	110
1814	110
1815	111
1816	111
1817	112
1818	112
1819	112
1820	112
1821	112
1822	112
1823	112
1824	112
1825	112
1826	112
1827	112
1828	112
1829	112
1830	112
1831	112
1832	112
1833	112
1834	112
1835	112
1836	112
1837	112
1838	112
1839	112
1840	112
1841	112
1842	112
1843	112
1844	112
1845	112
1846	112
1847	112
1848	112
1849	112
1850	112
1851	112
1852	112
1853	112
1854	112
1855	112
1856	112
1857	112
1858	112
1859	112
1860	112
1861	112
1862	112
1863	112
1864	112
1865	112
1866	112
1867	112
1868	112
1869	112
1870	112
1871	112
1872	112
1873	112
1874	112
1875	112
1876	112
1877	112
1878	112
1879	112
1880	112
1881	112
1882	112
1883	112
1884	112
1885	112
1886	112
1887	112
1888	112
1889	112
1890	112
1891	112
1892	112
1893	112
1894	112
1895	112
1896	112
1897	112
1898	112
1899	112
1900	112
1901	112
1902	112
1903	112
1904	112
1905	112
1906	112
1907	112
1908	112
1909	112
1910	112
1911	112
1912	112
1913	112
1914	112
1915	112
1916	112
1917	112
1918	112
1919	112
1920	112
1921	112
1922	112
1923	112
1924	112
1925	112
1926	112
1927	112
1928	112
1929	112
1930	112
1931	112
1932	112
1933	112
1934	112
1935	112
1936	112
1937	112
1938	112
1939	112
1940	112
1941	112
1942	112
1943	112
1944	112
1945	112
1946	112
1947	112
1948	112
1949	112
1950	112
1951	112
1952	112
1953	112
1954	112
1955	112
1956	112
1957	112
1958	112
1959	112
1960	112
1961	112
1962	112
1963	112
1964	112
1965	112
1966	112
1967	112
1968	112
1969	112
1970	112
1971	112
1972	112
1973	112
1974	112
1975	112
1976	112
1977	112
1978	112
1979	112
1980	112
1981	112
1982	112
1983	112
1984	112
1985	112
1986	112
1987	112
1988	112
1989	112
1990	112
1991	112
1992	112
1993	112
1994	112
1995	112
1996	112
1997	112
1998	112
[truncated: 48,002 more rows]
