# Supplementary material for: Fecal microbiota in the female prairie vole (Microtus ochrogaster)
Source: PLoS One. 2018 Mar 26;13(3):e0190648. doi: 10.1371/journal.pone.0190648 (PMC5868765; doi:10.1371/journal.pone.0190648)
Supplement: S4 Table — Samples and hypervariable regions are color coded as in other figures and tables in the text. The bar graph insert depicts forward and reverse read counts by hypervariable region before (blue bars) and after (red bars) removal of sequence chimeras. Reads were aligned, divided into forward and reverse reads, and assigned to the 16S rRNA hypervariable regions V2, V3, V4, V6-7, V8, and V9 as described in Materials & Methods. (XLSX) [file pone.0190648.s004.xlsx]

## Sheet: S4 Table. Reads Samples_HVR
S4 Table. Read Assignments by sample and hypervariable region before and after removal of sequence chimeras (usearch61). Samples and hypervariable regions are color coded as in other figures and tables in the text. The bar graph insert depicts forward and reverse read counts by hypervariable region before (blue bars) and after (red bars) removal of sequence chimeras. Reads were aligned, divided i…
Sample/Read Group	Raw Trimmed Reads (175 - 300 nt)	Reads after Alignment and Binning	Forward Reads	Reverse reads	Reads_V2for	Reads_V3for	Reads_V4for	Reads_V6-7for	Reads_V8for	Reads_V9for	Reads_V2rev	Reads_V3rev	Reads_V4rev	Reads_V6-7rev	Reads_V8rev	Reads_V9rev		Reads_V2for_no_chimera	Reads_V3for_no_chimera	Reads_V4for_no_chimera	Reads_V6-7for_no_chimera	Reads_V8for_no_chimera	Reads_V9for_no_chimera	Reads_V2rev_no_chimera	Reads_V3rev_no_chimera	Reads_V4rev_no_chimera	Reads_V6-7rev_no_chimera	Reads_V8rev_no_chimera	Reads_V9rev_no_chimera	Sum after Chimera Removal	Percentage left after quality control
Sample_6924	87241	87162	41801	45361	703	14012	3560	6077	16689	760	565	14401	2680	10284	15618	1813		698	13970	3504	5713	16393	760	563	14351	2637	9490	15319	1811	85209	97.6708
Sample_6925	105740	105633	50457	55176	873	16651	4546	7571	19875	941	772	16792	3220	13039	19390	1963		868	16620	4480	7164	19527	941	766	16703	3172	12078	19005	1963	103287	97.6802
Sample_6936	65740	65599	31719	33880	622	10945	2586	5406	11782	378	432	10625	2175	7487	12300	861		613	10897	2537	5171	11635	378	427	10576	2130	6973	12086	860	64283	97.7837
Sample_6937	101861	101747	51431	50316	1264	17011	3687	8423	20036	1010	641	16055	3635	10866	18201	918		1255	16980	3645	8095	19817	1010	634	15989	3589	10284	17927	918	100143	98.3134
Sample_6942	114978	114822	54498	60324	774	16894	4852	8857	22318	803	610	16243	3349	15045	23196	1881		767	16861	4785	8439	22058	803	606	16174	3314	13915	22849	1879	112450	97.8013
Sample_6943	126134	126009	60184	65825	986	19672	5128	11085	22059	1254	630	18311	3494	18665	22709	2016		980	19633	5076	10573	21840	1254	628	18261	3454	17503	22368	2013	123583	97.9775
Sample_6947	79136	79050	39719	39331	777	14046	3082	5831	15426	557	510	13621	2657	8781	12882	880		769	13986	3032	5587	15168	557	503	13513	2615	8253	12583	880	77446	97.8644
Sample_6948	71704	71552	35559	35993	944	11696	3582	5133	13906	298	692	11624	2940	8404	11931	402		933	11649	3521	4977	13739	298	684	11548	2895	8006	11684	401	70335	98.0908
Sample_7082	62331	62229	31134	31095	1243	11083	3224	6111	8956	517	1012	9430	2602	9452	7588	1011		1231	11045	3165	5841	8821	517	1001	9387	2567	8794	7474	1011	60854	97.6304
Sample_7083	49023	48809	24650	24159	1293	8228	2302	5860	6043	924	736	6785	2020	8525	4815	1278		1281	8201	2272	5597	5948	924	727	6741	1991	7946	4742	1275	47645	97.1891
Sample_7318	111369	111283	53897	57386	2191	19902	5653	9122	16446	583	2438	18790	4544	15862	14405	1347		2182	19861	5594	8810	16240	583	2428	18727	4502	15028	14249	1347	109551	98.3676
Sample_7319	64114	64048	32723	31325	2059	11020	3416	6401	8924	903	1718	9051	2893	9370	7220	1073		2050	10998	3371	6159	8838	903	1710	9010	2865	8870	7124	1072	62970	98.2157
Total	1039371	1037943	507772	530171	13729	171160	45618	85877	182460	8928	10756	161728	36209	135780	170255	15443		13627	170701	44982	82126	180024	8928	10677	160980	35731	127140	167410	15430	1017756	97.9204
Average	86614.2	86495.2	42314.3	44180.9	1144.08	14263.3	3801.5	7156.42	15205	744	896.333	13477.3	3017.42	11315	14187.9	1286.92		1135.58	14225.1	3748.5	6843.83	15002	744	889.75	13415	2977.58	10595	13950.8	1285.83	84813
StDev	24864.7	24874	11462.4	13475.3	509.616	3765.77	1030.92	1843.65	5413.44	282.259	590.91	3932.08	689.683	3534.68	5949.32	523.111		508.77	3765.07	1024.43	1762.13	5349.65	282.259	589.333	3923.73	687.744	3309.14	5855.74	522.612	24445.3
