# Supplementary material for: Fecal microbiota in the female prairie vole (Microtus ochrogaster)
Source: PLoS One. 2018 Mar 26;13(3):e0190648. doi: 10.1371/journal.pone.0190648 (PMC5868765; doi:10.1371/journal.pone.0190648)
Supplement: S5 Table — The left panel shows read counts by sample and hypervariable region (HVR) following OTUs assignment using open reference OTU picking in QIIME (method usearch61, RDP classifer, SILVA 16S rRNA reference version 128, minimum count fraction 0.005%). A total of 837,386 reads received a taxonomy assignment with these parameters. Hypervariable region read count minima are highlighted in red font with light red background. The respective V2, V3, V4, V6-7, V8, and V9 sample read minima were used as rarefaction e-values during core diversity analyses. The right panel shows the reduction of read counts after quality trimming and OTU picking. (XLSX) [file pone.0190648.s005.xlsx]

## Sheet: S5 Table. OTUs Samples_HVR
S5 Table. Reads with OTU Assignment (Open Reference OTU Picking). The left panel shows read counts by sample and hypervariable region (HVR) following OTUs assignment using open reference OTU picking in QIIME (method usearch61, RDP classifer, SILVA 16S rRNA reference version 128, minimum count fraction 0.005%). A total of 837,386 reads received a taxonomy assignment with these parameters. Hypervar…
Sample/Hypervariable Region	V2	V3	V4	V6-7	V8	V9	Sample Sum All HVR			Sample/Read Group	Raw Trimmed Reads (175 - 300 nt)	Sample Sum All HVR	Percentage left after quality control and OTU picking
Sample_6924	1123	24835	5303	11287	27077	2515	72140			Sample_6924	87241	72140	82.6905
Sample_6925	1463	29586	6739	14582	32753	2832	87955			Sample_6925	105740	87955	83.1804
Sample_6936	863	18480	3930	9182	19047	1200	52702			Sample_6936	65740	52702	80.1673
Sample_6937	1602	29060	6041	13944	32015	1852	84514			Sample_6937	101861	84514	82.9699
Sample_6942	1156	28259	6624	15921	35222	2581	89763			Sample_6942	114978	89763	78.0697
Sample_6943	1358	32919	7052	21063	35600	3146	101138			Sample_6943	126134	101138	80.183
Sample_6947	1057	23490	4725	10396	22103	1381	63152			Sample_6947	79136	63152	79.8019
Sample_6948	1403	19886	5464	10064	20404	666	57887			Sample_6948	71704	57887	80.7305
Sample_7082	1896	16982	4690	10623	12402	1482	48075			Sample_7082	62331	48075	77.1286
Sample_7083	1704	12100	3378	9701	7964	2103	36950			Sample_7083	49023	36950	75.3728
Sample_7318	4165	33816	8626	17919	24764	1873	91163			Sample_7318	111369	91163	81.8567
Sample_7319	3345	17253	5373	11205	12855	1916	51947			Sample_7319	64114	51947	81.0229
HVR Total	21135	286666	67945	155887	282206	23547	837386	All Samples Sum		Total	1039371	837386	80.5666
HVR Average	1761.25	23888.8	5662.08	12990.6	23517.2	1962.25	69782.2	All Samples Average
HVR StDev	990.385	6976.83	1453.44	3739.25	9368.92	720.982	20751.4	All Sample StDev
