# Supplementary material for: Fecal microbiota in the female prairie vole (Microtus ochrogaster)
Source: PLoS One. 2018 Mar 26;13(3):e0190648. doi: 10.1371/journal.pone.0190648 (PMC5868765; doi:10.1371/journal.pone.0190648)
Supplement: S6 Table — The worksheets contain a sample metadata table as well as minimum count and even sampling OTU tables from hypervariable regions V2, V3, V4, V6-7, V8, and V9. Additionally, a table with summed taxonomic assignments derived from the even sampling OTU tables is included. (XLSX) [file pone.0190648.s006.xlsx]

## Sheet: Sample Metadata
S6 Table. File with OTU tables. The worksheets contain a sample metadata table as well as minimum count and even sampling OTU tables from hypervariable regions V2, V3, V4, V6-7, V8, and V9. Additionally, a table with summed taxonomic assignments derived from the even sampling OTU tables is included.
#SampleID	AnimalID	Parent_Pair	Generation
6924.E00.T5.049	6924	12	F2
6925.V00.T5.056	6925	12	F2
6936.E00.T5.001	6936	24	F3
6937.V00.T5.009	6937	24	F3
6942.E00.T5.017	6942	3	F2
6943.V00.T5.025	6943	3	F2
6947.E00.T5.033	6947	25	F3
6948.V00.T5.041	6948	25	F3
7082.E00.T5.009	7082	2	F2
7083.E00.T5.013	7083	2	F2
7318.V00.T5.001	7318	26	F3
7319.V00.T5.005	7319	26	F3

## Sheet: V2_mc863
# Constructed from biom file
#OTU ID	6924.E00.T5.049	6925.V00.T5.056	6936.E00.T5.001	6937.V00.T5.009	6942.E00.T5.017	6943.V00.T5.025	6947.E00.T5.033	6948.V00.T5.041	7082.E00.T5.009	7083.E00.T5.013	7318.V00.T5.001	7319.V00.T5.005	taxonomy
FJ366658.1.1357	0	0	0	0	0	0	0	0	1	1	0	0	D_0__Bacteria; D_1__Firmicutes; D_2__Clostridia; D_3__Clostridiales; D_4__Ruminococcaceae
AB934632.1.1349	1	0	1	0	0	1	0	3	4	2	3	5	D_0__Bacteria; D_1__Firmicutes; D_2__Clostridia; D_3__Clostridiales; D_4__Ruminococcaceae; D_5__Intestinimonas
HM124165.1.1474	0	0	0	0	0	0	3	0	3	0	0	0	D_0__Bacteria; D_1__Firmicutes; D_2__Clostridia; D_3__Clostridiales; D_4__Ruminococcaceae; D_5__Ruminococcus 1
EF096601.1.1391	0	0	0	0	0	0	0	0	0	1	0	1	D_0__Bacteria; D_1__Firmicutes; D_2__Clostridia; D_3__Clostridiales; D_4__Ruminococcaceae; D_5__uncultured; D_6__[Clostridium] leptum
EU465654.1.1395	1	0	2	0	0	0	0	0	0	0	0	1	D_0__Bacteria; D_1__Firmicutes; D_2__Clostridia; D_3__Clostridiales; D_4__Ruminococcaceae
AB969652.1.1529	0	0	1	1	0	0	0	0	0	0	0	1	D_0__Bacteria; D_1__Firmicutes; D_2__Clostridia; D_3__Clostridiales; D_4__Lachnospiraceae; D_5__Lachnospiraceae NK4A136 group; D_6__unidentified
EU622646.1.1611	0	0	0	0	0	0	1	0	1	0	0	0	D_0__Bacteria; D_1__Firmicutes; D_2__Clostridia; D_3__Clostridiales; D_4__Lachnospiraceae; D_5__Lachnospiraceae NK4A136 group; Ambiguous_taxa
EU503832.1.1393	0	0	0	0	0	0	0	1	0	0	0	1	D_0__Bacteria; D_1__Firmicutes; D_2__Clostridia; D_3__Clostridiales; D_4__Lachnospiraceae; D_5__Roseburia; D_6__uncultured bacterium
EU509042.1.1433	0	0	0	0	1	1	1	2	0	0	0	9	D_0__Bacteria; D_1__Firmicutes; D_2__Bacilli; D_3__Lactobacillales; D_4__Lactobacillaceae; D_5__Lactobacillus; D_6__Lactobacillus gasseri
JF797535.1.1316	0	0	0	0	0	0	0	0	0	1	1	0	D_0__Bacteria; D_1__Cyanobacteria; D_2__Melainabacteria; D_3__Gastranaerophilales
FJ367095.1.1359	0	0	0	0	0	0	0	0	0	1	1	0	D_0__Bacteria; D_1__Firmicutes; D_2__Clostridia; D_3__Clostridiales; D_4__Lachnospiraceae; D_5__Lachnospiraceae NK4A136 group
EU794160.1.1439	0	0	0	0	0	0	0	0	4	0	0	0	D_0__Bacteria; D_1__Elusimicrobia; D_2__Elusimicrobia; D_3__Elusimicrobiales; D_4__Elusimicrobiaceae; D_5__Elusimicrobium; D_6__uncultured bacterium
EF096138.1.1354	0	0	1	1	0	0	0	0	2	2	0	1	D_0__Bacteria; D_1__Bacteroidetes; D_2__Bacteroidia; D_3__Bacteroidales; D_4__Rikenellaceae; D_5__Alistipes; D_6__uncultured bacterium
HQ681738.1.1422	0	4	4	3	1	4	0	1	7	8	2	7	D_0__Bacteria; D_1__Firmicutes; D_2__Clostridia; D_3__Clostridiales; D_4__Clostridiales vadinBB60 group; Ambiguous_taxa; Ambiguous_taxa
FJ880756.1.1507	1	0	0	0	1	2	0	0	0	1	0	0	D_0__Bacteria; D_1__Firmicutes; D_2__Clostridia; D_3__Clostridiales; D_4__Lachnospiraceae; D_5__Lachnospiraceae NK4A136 group
EU457332.1.1406	0	0	0	1	0	0	0	0	1	0	1	0	D_0__Bacteria; D_1__Firmicutes; D_2__Clostridia; D_3__Clostridiales; D_4__Lachnospiraceae; D_5__Lachnospiraceae NK4A136 group; D_6__unidentified
EU508515.1.1393	0	1	0	0	1	0	0	0	0	0	0	0	D_0__Bacteria; D_1__Firmicutes; D_2__Clostridia; D_3__Clostridiales; D_4__Ruminococcaceae; D_5__Ruminiclostridium; D_6__uncultured bacterium
EF434366.1.1353	0	1	0	0	0	0	0	1	1	0	0	0	D_0__Bacteria; D_1__Firmicutes; D_2__Clostridia; D_3__Clostridiales; D_4__Ruminococcaceae; D_5__Ruminiclostridium 9; Ambiguous_taxa
EU466346.1.1380	0	0	1	1	0	0	0	1	2	2	2	1	D_0__Bacteria; D_1__Cyanobacteria; D_2__Melainabacteria; D_3__Gastranaerophilales; Ambiguous_taxa; Ambiguous_taxa; Ambiguous_taxa
HM124026.1.1486	0	1	0	0	0	0	0	0	2	1	0	0	D_0__Bacteria; D_1__Firmicutes; D_2__Clostridia; D_3__Clostridiales; D_4__Ruminococcaceae; D_5__Ruminococcaceae UCG-014; D_6__uncultured rumen bacterium
EU510102.1.1396	0	0	0	0	0	0	1	0	0	0	0	2	D_0__Bacteria; D_1__Firmicutes; D_2__Clostridia; D_3__Clostridiales; D_4__Lachnospiraceae; D_5__Lachnospiraceae UCG-009; D_6__uncultured rumen bacterium
FJ880359.1.1506	1	0	3	0	0	7	0	0	0	1	1	3	D_0__Bacteria; D_1__Firmicutes; D_2__Clostridia; D_3__Clostridiales; D_4__Lachnospiraceae; D_5__Lachnospiraceae NK4A136 group; Ambiguous_taxa
EU510662.1.1388	0	0	0	0	0	1	0	0	0	0	0	2	D_0__Bacteria; D_1__Firmicutes; D_2__Clostridia; D_3__Clostridiales; D_4__Ruminococcaceae; D_5__Ruminiclostridium 6
HM123909.1.1484	8	0	35	25	0	0	7	2	59	1	0	0	D_0__Bacteria; D_1__Firmicutes; D_2__Clostridia; D_3__Clostridiales; D_4__Lachnospiraceae
AB555208.1.1517	0	1	0	1	0	0	0	0	1	0	0	0	D_0__Bacteria; D_1__Firmicutes; D_2__Clostridia; D_3__Clostridiales; D_4__Clostridiales vadinBB60 group; D_5__uncultured rumen bacterium; D_6__uncultured rumen bacterium
FJ880310.1.1457	0	1	0	1	0	1	1	1	1	0	2	1	D_0__Bacteria; D_1__Firmicutes; D_2__Clostridia; D_3__Clostridiales
EF436337.1.1493	0	0	0	1	0	1	0	1	0	0	0	0	D_0__Bacteria; D_1__Firmicutes; D_2__Clostridia; D_3__Clostridiales; D_4__Ruminococcaceae; D_5__[Eubacterium] coprostanoligenes group; D_6__uncultured rumen bacterium
AB934405.1.1365	6	10	15	11	13	13	10	20	37	8	15	19	D_0__Bacteria; D_1__Saccharibacteria; D_2__Unknown Class; D_3__Unknown Order; D_4__Unknown Family; D_5__Candidatus Saccharimonas; D_6__uncultured bacterium
HM808094.1.1343	0	0	0	0	0	0	1	0	1	0	0	0	D_0__Bacteria; D_1__Firmicutes; D_2__Clostridia; D_3__Clostridiales; D_4__Ruminococcaceae; D_5__Ruminococcaceae UCG-014
FJ680740.1.1439	1	0	0	0	1	0	0	0	0	2	0	0	D_0__Bacteria; D_1__Firmicutes; D_2__Clostridia; D_3__Clostridiales; D_4__Lachnospiraceae; D_5__Anaerosporobacter; D_6__uncultured bacterium
HM308030.1.1356	0	1	1	0	0	3	4	5	3	4	2	1	D_0__Bacteria; D_1__Bacteroidetes; D_2__Bacteroidia; D_3__Bacteroidales; D_4__Rikenellaceae; D_5__Alistipes; D_6__uncultured bacterium
EU450970.1.1399	0	1	0	0	0	0	0	0	0	0	0	1	D_0__Bacteria; D_1__Firmicutes; D_2__Clostridia; D_3__Clostridiales; D_4__Lachnospiraceae; D_5__Lachnospiraceae NK4A136 group
EU775757.1.1381	0	0	0	3	0	0	0	0	0	0	1	0	D_0__Bacteria; D_1__Cyanobacteria; D_2__Melainabacteria; D_3__Gastranaerophilales; D_4__uncultured bacterium; D_5__uncultured bacterium; D_6__uncultured bacterium
EU458054.1.1383	0	0	0	0	0	0	0	0	0	0	1	1	D_0__Bacteria; D_1__Firmicutes; D_2__Clostridia; D_3__Clostridiales; D_4__Lachnospiraceae; D_5__Lachnospiraceae NK4A136 group; D_6__Clostridium sp. Clone-27
FJ881104.1.1497	0	3	0	2	0	0	0	0	0	0	0	0	D_0__Bacteria; D_1__Firmicutes; D_2__Clostridia; D_3__Clostridiales; D_4__Lachnospiraceae; D_5__Lachnospiraceae NK4A136 group; D_6__uncultured bacterium
EU509326.1.1305	0	0	0	0	0	0	0	1	0	0	2	1	D_0__Bacteria; D_1__Firmicutes; D_2__Clostridia; D_3__Clostridiales; D_4__Ruminococcaceae
EU454817.1.1398	0	0	0	0	0	0	0	0	0	0	1	1	D_0__Bacteria; D_1__Firmicutes; D_2__Clostridia; D_3__Clostridiales; D_4__Lachnospiraceae; D_5__Lachnospiraceae NK4A136 group
EU622698.1.1487	0	1	0	0	0	2	1	1	1	1	3	0	D_0__Bacteria; D_1__Cyanobacteria; D_2__Melainabacteria; D_3__Gastranaerophilales; D_4__uncultured bacterium; D_5__uncultured bacterium; D_6__uncultured bacterium
DQ015655.1.1334	3	0	1	3	0	0	0	0	1	0	3	3	D_0__Bacteria; D_1__Firmicutes; D_2__Clostridia; D_3__Clostridiales; D_4__Ruminococcaceae; D_5__Ruminococcaceae UCG-014
EU467664.1.1331	1	0	2	0	0	1	1	2	0	3	0	0	D_0__Bacteria; D_1__Cyanobacteria; D_2__Melainabacteria; D_3__Gastranaerophilales; D_4__uncultured bacterium; D_5__uncultured bacterium; D_6__uncultured bacterium
EU509830.1.1376	0	0	0	0	0	1	1	0	0	0	0	0	D_0__Bacteria; D_1__Firmicutes; D_2__Clostridia; D_3__Clostridiales; D_4__Lachnospiraceae; D_5__Lachnospiraceae NK4A136 group
EU791093.1.1524	1	1	1	0	1	0	0	0	0	2	2	0	D_0__Bacteria; D_1__Firmicutes; D_2__Clostridia; D_3__Clostridiales; D_4__Lachnospiraceae; D_5__Lachnospiraceae NK4A136 group; D_6__uncultured bacterium
GQ327751.1.1323	0	0	0	0	0	0	0	2	0	0	0	0	D_0__Bacteria; D_1__Firmicutes; D_2__Clostridia; D_3__Clostridiales; D_4__Ruminococcaceae; D_5__Ruminococcaceae NK4A214 group
EU504464.1.1362	0	0	1	0	0	0	0	1	0	0	0	0	D_0__Bacteria; D_1__Firmicutes; D_2__Clostridia; D_3__Clostridiales; D_4__Clostridiales vadinBB60 group; D_5__uncultured bacterium; D_6__uncultured bacterium
AF371675.1.1449	0	0	0	0	0	0	1	0	2	0	0	0	D_0__Bacteria; D_1__Firmicutes; D_2__Clostridia; D_3__Clostridiales; D_4__Lachnospiraceae; D_5__[Eubacterium] xylanophilum group; Ambiguous_taxa
EU469132.1.1277	1	1	0	2	0	0	1	0	1	0	0	0	D_0__Bacteria; D_1__Firmicutes; D_2__Clostridia; D_3__Clostridiales; D_4__Lachnospiraceae
EU774420.1.1293	8	0	0	1	2	1	0	0	1	3	0	1	D_0__Bacteria; D_1__Firmicutes; D_2__Clostridia; D_3__Clostridiales; D_4__Lachnospiraceae; D_5__Lachnospiraceae NK4A136 group; Ambiguous_taxa
HQ851021.1.1401	0	0	0	0	0	1	0	2	0	0	0	4	D_0__Bacteria; D_1__Firmicutes; D_2__Bacilli; D_3__Lactobacillales; D_4__Lactobacillaceae; D_5__Lactobacillus; D_6__Lactobacillus gasseri
AY990823.1.1274	0	0	0	0	0	0	0	0	1	0	1	0	D_0__Bacteria; D_1__Firmicutes; D_2__Clostridia; D_3__Clostridiales; D_4__Ruminococcaceae; D_5__Ruminiclostridium 9
AB627719.1.1500	0	0	2	1	0	0	0	1	0	2	1	0	D_0__Bacteria; D_1__Firmicutes; D_2__Clostridia; D_3__Clostridiales; D_4__Ruminococcaceae; D_5__Ruminiclostridium 6
HM828347.1.1364	0	1	1	0	0	2	0	0	0	0	0	0	D_0__Bacteria; D_1__Firmicutes; D_2__Clostridia; D_3__Clostridiales; D_4__Lachnospiraceae; D_5__Lachnospiraceae NK4A136 group
EU511693.1.1342	0	1	0	0	0	0	1	1	0	0	0	2	D_0__Bacteria; D_1__Firmicutes; D_2__Clostridia; D_3__Clostridiales; D_4__Ruminococcaceae
EU461352.1.1279	0	0	0	0	3	0	0	0	0	0	0	0	D_0__Bacteria; D_1__Firmicutes; D_2__Clostridia; D_3__Clostridiales; D_4__Lachnospiraceae; D_5__Anaerosporobacter; D_6__uncultured bacterium
KJ716794.1.1487	0	0	0	0	0	0	0	0	4	2	4	2	D_0__Bacteria; D_1__Proteobacteria; D_2__Epsilonproteobacteria; D_3__Campylobacterales; D_4__Helicobacteraceae; D_5__Helicobacter; Ambiguous_taxa
EU779178.1.1388	1	0	0	0	2	1	0	11	7	0	3	2	D_0__Bacteria; D_1__Firmicutes; D_2__Clostridia; D_3__Clostridiales; D_4__Lachnospiraceae; D_5__Lachnospiraceae NK4A136 group; Ambiguous_taxa
AM932571.1.1295	0	0	5	0	1	0	0	2	3	1	0	0	D_0__Bacteria; D_1__Firmicutes; D_2__Clostridia; D_3__Clostridiales; D_4__Clostridiales vadinBB60 group; D_5__uncultured bacterium; D_6__uncultured bacterium
FJ832630.1.1331	1	1	0	0	1	0	0	0	1	1	2	0	D_0__Bacteria; D_1__Saccharibacteria; D_2__Unknown Class; D_3__Unknown Order; D_4__Unknown Family; D_5__Candidatus Saccharimonas; D_6__uncultured bacterium
EU508608.1.1379	0	3	1	0	0	0	1	0	2	3	0	5	D_0__Bacteria; D_1__Firmicutes; D_2__Clostridia; D_3__Clostridiales; D_4__Clostridiales vadinBB60 group
FJ879674.1.1602	0	0	0	2	0	0	0	0	1	0	0	0	D_0__Bacteria; D_1__Firmicutes; D_2__Clostridia; D_3__Clostridiales; D_4__Lachnospiraceae; D_5__Lachnospiraceae NK4A136 group; D_6__unidentified
AB185546.1.1525	1	0	0	0	0	0	0	1	0	0	0	0	D_0__Bacteria; D_1__Firmicutes; D_2__Clostridia; D_3__Clostridiales; D_4__Ruminococcaceae; D_5__Ruminococcaceae UCG-014; Ambiguous_taxa
FJ680432.1.1381	1	0	5	0	0	0	0	1	0	0	2	0	D_0__Bacteria; D_1__Firmicutes; D_2__Clostridia; D_3__Clostridiales; D_4__Lachnospiraceae
HQ216289.1.1244	0	0	0	0	0	0	0	0	3	0	0	1	D_0__Bacteria; D_1__Proteobacteria; D_2__Alphaproteobacteria; D_3__Rhodospirillales; D_4__Rhodospirillaceae; D_5__uncultured; D_6__Blattella germanica (German cockroach)
AB934543.1.1362	0	0	0	0	0	0	1	1	0	0	0	0	D_0__Bacteria; D_1__Saccharibacteria; D_2__Unknown Class; D_3__Unknown Order; D_4__Unknown Family; D_5__Candidatus Saccharimonas; D_6__uncultured bacterium
EU459550.1.1379	0	0	0	0	0	0	1	2	3	0	0	0	D_0__Bacteria; D_1__Cyanobacteria; D_2__Melainabacteria; D_3__Gastranaerophilales; Ambiguous_taxa; Ambiguous_taxa; Ambiguous_taxa
EU775346.1.1384	1	1	0	1	0	0	0	0	0	1	0	2	D_0__Bacteria; D_1__Firmicutes; D_2__Clostridia; D_3__Clostridiales; D_4__Ruminococcaceae; D_5__Ruminiclostridium 9
KC812818.1.1397	0	0	0	0	0	0	8	0	0	0	0	0	D_0__Bacteria; D_1__Firmicutes; D_2__Clostridia; D_3__Clostridiales; D_4__Ruminococcaceae; D_5__Ruminococcus 1; D_6__Ruminococcus flavefaciens
AY244908.1.1497	0	1	0	0	0	3	1	0	5	3	0	1	D_0__Bacteria; D_1__Firmicutes; D_2__Clostridia; D_3__Clostridiales; D_4__Ruminococcaceae; D_5__Ruminiclostridium 9; D_6__uncultured rumen bacterium
EF445145.1.1480	0	0	0	0	0	0	0	0	0	1	2	0	D_0__Bacteria; D_1__Firmicutes; D_2__Clostridia; D_3__Clostridiales; D_4__Ruminococcaceae; D_5__Ruminococcaceae UCG-014; Ambiguous_taxa
AB616206.1.1485	0	0	0	2	0	0	0	0	0	2	1	0	D_0__Bacteria; D_1__Cyanobacteria; D_2__Melainabacteria; D_3__Gastranaerophilales; D_4__uncultured rumen bacterium 4C0d-2; D_5__uncultured rumen bacterium 4C0d-2; D_6__uncultured rumen bacterium 4C0d-2
DQ815614.1.1381	0	0	0	0	0	0	0	0	0	0	2	0	D_0__Bacteria; D_1__Firmicutes; D_2__Clostridia; D_3__Clostridiales; D_4__Clostridiales vadinBB60 group; D_5__uncultured bacterium; D_6__uncultured bacterium
HW066308.1.1476	0	0	2	0	0	1	0	0	1	0	0	0	D_0__Bacteria; D_1__Firmicutes; D_2__Clostridia; D_3__Clostridiales; D_4__Clostridiales vadinBB60 group; Ambiguous_taxa; Ambiguous_taxa
EF097057.1.1400	0	0	0	0	0	0	0	0	0	3	1	6	D_0__Bacteria; D_1__Bacteroidetes; D_2__Bacteroidia; D_3__Bacteroidales; D_4__Rikenellaceae; D_5__Alistipes; D_6__uncultured bacterium
HM829054.1.1353	0	0	1	0	0	0	2	0	0	3	7	3	D_0__Bacteria; D_1__Firmicutes; D_2__Clostridia; D_3__Clostridiales; D_4__Lachnospiraceae; D_5__Lachnospiraceae NK4A136 group; Ambiguous_taxa
EU468228.1.1319	0	0	0	0	1	0	0	0	0	1	0	0	D_0__Bacteria; D_1__Firmicutes; D_2__Clostridia; D_3__Clostridiales; D_4__Ruminococcaceae; D_5__Ruminococcus 1; Ambiguous_taxa
AB934435.1.1362	2	0	0	0	2	0	0	1	1	3	2	1	D_0__Bacteria; D_1__Saccharibacteria; D_2__Unknown Class; D_3__Unknown Order; D_4__Unknown Family; D_5__Candidatus Saccharimonas; D_6__uncultured bacterium
DQ796387.1.1285	0	0	1	0	0	0	0	0	0	0	1	0	D_0__Bacteria; D_1__Firmicutes; D_2__Clostridia; D_3__Clostridiales; D_4__Ruminococcaceae; D_5__Oscillibacter
KC432436.1.1344	0	0	1	0	0	0	0	0	1	0	0	0	D_0__Bacteria; D_1__Cyanobacteria; D_2__Melainabacteria; D_3__Gastranaerophilales
EU458021.1.1400	1	1	2	0	0	0	0	0	2	1	2	0	D_0__Bacteria; D_1__Bacteroidetes; D_2__Bacteroidia; D_3__Bacteroidales; D_4__Rikenellaceae; D_5__Alistipes; D_6__uncultured bacterium
EF602873.1.1484	0	0	0	0	0	0	0	0	2	0	1	0	D_0__Bacteria; D_1__Firmicutes; D_2__Clostridia; D_3__Clostridiales; D_4__Lachnospiraceae; D_5__Lachnospiraceae NK4A136 group
AB969408.1.1533	0	0	1	0	0	0	0	0	0	3	0	0	D_0__Bacteria; D_1__Firmicutes; D_2__Clostridia; D_3__Clostridiales; D_4__Lachnospiraceae; D_5__Lachnospiraceae NK4A136 group
AY993774.1.1285	0	0	0	0	0	0	0	0	1	2	1	0	D_0__Bacteria; D_1__Firmicutes; D_2__Clostridia; D_3__Clostridiales; D_4__Lachnospiraceae; D_5__Lachnospiraceae NK4A136 group
FJ881287.1.1495	0	0	0	0	0	1	0	0	0	0	0	1	D_0__Bacteria; D_1__Firmicutes; D_2__Clostridia; D_3__Clostridiales; D_4__Ruminococcaceae; D_5__Ruminococcaceae NK4A214 group
EU776851.1.1352	0	0	0	0	6	1	0	0	0	0	0	0	D_0__Bacteria; D_1__Firmicutes; D_2__Clostridia; D_3__Clostridiales; D_4__Ruminococcaceae; D_5__Ruminococcus 1; Ambiguous_taxa
AB934859.1.1330	0	0	0	0	0	3	0	0	0	0	0	0	D_0__Bacteria; D_1__Firmicutes; D_2__Clostridia; D_3__Clostridiales; D_4__Ruminococcaceae; D_5__Ruminiclostridium 6; Ambiguous_taxa
EF602918.1.1440	0	2	0	0	3	1	0	2	2	4	6	3	D_0__Bacteria; D_1__Firmicutes; D_2__Clostridia; D_3__Clostridiales; D_4__Clostridiales vadinBB60 group; D_5__uncultured bacterium; D_6__uncultured bacterium
EU503901.1.1394	0	0	0	1	0	0	0	0	0	0	1	0	D_0__Bacteria; D_1__Firmicutes; D_2__Clostridia; D_3__Clostridiales; D_4__Lachnospiraceae; D_5__Roseburia; D_6__uncultured bacterium
EU505540.1.1397	0	0	0	3	0	0	0	0	0	1	0	0	D_0__Bacteria; D_1__Firmicutes; D_2__Clostridia; D_3__Clostridiales; D_4__Lachnospiraceae; D_5__Lachnospiraceae NK4A136 group; Ambiguous_taxa
EU509883.1.1394	0	0	1	0	0	0	0	0	1	0	0	1	D_0__Bacteria; D_1__Firmicutes; D_2__Clostridia; D_3__Clostridiales; D_4__Ruminococcaceae
EF602946.1.1453	0	0	1	0	0	0	0	0	0	0	0	1	D_0__Bacteria; D_1__Firmicutes; D_2__Clostridia; D_3__Clostridiales; D_4__Ruminococcaceae
EU455568.1.1397	2	1	0	0	0	0	0	0	0	1	1	1	D_0__Bacteria; D_1__Firmicutes; D_2__Clostridia; D_3__Clostridiales; D_4__Lachnospiraceae; D_5__Lachnospiraceae NK4A136 group; D_6__Clostridium sp. Clone-27
EU777900.1.1288	0	0	0	0	0	0	0	1	0	1	0	0	D_0__Bacteria; D_1__Firmicutes; D_2__Clostridia; D_3__Clostridiales; D_4__Ruminococcaceae; D_5__Ruminococcaceae UCG-014; Ambiguous_taxa
FJ880971.1.1601	1	0	0	0	0	0	0	1	1	1	2	4	D_0__Bacteria; D_1__Firmicutes; D_2__Clostridia; D_3__Clostridiales; D_4__Lachnospiraceae; D_5__Lachnospiraceae UCG-009; D_6__uncultured rumen bacterium
AB494866.1.1524	0	0	0	0	0	1	0	0	0	5	0	0	D_0__Bacteria; D_1__Firmicutes; D_2__Clostridia; D_3__Clostridiales; D_4__Lachnospiraceae; D_5__Lachnospiraceae NK4A136 group; Ambiguous_taxa
EU467427.1.1335	0	0	0	0	0	0	0	0	0	2	0	0	D_0__Bacteria; D_1__Firmicutes; D_2__Clostridia; D_3__Clostridiales; D_4__Lachnospiraceae; D_5__Lachnospiraceae UCG-001; D_6__uncultured bacterium
EU622689.1.1499	1	0	0	1	0	0	0	0	0	0	0	0	D_0__Bacteria; D_1__Firmicutes; D_2__Clostridia; D_3__Clostridiales; D_4__Lachnospiraceae; D_5__Lachnoclostridium; D_6__uncultured bacterium
EU463411.1.1375	0	0	0	2	0	0	1	2	1	6	3	8	D_0__Bacteria; D_1__Firmicutes; D_2__Clostridia; D_3__Clostridiales; D_4__Clostridiales vadinBB60 group
EU505023.1.1395	0	0	2	3	0	0	0	0	0	0	0	0	D_0__Bacteria; D_1__Firmicutes; D_2__Clostridia; D_3__Clostridiales; D_4__Lachnospiraceae; D_5__Lachnospiraceae NK4A136 group
EU844341.1.1455	0	0	0	1	0	0	1	0	0	0	0	0	D_0__Bacteria; D_1__Saccharibacteria; D_2__Unknown Class; D_3__Unknown Order; D_4__Unknown Family; D_5__Candidatus Saccharimonas; D_6__uncultured bacterium
JQ072395.1.1386	0	0	0	0	1	0	1	0	0	0	0	0	D_0__Bacteria; D_1__Cyanobacteria; D_2__Melainabacteria; D_3__Gastranaerophilales; Ambiguous_taxa; Ambiguous_taxa; Ambiguous_taxa
HM298587.1.1342	0	0	0	0	1	0	3	4	4	19	20	2	D_0__Bacteria; D_1__Cyanobacteria; D_2__Melainabacteria; D_3__Gastranaerophilales; Ambiguous_taxa; Ambiguous_taxa; Ambiguous_taxa
EU466334.1.1381	0	0	0	2	0	0	0	0	0	0	0	0	D_0__Bacteria; D_1__Cyanobacteria; D_2__Melainabacteria; D_3__Gastranaerophilales; Ambiguous_taxa; Ambiguous_taxa; Ambiguous_taxa
HW066479.1.1497	0	1	0	0	1	0	0	0	0	1	0	0	D_0__Bacteria; D_1__Firmicutes; D_2__Clostridia; D_3__Clostridiales; D_4__Lachnospiraceae; D_5__Lachnospiraceae UCG-001; Ambiguous_taxa
EF445288.1.1480	1	0	0	1	0	0	1	0	3	0	3	0	D_0__Bacteria; D_1__Cyanobacteria; D_2__Melainabacteria; D_3__Gastranaerophilales; Ambiguous_taxa; Ambiguous_taxa; Ambiguous_taxa
AB934620.1.1366	1	0	0	1	0	0	0	0	0	0	1	0	D_0__Bacteria; D_1__Bacteroidetes; D_2__Bacteroidia; D_3__Bacteroidales; D_4__Bacteroidales S24-7 group; D_5__uncultured bacterium; D_6__uncultured bacterium
HM124120.1.1474	5	3	1	0	1	1	0	11	0	0	4	0	D_0__Bacteria; D_1__Firmicutes; D_2__Clostridia; D_3__Clostridiales; D_4__Ruminococcaceae; D_5__Ruminococcus 1
EU506434.1.1392	0	0	0	0	0	0	0	0	1	0	1	1	D_0__Bacteria; D_1__Firmicutes; D_2__Clostridia; D_3__Clostridiales; D_4__Ruminococcaceae
EU470169.1.1395	0	0	0	1	0	0	1	0	0	0	1	0	D_0__Bacteria; D_1__Firmicutes; D_2__Clostridia; D_3__Clostridiales; D_4__Ruminococcaceae; D_5__Ruminococcaceae UCG-014; Ambiguous_taxa
FJ680258.1.1397	0	0	0	0	0	0	0	1	0	1	1	0	D_0__Bacteria; D_1__Bacteroidetes; D_2__Bacteroidia; D_3__Bacteroidales; D_4__Rikenellaceae; D_5__Alistipes; D_6__uncultured bacterium
EF100039.1.1400	1	2	0	3	0	0	0	0	0	0	0	0	D_0__Bacteria; D_1__Bacteroidetes; D_2__Bacteroidia; D_3__Bacteroidales; D_4__Rikenellaceae; D_5__Alistipes; D_6__uncultured bacterium
DQ815333.1.1484	0	0	1	5	0	0	0	1	0	0	0	0	D_0__Bacteria; D_1__Firmicutes; D_2__Clostridia; D_3__Clostridiales; D_4__Lachnospiraceae; D_5__Lachnospiraceae NK4A136 group; Ambiguous_taxa
EU509807.1.1395	0	0	0	3	0	0	0	0	1	0	2	0	D_0__Bacteria; D_1__Firmicutes; D_2__Clostridia; D_3__Clostridiales; D_4__Lachnospiraceae; D_5__Lachnospiraceae NK4A136 group
EF098082.1.1412	0	0	0	1	0	0	0	0	0	0	2	0	D_0__Bacteria; D_1__Firmicutes; D_2__Clostridia; D_3__Clostridiales; D_4__Ruminococcaceae; D_5__Intestinimonas; D_6__uncultured bacterium
AF371669.1.1454	0	1	0	0	0	0	0	0	0	0	2	2	D_0__Bacteria; D_1__Firmicutes; D_2__Clostridia; D_3__Clostridiales; D_4__Lachnospiraceae; D_5__Lachnospiraceae UCG-001
CDZB01072114.19608.21101	0	0	0	0	0	0	0	0	0	2	0	0	D_0__Bacteria; D_1__Firmicutes; D_2__Clostridia; D_3__Clostridiales; D_4__Clostridiales vadinBB60 group; Ambiguous_taxa; Ambiguous_taxa
AB702892.1.1375	0	0	0	0	0	0	0	1	0	0	0	1	D_0__Bacteria; D_1__Firmicutes; D_2__Clostridia; D_3__Clostridiales; D_4__Clostridiales vadinBB60 group; Ambiguous_taxa; Ambiguous_taxa
EU843876.1.1343	0	0	0	0	0	0	0	0	0	1	0	1	D_0__Bacteria; D_1__Firmicutes; D_2__Clostridia; D_3__Clostridiales; D_4__Lachnospiraceae; D_5__Lachnospiraceae NK4A136 group; Ambiguous_taxa
DQ815552.1.1452	0	0	0	0	0	0	0	0	0	1	0	1	D_0__Bacteria; D_1__Firmicutes; D_2__Clostridia; D_3__Clostridiales; D_4__Ruminococcaceae
EF098727.1.1395	2	2	0	0	0	0	0	0	1	0	0	1	D_0__Bacteria; D_1__Bacteroidetes; D_2__Bacteroidia; D_3__Bacteroidales; D_4__Rikenellaceae; D_5__Alistipes; D_6__uncultured bacterium
EF100079.1.1408	2	0	10	23	0	1	19	33	10	8	6	8	D_0__Bacteria; D_1__Bacteroidetes; D_2__Bacteroidia; D_3__Bacteroidales; D_4__Bacteroidales S24-7 group; D_5__uncultured bacterium; D_6__uncultured bacterium
AB612549.1.1488	3	1	0	0	0	0	0	0	0	0	2	0	D_0__Bacteria; D_1__Saccharibacteria; D_2__Unknown Class; D_3__Unknown Order; D_4__Unknown Family; D_5__Candidatus Saccharimonas; D_6__uncultured bacterium
FJ880118.1.1490	1	0	0	0	0	1	0	0	1	0	1	0	D_0__Bacteria; D_1__Firmicutes; D_2__Clostridia; D_3__Clostridiales; D_4__Ruminococcaceae; D_5__Intestinimonas
EU510575.1.1403	0	1	0	0	0	1	0	0	3	5	0	0	D_0__Bacteria; D_1__Bacteroidetes; D_2__Bacteroidia; D_3__Bacteroidales; D_4__Rikenellaceae; D_5__Alistipes; D_6__uncultured bacterium
EU510572.1.1285	0	0	0	0	1	0	0	2	0	0	0	3	D_0__Bacteria; D_1__Firmicutes; D_2__Bacilli; D_3__Lactobacillales; D_4__Lactobacillaceae; D_5__Lactobacillus; D_6__Lactobacillus gasseri
FJ032521.1.1227	2	0	0	0	0	0	0	0	0	0	0	0	D_0__Bacteria; D_1__Firmicutes; D_2__Clostridia; D_3__Clostridiales; D_4__Ruminococcaceae; D_5__Ruminococcus 1; Ambiguous_taxa
HM247041.1.1364	0	0	0	0	0	0	0	0	0	0	0	2	D_0__Bacteria; D_1__Saccharibacteria; D_2__Unknown Class; D_3__Unknown Order; D_4__Unknown Family; D_5__Candidatus Saccharimonas; D_6__uncultured bacterium
FJ879782.1.1490	0	0	4	0	0	0	0	0	3	0	0	0	D_0__Bacteria; D_1__Firmicutes; D_2__Clostridia; D_3__Clostridiales; D_4__Lachnospiraceae; D_5__Coprococcus 2; Ambiguous_taxa
AB702913.1.1416	0	0	0	1	1	0	0	0	1	0	0	0	D_0__Bacteria; D_1__Tenericutes; D_2__Mollicutes; D_3__Mollicutes RF9; Ambiguous_taxa; Ambiguous_taxa; Ambiguous_taxa
EU655773.1.1304	1	0	0	0	1	0	0	2	1	0	1	0	D_0__Bacteria; D_1__Firmicutes; D_2__Clostridia; D_3__Clostridiales; D_4__Lachnospiraceae; D_5__Lachnospiraceae NK4A136 group; D_6__uncultured bacterium
EU475274.1.1397	0	0	0	0	0	1	0	2	2	1	0	2	D_0__Bacteria; D_1__Firmicutes; D_2__Clostridia; D_3__Clostridiales; D_4__Lachnospiraceae
EU791181.1.1553	2	0	0	0	11	5	17	32	0	0	0	156	D_0__Bacteria; D_1__Firmicutes; D_2__Bacilli; D_3__Lactobacillales; D_4__Lactobacillaceae; D_5__Lactobacillus; D_6__Lactobacillus gasseri
EU871368.1.1339	1	0	1	0	0	0	0	0	1	0	0	0	D_0__Bacteria; D_1__Firmicutes; D_2__Clostridia; D_3__Clostridiales; D_4__Ruminococcaceae; D_5__Ruminiclostridium 6
EF099976.1.1391	0	0	1	0	1	1	1	0	0	2	8	4	D_0__Bacteria; D_1__Firmicutes; D_2__Clostridia; D_3__Clostridiales; D_4__Lachnospiraceae; D_5__Lachnospiraceae NK4A136 group; Ambiguous_taxa
AB622833.1.1518	0	0	1	1	2	2	0	2	1	1	0	0	D_0__Bacteria; D_1__Firmicutes; D_2__Clostridia; D_3__Clostridiales; D_4__Ruminococcaceae; D_5__uncultured; D_6__Clostridium sp. Clone-3
DQ810090.1.1389	0	1	0	0	0	0	0	0	0	0	2	0	D_0__Bacteria; D_1__Firmicutes; D_2__Clostridia; D_3__Clostridiales; D_4__Ruminococcaceae; D_5__[Eubacterium] coprostanoligenes group; D_6__uncultured bacterium
AY986304.1.1321	0	0	2	5	0	0	1	0	14	32	5	3	D_0__Bacteria; D_1__Proteobacteria; D_2__Alphaproteobacteria; D_3__Rhodospirillales; D_4__Rhodospirillaceae; D_5__uncultured; D_6__Blattella germanica (German cockroach)
EF098372.1.1404	0	0	1	0	0	0	0	0	1	0	1	0	D_0__Bacteria; D_1__Firmicutes; D_2__Clostridia; D_3__Clostridiales; D_4__Ruminococcaceae; D_5__Ruminiclostridium 9
FJ505502.1.1373	0	0	1	0	2	3	0	1	0	3	2	0	D_0__Bacteria; D_1__Firmicutes; D_2__Clostridia; D_3__Clostridiales; D_4__Ruminococcaceae; D_5__Ruminiclostridium 9
AB506373.1.1524	1	0	0	0	2	0	0	0	0	0	0	0	D_0__Bacteria; D_1__Firmicutes; D_2__Clostridia; D_3__Clostridiales; D_4__Lachnospiraceae; D_5__Anaerostipes
EU455175.1.1398	1	0	1	0	0	1	1	1	2	0	0	0	D_0__Bacteria; D_1__Firmicutes; D_2__Clostridia; D_3__Clostridiales; D_4__Ruminococcaceae; D_5__uncultured; D_6__[Clostridium] leptum
KM650722.1.1412	4	5	2	9	0	0	2	9	0	1	11	8	D_0__Bacteria; D_1__Proteobacteria; D_2__Alphaproteobacteria; D_3__Rhodospirillales; D_4__Rhodospirillaceae; D_5__uncultured; D_6__uncultured proteobacterium
EU622678.1.1509	4	0	2	0	2	1	0	0	2	0	2	2	D_0__Bacteria; D_1__Firmicutes; D_2__Clostridia; D_3__Clostridiales; D_4__Lachnospiraceae; D_5__Lachnospiraceae NK4A136 group; Ambiguous_taxa
FJ682346.1.1386	0	0	0	0	0	0	2	2	0	0	0	0	D_0__Bacteria; D_1__Firmicutes; D_2__Clostridia; D_3__Clostridiales; D_4__Ruminococcaceae; D_5__Ruminococcaceae UCG-014
EU454409.1.1424	0	0	0	0	2	0	0	0	0	0	0	0	D_0__Bacteria; D_1__Firmicutes; D_2__Bacilli; D_3__Lactobacillales; D_4__Lactobacillaceae; D_5__Lactobacillus; D_6__Lactobacillus gasseri
HM124010.1.1492	0	1	2	2	0	0	0	0	0	4	1	1	D_0__Bacteria; D_1__Bacteroidetes; D_2__Bacteroidia; D_3__Bacteroidales; D_4__Bacteroidales S24-7 group; D_5__uncultured bacterium; D_6__uncultured bacterium
AF000221.1.1418	3	7	1	0	5	6	5	9	11	27	10	2	D_0__Bacteria; D_1__Proteobacteria; D_2__Epsilonproteobacteria; D_3__Campylobacterales; D_4__Helicobacteraceae; D_5__Helicobacter; Ambiguous_taxa
EF098713.1.1392	0	0	0	0	0	0	0	0	0	0	1	1	D_0__Bacteria; D_1__Firmicutes; D_2__Clostridia; D_3__Clostridiales; D_4__Lachnospiraceae; D_5__Lachnospiraceae UCG-008; D_6__[Clostridium] leptum
EU509853.1.1393	0	1	1	0	0	0	0	0	0	0	0	0	D_0__Bacteria; D_1__Firmicutes; D_2__Clostridia; D_3__Clostridiales; D_4__Lachnospiraceae
HW066404.1.1511	0	0	0	1	1	0	0	0	0	0	0	0	D_0__Bacteria; D_1__Firmicutes; D_2__Clostridia; D_3__Clostridiales; D_4__Ruminococcaceae; D_5__Ruminococcaceae UCG-014
FJ366067.1.1355	0	0	0	0	1	1	0	0	0	0	1	0	D_0__Bacteria; D_1__Firmicutes; D_2__Clostridia; D_3__Clostridiales; D_4__Ruminococcaceae; D_5__[Eubacterium] coprostanoligenes group
EU510597.1.1400	0	0	0	0	0	0	0	2	0	0	0	2	D_0__Bacteria; D_1__Firmicutes; D_2__Clostridia; D_3__Clostridiales; D_4__Lachnospiraceae; D_5__Lachnospiraceae NK4A136 group; Ambiguous_taxa
EU775954.1.1400	1	0	0	0	0	22	2	2	5	0	0	9	D_0__Bacteria; D_1__Firmicutes; D_2__Clostridia; D_3__Clostridiales; D_4__Lachnospiraceae; D_5__Lachnospiraceae NK4A136 group; Ambiguous_taxa
AB934705.1.1348	0	0	0	1	0	0	0	0	4	1	5	4	D_0__Bacteria; D_1__Firmicutes; D_2__Clostridia; D_3__Clostridiales; D_4__Lachnospiraceae; D_5__Lachnospiraceae NK4A136 group
EU772074.1.1382	2	1	1	5	3	0	0	0	0	0	0	0	D_0__Bacteria; D_1__Firmicutes; D_2__Clostridia; D_3__Clostridiales; D_4__Ruminococcaceae; D_5__Ruminiclostridium 6
JQ084300.1.1478	0	0	0	0	0	0	0	1	0	0	0	1	D_0__Bacteria; D_1__Firmicutes; D_2__Clostridia; D_3__Clostridiales; D_4__Clostridiales vadinBB60 group; D_5__uncultured bacterium; D_6__uncultured bacterium
EU510269.1.1391	0	0	0	2	0	0	0	0	0	0	0	0	D_0__Bacteria; D_1__Firmicutes; D_2__Clostridia; D_3__Clostridiales; D_4__Lachnospiraceae; D_5__Lachnoclostridium; D_6__uncultured bacterium
AF237612.1.1825	0	2	0	0	1	1	0	0	0	0	0	0	D_0__Bacteria; D_1__Proteobacteria; D_2__Epsilonproteobacteria; D_3__Campylobacterales; D_4__Helicobacteraceae; D_5__Helicobacter; Ambiguous_taxa
DQ815839.1.1446	2	7	6	8	19	7	8	15	25	19	10	16	D_0__Bacteria; D_1__Saccharibacteria; D_2__Unknown Class; D_3__Unknown Order; D_4__Unknown Family; D_5__Candidatus Saccharimonas; D_6__uncultured bacterium
GQ175414.1.1431	0	0	0	0	1	0	0	1	4	1	1	2	D_0__Bacteria; D_1__Firmicutes; D_2__Clostridia; D_3__Clostridiales; D_4__Clostridiales vadinBB60 group; Ambiguous_taxa; Ambiguous_taxa
FJ879668.1.1509	0	1	2	1	0	1	0	0	0	0	1	1	D_0__Bacteria; D_1__Firmicutes; D_2__Clostridia; D_3__Clostridiales; D_4__Lachnospiraceae; D_5__Lachnospiraceae NK4A136 group
EU504457.1.1396	1	1	0	0	0	0	0	0	4	0	1	0	D_0__Bacteria; D_1__Firmicutes; D_2__Clostridia; D_3__Clostridiales; D_4__Ruminococcaceae; D_5__Ruminiclostridium 9; D_6__uncultured bacterium
EU511158.1.1378	0	1	1	0	0	0	0	0	1	0	0	1	D_0__Bacteria; D_1__Firmicutes; D_2__Clostridia; D_3__Clostridiales; D_4__Lachnospiraceae; D_5__uncultured; D_6__Clostridium sp. Clone-47
FJ880752.1.1504	0	0	0	0	0	1	1	2	0	0	0	4	D_0__Bacteria; D_1__Firmicutes; D_2__Clostridia; D_3__Clostridiales; D_4__Lachnospiraceae; D_5__Lachnospiraceae UCG-009; D_6__uncultured rumen bacterium
EU452848.1.1396	1	1	0	0	0	0	0	0	0	0	0	0	D_0__Bacteria; D_1__Firmicutes; D_2__Clostridia; D_3__Clostridiales; D_4__Ruminococcaceae; D_5__Ruminiclostridium 9
JN012685.1.1455	0	0	0	0	1	0	0	0	2	0	0	0	D_0__Bacteria; D_1__Firmicutes; D_2__Clostridia; D_3__Clostridiales; D_4__Ruminococcaceae; D_5__uncultured; D_6__[Clostridium] leptum
JN001218.1.1443	0	0	0	0	0	0	0	1	0	1	1	0	D_0__Bacteria; D_1__Firmicutes; D_2__Clostridia; D_3__Clostridiales; D_4__Ruminococcaceae; D_5__Ruminococcaceae UCG-014; Ambiguous_taxa
FJ681209.1.1420	0	1	0	0	0	0	0	1	0	0	0	0	D_0__Bacteria; D_1__Firmicutes; D_2__Clostridia; D_3__Clostridiales; D_4__Ruminococcaceae; D_5__Ruminococcaceae UCG-014; Ambiguous_taxa
AB934849.1.1362	28	18	5	24	8	21	9	5	9	5	39	30	D_0__Bacteria; D_1__Firmicutes; D_2__Clostridia; D_3__Clostridiales; D_4__Christensenellaceae; D_5__uncultured; D_6__uncultured bacterium
AY742308.1.1473	5	15	0	0	16	15	1	2	1	7	15	4	D_0__Bacteria; D_1__Proteobacteria; D_2__Epsilonproteobacteria; D_3__Campylobacterales; D_4__Helicobacteraceae; D_5__Helicobacter; Ambiguous_taxa
EF097173.1.1389	0	0	0	0	0	0	0	0	0	0	1	1	D_0__Bacteria; D_1__Firmicutes; D_2__Clostridia; D_3__Clostridiales; D_4__Lachnospiraceae; D_5__Lachnospiraceae NK4A136 group; D_6__Clostridium sp. Clone-27
AB702889.1.1367	0	0	0	0	1	0	0	1	1	0	0	0	D_0__Bacteria; D_1__Firmicutes; D_2__Clostridia; D_3__Clostridiales; D_4__Clostridiales vadinBB60 group; Ambiguous_taxa; Ambiguous_taxa
DQ015340.1.1359	0	0	0	0	3	0	0	0	0	1	0	1	D_0__Bacteria; D_1__Bacteroidetes; D_2__Bacteroidia; D_3__Bacteroidales; D_4__Bacteroidales S24-7 group; D_5__uncultured bacterium; D_6__uncultured bacterium
GQ157859.1.1440	11	11	21	19	3	13	8	7	37	23	30	84	D_0__Bacteria; D_1__Firmicutes; D_2__Clostridia; D_3__Clostridiales; D_4__Clostridiales vadinBB60 group; D_5__uncultured bacterium; D_6__uncultured bacterium
EU465611.1.1397	0	0	1	2	0	0	1	2	9	9	0	3	D_0__Bacteria; D_1__Firmicutes; D_2__Clostridia; D_3__Clostridiales; D_4__Lachnospiraceae
EU510394.1.1402	0	0	0	0	1	0	1	0	0	0	0	1	D_0__Bacteria; D_1__Firmicutes; D_2__Clostridia; D_3__Clostridiales; D_4__Ruminococcaceae
FJ879473.1.1488	0	1	0	0	0	3	0	1	0	2	3	4	D_0__Bacteria; D_1__Firmicutes; D_2__Clostridia; D_3__Clostridiales; D_4__Lachnospiraceae; D_5__Lachnospiraceae NK4A136 group
DQ797200.1.1392	7	0	0	0	1	0	0	0	0	0	0	0	D_0__Bacteria; D_1__Firmicutes; D_2__Clostridia; D_3__Clostridiales; D_4__Lachnospiraceae; D_5__Anaerostipes; D_6__uncultured rumen bacterium
EU452811.1.1389	0	0	0	0	0	0	0	0	3	0	0	1	D_0__Bacteria; D_1__Firmicutes; D_2__Clostridia; D_3__Clostridiales; D_4__Ruminococcaceae; D_5__Ruminiclostridium 9
AB934776.1.1341	0	0	0	1	0	0	0	0	0	4	0	1	D_0__Bacteria; D_1__Firmicutes; D_2__Clostridia; D_3__Clostridiales; D_4__Lachnospiraceae
AB821786.1.1513	0	0	1	2	1	1	0	0	1	1	2	1	D_0__Bacteria; D_1__Cyanobacteria; D_2__Melainabacteria; D_3__Gastranaerophilales; Ambiguous_taxa; Ambiguous_taxa; Ambiguous_taxa
EU622684.1.1566	0	0	0	0	0	0	0	0	2	0	0	0	D_0__Bacteria; D_1__Firmicutes; D_2__Clostridia; D_3__Clostridiales; D_4__Lachnospiraceae; D_5__Lachnospiraceae NK4A136 group
EU509927.1.1395	0	0	1	0	0	0	0	0	1	0	0	0	D_0__Bacteria; D_1__Firmicutes; D_2__Clostridia; D_3__Clostridiales; D_4__Ruminococcaceae
AB270041.1.1407	4	2	4	19	6	4	11	31	9	7	34	25	D_0__Bacteria; D_1__Proteobacteria; D_2__Alphaproteobacteria; D_3__Rhodospirillales; D_4__Rhodospirillaceae; D_5__uncultured; D_6__uncultured proteobacterium
EU381702.1.1507	0	0	0	0	0	1	3	0	18	1	0	1	D_0__Bacteria; D_1__Firmicutes; D_2__Clostridia; D_3__Clostridiales; D_4__Ruminococcaceae; D_5__Ruminococcaceae UCG-014; D_6__uncultured rumen bacterium
AY991852.1.1348	0	1	0	0	0	0	0	0	1	2	0	0	D_0__Bacteria; D_1__Bacteroidetes; D_2__Bacteroidia; D_3__Bacteroidales; D_4__Rikenellaceae; D_5__Alistipes; D_6__uncultured bacterium
HQ681765.1.1449	0	0	1	0	0	0	0	0	0	0	0	1	D_0__Bacteria; D_1__Firmicutes; D_2__Clostridia; D_3__Clostridiales; D_4__Lachnospiraceae; D_5__uncultured; D_6__Clostridium sp. Clone-47
AB934709.1.1343	0	0	0	0	0	0	0	0	1	1	69	1	D_0__Bacteria; D_1__Bacteroidetes; D_2__Bacteroidia; D_3__Bacteroidales; D_4__Prevotellaceae
EU453453.1.1401	0	0	1	2	0	0	0	0	0	0	0	0	D_0__Bacteria; D_1__Firmicutes; D_2__Clostridia; D_3__Clostridiales; D_4__Ruminococcaceae
HM298619.1.1360	0	0	0	0	1	1	0	0	1	3	0	0	D_0__Bacteria; D_1__Bacteroidetes; D_2__Bacteroidia; D_3__Bacteroidales
FJ678729.1.1405	0	0	0	0	0	0	0	0	2	9	0	0	D_0__Bacteria; D_1__Cyanobacteria; D_2__Melainabacteria; D_3__Gastranaerophilales; D_4__uncultured rumen bacterium; D_5__uncultured rumen bacterium; D_6__uncultured rumen bacterium
EU509817.1.1400	0	0	1	0	0	2	0	0	3	8	0	0	D_0__Bacteria; D_1__Bacteroidetes; D_2__Bacteroidia; D_3__Bacteroidales; D_4__Rikenellaceae; D_5__Alistipes; D_6__uncultured bacterium
EU778189.1.1391	0	0	0	0	0	0	0	0	2	0	0	0	D_0__Bacteria; D_1__Firmicutes; D_2__Clostridia; D_3__Clostridiales; D_4__Ruminococcaceae
EU777844.1.1357	0	0	1	1	0	0	0	0	0	0	0	0	D_0__Bacteria; D_1__Firmicutes; D_2__Clostridia; D_3__Clostridiales; D_4__Ruminococcaceae; D_5__Ruminococcaceae UCG-011; D_6__uncultured bacterium
EF098997.1.1390	0	0	2	0	0	0	0	0	0	0	2	1	D_0__Bacteria; D_1__Firmicutes; D_2__Clostridia; D_3__Clostridiales; D_4__Lachnospiraceae; D_5__Lachnospiraceae NK4A136 group
AB693142.1.1405	0	0	0	0	0	0	0	1	2	1	0	0	D_0__Bacteria; D_1__Proteobacteria; D_2__Epsilonproteobacteria; D_3__Campylobacterales; D_4__Helicobacteraceae; D_5__Helicobacter; Ambiguous_taxa
EU474510.1.1379	3	0	0	6	0	0	1	2	2	3	3	4	D_0__Bacteria; D_1__Cyanobacteria; D_2__Melainabacteria; D_3__Gastranaerophilales; Ambiguous_taxa; Ambiguous_taxa; Ambiguous_taxa
FJ879330.1.1494	0	0	1	0	0	0	0	1	0	0	0	1	D_0__Bacteria; D_1__Firmicutes; D_2__Clostridia; D_3__Clostridiales; D_4__Lachnospiraceae; D_5__Coprococcus 1; D_6__uncultured bacterium
EU509969.1.1394	0	0	0	0	1	0	0	0	0	1	0	0	D_0__Bacteria; D_1__Firmicutes; D_2__Clostridia; D_3__Clostridiales; D_4__Lachnospiraceae; D_5__Roseburia; D_6__uncultured bacterium
EU381507.1.1508	0	0	0	0	0	0	0	0	1	1	0	0	D_0__Bacteria; D_1__Firmicutes; D_2__Clostridia; D_3__Clostridiales; D_4__Ruminococcaceae; D_5__Ruminococcaceae UCG-014
AB934800.1.1322	0	1	1	0	1	1	0	1	0	0	0	0	D_0__Bacteria; D_1__Proteobacteria; D_2__Alphaproteobacteria
EU510630.1.1380	0	0	0	0	0	0	0	0	0	0	2	0	D_0__Bacteria; D_1__Firmicutes; D_2__Clostridia; D_3__Clostridiales; D_4__Lachnospiraceae; D_5__Lachnospiraceae NK4A136 group
FJ880290.1.1504	0	0	0	0	0	0	0	0	0	0	1	1	D_0__Bacteria; D_1__Firmicutes; D_2__Clostridia; D_3__Clostridiales; D_4__Ruminococcaceae; D_5__Ruminiclostridium 1
AB824499.1.1494	2	0	0	0	0	0	0	2	3	0	0	4	D_0__Bacteria; D_1__Proteobacteria; D_2__Alphaproteobacteria; D_3__Rhodospirillales; D_4__Rhodospirillaceae; D_5__uncultured; D_6__uncultured proteobacterium
JX095337.1.1384	0	0	1	0	0	0	0	0	0	0	2	0	D_0__Bacteria; D_1__Cyanobacteria; D_2__Melainabacteria; D_3__Gastranaerophilales; Ambiguous_taxa; Ambiguous_taxa; Ambiguous_taxa
DQ673521.1.1485	0	0	0	0	0	0	0	0	1	1	2	0	D_0__Bacteria; D_1__Firmicutes; D_2__Clostridia; D_3__Clostridiales; D_4__Lachnospiraceae; D_5__Lachnospiraceae NK4A136 group; Ambiguous_taxa
EU471704.1.1296	0	0	0	0	0	0	0	0	1	0	0	1	D_0__Bacteria; D_1__Firmicutes; D_2__Clostridia; D_3__Clostridiales; D_4__Ruminococcaceae; D_5__Ruminococcaceae UCG-014; D_6__uncultured rumen bacterium
DQ394667.1.1517	0	0	0	2	0	0	0	0	0	0	1	2	D_0__Bacteria; D_1__Firmicutes; D_2__Clostridia; D_3__Clostridiales; D_4__Ruminococcaceae; D_5__Ruminococcaceae UCG-014; Ambiguous_taxa
EU510411.1.1392	2	3	0	0	1	0	0	0	0	0	0	0	D_0__Bacteria; D_1__Firmicutes; D_2__Clostridia; D_3__Clostridiales; D_4__Lachnospiraceae; D_5__Lachnospiraceae NK4A136 group; D_6__Clostridium sp. Clone-27
AB702801.1.1390	0	0	0	0	2	0	0	0	0	0	0	0	D_0__Bacteria; D_1__Firmicutes; D_2__Clostridia; D_3__Clostridiales; D_4__Lachnospiraceae
EU460043.1.1369	112	192	0	0	0	0	0	0	18	18	745	432	D_0__Bacteria; D_1__Firmicutes; D_2__Clostridia; D_3__Clostridiales; D_4__Ruminococcaceae; D_5__Ruminococcus 1; D_6__Ruminococcus flavefaciens
HM124176.1.1473	0	0	0	0	0	0	0	0	2	0	0	0	D_0__Bacteria; D_1__Firmicutes; D_2__Clostridia; D_3__Clostridiales; D_4__Ruminococcaceae; D_5__Ruminococcus 1
AY992365.1.1298	0	1	0	3	5	1	0	2	5	3	1	5	D_0__Bacteria; D_1__Bacteroidetes; D_2__Bacteroidia; D_3__Bacteroidales; D_4__Bacteroidales S24-7 group; D_5__uncultured bacterium; D_6__uncultured bacterium
AB934830.1.1348	4	5	0	0	2	1	0	0	4	2	1	1	D_0__Bacteria; D_1__Firmicutes; D_2__Clostridia; D_3__Clostridiales; D_4__Ruminococcaceae; D_5__Ruminiclostridium 9
HW066466.1.1494	1	0	0	0	0	3	1	0	2	3	1	0	D_0__Bacteria; D_1__Firmicutes; D_2__Clostridia; D_3__Clostridiales; D_4__Ruminococcaceae; D_5__Ruminiclostridium 9; D_6__uncultured rumen bacterium
EU791117.1.1520	0	0	0	1	0	0	0	0	0	0	1	0	D_0__Bacteria; D_1__Firmicutes; D_2__Clostridia; D_3__Clostridiales; D_4__Lachnospiraceae; D_5__Lachnospiraceae NK4A136 group
AY993797.1.1295	0	5	2	7	4	3	2	1	6	5	5	9	D_0__Bacteria; D_1__Saccharibacteria; D_2__Unknown Class; D_3__Unknown Order; D_4__Unknown Family; D_5__Candidatus Saccharimonas; D_6__uncultured bacterium
EU510029.1.1353	9	15	23	7	5	0	5	1	13	1	4	1	D_0__Bacteria; D_1__Bacteroidetes; D_2__Bacteroidia; D_3__Bacteroidales; D_4__Bacteroidales S24-7 group; D_5__uncultured bacterium; D_6__uncultured bacterium
HM124245.1.1481	0	0	0	0	0	0	0	0	0	1	2	0	D_0__Bacteria; D_1__Firmicutes; D_2__Clostridia; D_3__Clostridiales; D_4__Lachnospiraceae; D_5__Lachnospiraceae NK4A136 group; D_6__uncultured bacterium
EU504799.1.1393	0	0	0	2	0	0	0	0	0	0	0	0	D_0__Bacteria; D_1__Firmicutes; D_2__Clostridia; D_3__Clostridiales; D_4__Lachnospiraceae; D_5__uncultured; D_6__uncultured bacterium
DQ015604.1.1332	0	0	0	0	0	0	0	0	1	2	0	1	D_0__Bacteria; D_1__Firmicutes; D_2__Clostridia; D_3__Clostridiales; D_4__Lachnospiraceae; D_5__Lachnospiraceae NK4A136 group
KR067939.1.1451	0	0	0	0	1	0	1	0	0	0	0	0	D_0__Bacteria; D_1__Firmicutes; D_2__Clostridia; D_3__Clostridiales; D_4__Ruminococcaceae; D_5__Ruminococcaceae UCG-014; D_6__uncultured rumen bacterium
EU510047.1.1340	1	0	0	0	1	0	1	0	1	0	0	1	D_0__Bacteria; D_1__Firmicutes; D_2__Clostridia; D_3__Clostridiales; D_4__Lachnospiraceae; D_5__Lachnospiraceae NK4A136 group; Ambiguous_taxa
AF371722.1.1449	0	0	0	0	2	0	0	0	0	0	0	0	D_0__Bacteria; D_1__Firmicutes; D_2__Clostridia; D_3__Clostridiales; D_4__Lachnospiraceae
EF434369.1.1345	0	0	0	0	1	0	0	1	0	0	0	0	D_0__Bacteria; D_1__Firmicutes; D_2__Clostridia; D_3__Clostridiales; D_4__Ruminococcaceae; D_5__Anaerotruncus; D_6__uncultured Clostridiales bacterium
FJ880766.1.1484	0	0	0	0	0	0	0	0	1	1	0	0	D_0__Bacteria; D_1__Firmicutes; D_2__Clostridia; D_3__Clostridiales; D_4__Caldicoprobacteraceae; D_5__Caldicoprobacter; D_6__uncultured bacterium
EU504226.1.1404	0	1	0	0	0	0	0	0	1	0	0	0	D_0__Bacteria; D_1__Firmicutes; D_2__Clostridia; D_3__Clostridiales; D_4__Lachnospiraceae; D_5__Lachnospiraceae NK4A136 group
EU458609.1.1285	0	0	0	0	0	1	1	0	0	0	0	0	D_0__Bacteria; D_1__Firmicutes; D_2__Clostridia; D_3__Clostridiales; D_4__Clostridiales vadinBB60 group; D_5__uncultured bacterium; D_6__uncultured bacterium
EU774718.1.1391	2	0	0	0	0	0	0	0	0	0	0	0	D_0__Bacteria; D_1__Firmicutes; D_2__Clostridia; D_3__Clostridiales; D_4__Lachnospiraceae; D_5__Lachnospiraceae NK4A136 group; Ambiguous_taxa
EU508351.1.1361	1	0	2	5	9	4	5	1	8	1	7	2	D_0__Bacteria; D_1__Firmicutes; D_2__Clostridia; D_3__Clostridiales; D_4__Clostridiales vadinBB60 group; D_5__uncultured bacterium; D_6__uncultured bacterium
EU505319.1.1401	0	0	0	1	0	0	1	0	0	0	0	1	D_0__Bacteria; D_1__Firmicutes; D_2__Clostridia; D_3__Clostridiales; D_4__Ruminococcaceae; D_5__uncultured; D_6__Clostridium sp. Clone-3
EU776207.1.1392	0	0	0	1	2	1	0	0	2	0	0	1	D_0__Bacteria; D_1__Firmicutes; D_2__Clostridia; D_3__Clostridiales; D_4__Lachnospiraceae; D_5__Lachnospiraceae NK4A136 group
New.CleanUp.ReferenceOTU3394	0	0	0	0	0	0	0	0	0	2	0	1	D_0__Bacteria; D_1__Firmicutes; D_2__Clostridia; D_3__Clostridiales
New.CleanUp.ReferenceOTU1217	0	0	0	0	1	0	0	0	0	0	0	1	D_0__Bacteria; D_1__Firmicutes; D_2__Bacilli; D_3__Lactobacillales; D_4__Lactobacillaceae; D_5__Lactobacillus; D_6__Lactobacillus johnsonii
New.CleanUp.ReferenceOTU839	0	0	0	0	2	0	0	0	0	0	0	0	D_0__Bacteria; D_1__Firmicutes; D_2__Clostridia; D_3__Clostridiales; D_4__Ruminococcaceae; D_5__Ruminococcaceae UCG-010; D_6__uncultured bacterium
New.CleanUp.ReferenceOTU838	1	0	0	0	4	0	0	0	0	0	0	0	D_0__Bacteria; D_1__Firmicutes; D_2__Clostridia; D_3__Clostridiales; D_4__Ruminococcaceae; D_5__Ruminiclostridium 9
New.CleanUp.ReferenceOTU349	1	3	0	7	1	2	1	1	0	0	2	1	D_0__Bacteria; D_1__Firmicutes
New.CleanUp.ReferenceOTU348	0	0	0	0	0	1	0	0	1	0	1	0	D_0__Bacteria; D_1__Firmicutes; D_2__Clostridia; D_3__Clostridiales; D_4__Lachnospiraceae; D_5__Lachnospiraceae NK4A136 group; D_6__Clostridium sp. Clone-40
New.CleanUp.ReferenceOTU2933	0	0	0	0	1	1	0	0	0	0	0	1	D_0__Bacteria
New.CleanUp.ReferenceOTU2932	0	0	0	0	2	0	0	0	0	0	0	0	D_0__Bacteria; D_1__Bacteroidetes; D_2__Bacteroidia; D_3__Bacteroidales; D_4__Bacteroidales S24-7 group; D_5__uncultured bacterium; D_6__uncultured bacterium
New.CleanUp.ReferenceOTU343	0	0	0	1	1	3	0	0	0	0	0	0	D_0__Bacteria; D_1__Firmicutes; D_2__Clostridia; D_3__Clostridiales; D_4__Lachnospiraceae; D_5__Lachnospiraceae NK4A136 group; D_6__uncultured bacterium
New.CleanUp.ReferenceOTU341	0	0	0	0	0	2	0	0	0	0	0	0	D_0__Bacteria; D_1__Firmicutes; D_2__Clostridia; D_3__Clostridiales; D_4__Lachnospiraceae
New.CleanUp.ReferenceOTU347	0	0	0	0	0	3	0	0	0	0	0	0	D_0__Bacteria; D_1__Firmicutes; D_2__Clostridia; D_3__Clostridiales; D_4__Ruminococcaceae; D_5__Ruminococcus 1
New.CleanUp.ReferenceOTU3409	0	0	0	0	0	0	0	0	0	1	0	1	D_0__Bacteria; D_1__Firmicutes
New.CleanUp.ReferenceOTU2803	0	1	0	0	1	1	0	0	0	1	1	1	D_0__Bacteria; D_1__Bacteroidetes; D_2__Bacteroidia; D_3__Bacteroidales; D_4__Prevotellaceae; D_5__Prevotella 1
New.CleanUp.ReferenceOTU2800	0	1	0	0	0	0	0	0	0	0	1	0	D_0__Bacteria; D_1__Bacteroidetes; D_2__Bacteroidia; D_3__Bacteroidales; D_4__Bacteroidales S24-7 group; D_5__uncultured bacterium; D_6__uncultured bacterium
New.CleanUp.ReferenceOTU2433	0	1	0	1	0	0	0	0	0	0	0	0	D_0__Bacteria; D_1__Bacteroidetes; D_2__Bacteroidia; D_3__Bacteroidales; D_4__Bacteroidales S24-7 group; D_5__uncultured bacterium; D_6__uncultured bacterium
New.CleanUp.ReferenceOTU3755	0	0	0	0	0	0	0	0	0	0	0	2	D_0__Bacteria; D_1__Bacteroidetes; D_2__Bacteroidia; D_3__Bacteroidales; D_4__Bacteroidales S24-7 group; D_5__uncultured bacterium; D_6__uncultured bacterium
New.CleanUp.ReferenceOTU908	1	0	0	0	0	1	0	0	2	0	0	1	D_0__Bacteria; D_1__Bacteroidetes; D_2__Bacteroidia; D_3__Bacteroidales; D_4__Bacteroidales S24-7 group; D_5__uncultured bacterium; D_6__uncultured bacterium
New.CleanUp.ReferenceOTU904	0	0	0	0	0	1	2	0	3	1	3	0	D_0__Bacteria; D_1__Bacteroidetes; D_2__Bacteroidia; D_3__Bacteroidales; D_4__Bacteroidales S24-7 group
New.CleanUp.ReferenceOTU907	0	0	1	1	0	0	1	1	1	0	0	0	D_0__Bacteria; D_1__Firmicutes
New.CleanUp.ReferenceOTU906	0	0	0	1	0	2	0	1	1	4	6	3	D_0__Bacteria; D_1__Bacteroidetes; D_2__Bacteroidia; D_3__Bacteroidales; D_4__Bacteroidales S24-7 group; D_5__uncultured bacterium; D_6__uncultured bacterium
New.CleanUp.ReferenceOTU900	0	0	0	0	0	0	1	0	2	0	0	0	D_0__Bacteria; D_1__Bacteroidetes; D_2__Bacteroidia; D_3__Bacteroidales; D_4__Bacteroidales S24-7 group; D_5__uncultured bacterium; D_6__uncultured bacterium
New.CleanUp.ReferenceOTU902	0	4	0	0	1	1	0	0	1	0	0	0	D_0__Bacteria; D_1__Bacteroidetes; D_2__Bacteroidia; D_3__Bacteroidales; D_4__Bacteroidales S24-7 group; D_5__uncultured bacterium; D_6__uncultured bacterium
New.CleanUp.ReferenceOTU422	0	0	0	0	0	0	0	0	0	0	2	0	D_0__Bacteria; D_1__Bacteroidetes; D_2__Bacteroidia; D_3__Bacteroidales
New.CleanUp.ReferenceOTU423	0	0	0	0	0	0	0	0	0	0	3	1	D_0__Bacteria; D_1__Bacteroidetes; D_2__Bacteroidia; D_3__Bacteroidales; D_4__Rikenellaceae; D_5__Alistipes
New.CleanUp.ReferenceOTU420	0	1	0	0	0	0	0	0	0	0	1	0	D_0__Bacteria; D_1__Firmicutes; D_2__Clostridia; D_3__Clostridiales; D_4__Lachnospiraceae; D_5__Lachnospiraceae NK4A136 group; D_6__unidentified
New.CleanUp.ReferenceOTU426	0	0	0	0	0	0	0	0	0	0	1	1	D_0__Bacteria; D_1__Bacteroidetes; D_2__Bacteroidia; D_3__Bacteroidales; D_4__Bacteroidales S24-7 group
New.CleanUp.ReferenceOTU2029	0	0	0	0	0	0	0	0	0	0	4	0	D_0__Bacteria; D_1__Firmicutes; D_2__Clostridia; D_3__Clostridiales; D_4__Ruminococcaceae
New.CleanUp.ReferenceOTU2028	0	0	0	0	0	0	0	0	0	0	2	0	D_0__Bacteria; D_1__Firmicutes; D_2__Clostridia; D_3__Clostridiales; D_4__Ruminococcaceae; D_5__Ruminococcus 1; D_6__Ruminococcus flavefaciens
New.CleanUp.ReferenceOTU2931	0	0	0	0	2	1	0	0	0	0	0	0	D_0__Bacteria
New.CleanUp.ReferenceOTU2021	0	0	0	1	0	0	0	0	0	0	1	0	D_0__Bacteria; D_1__Firmicutes; D_2__Clostridia; D_3__Clostridiales; D_4__Lachnospiraceae
New.CleanUp.ReferenceOTU2020	0	0	0	0	1	0	0	0	0	1	2	0	D_0__Bacteria; D_1__Saccharibacteria; D_2__Unknown Class; D_3__Unknown Order; D_4__Unknown Family; D_5__Candidatus Saccharimonas; D_6__uncultured bacterium
New.CleanUp.ReferenceOTU2022	0	0	0	1	0	0	0	0	0	1	2	0	D_0__Bacteria; D_1__Firmicutes
New.CleanUp.ReferenceOTU833	0	1	0	0	9	1	0	2	0	3	6	4	D_0__Bacteria; D_1__Firmicutes
New.CleanUp.ReferenceOTU3996	0	0	0	0	0	0	0	0	0	1	0	1	D_0__Bacteria; D_1__Elusimicrobia; D_2__Elusimicrobia; D_3__Elusimicrobiales; D_4__Elusimicrobiaceae; D_5__Elusimicrobium; D_6__uncultured bacterium
New.CleanUp.ReferenceOTU2111	0	0	0	0	1	0	0	0	0	0	1	0	D_0__Bacteria; D_1__Firmicutes; D_2__Clostridia; D_3__Clostridiales; D_4__Lachnospiraceae; D_5__Lachnospiraceae NK4A136 group
New.CleanUp.ReferenceOTU2118	0	0	0	0	0	1	0	0	0	4	0	0	D_0__Bacteria; D_1__Bacteroidetes; D_2__Bacteroidia; D_3__Bacteroidales
New.CleanUp.ReferenceOTU984	0	1	0	0	0	0	0	0	1	0	0	0	D_0__Bacteria; D_1__Firmicutes; D_2__Clostridia; D_3__Clostridiales; D_4__Lachnospiraceae; D_5__Lachnospiraceae NK4A136 group
New.CleanUp.ReferenceOTU2212	0	0	0	0	0	0	0	0	0	2	0	0	D_0__Bacteria; D_1__Firmicutes; D_2__Clostridia; D_3__Clostridiales; D_4__Lachnospiraceae; D_5__Lachnospiraceae NK4A136 group; D_6__uncultured bacterium
New.CleanUp.ReferenceOTU1653	0	0	1	0	0	0	0	0	1	0	0	0	D_0__Bacteria; D_1__Cyanobacteria; D_2__Melainabacteria; D_3__Gastranaerophilales; Ambiguous_taxa; Ambiguous_taxa; Ambiguous_taxa
New.CleanUp.ReferenceOTU1905	0	0	0	0	0	0	0	0	0	0	1	1	D_0__Bacteria; D_1__Saccharibacteria; D_2__Unknown Class; D_3__Unknown Order; D_4__Unknown Family; D_5__Candidatus Saccharimonas; D_6__uncultured bacterium
New.CleanUp.ReferenceOTU1901	0	0	0	0	0	0	1	0	0	1	1	0	D_0__Bacteria; D_1__Bacteroidetes; D_2__Bacteroidia; D_3__Bacteroidales; D_4__Rikenellaceae; D_5__Alistipes; D_6__uncultured bacterium
New.CleanUp.ReferenceOTU2587	1	0	0	1	0	0	0	0	0	1	0	0	D_0__Bacteria; D_1__Bacteroidetes; D_2__Bacteroidia; D_3__Bacteroidales; D_4__Bacteroidales S24-7 group; D_5__uncultured bacterium; D_6__uncultured bacterium
New.CleanUp.ReferenceOTU2580	0	1	0	1	0	0	0	0	0	0	0	0	D_0__Bacteria; D_1__Firmicutes
New.CleanUp.ReferenceOTU1837	0	0	0	0	0	0	0	0	1	1	0	0	D_0__Bacteria; D_1__Bacteroidetes; D_2__Bacteroidia; D_3__Bacteroidales; D_4__Bacteroidales S24-7 group
New.CleanUp.ReferenceOTU1835	0	0	0	0	0	0	0	0	1	0	0	1	D_0__Bacteria; D_1__Firmicutes; D_2__Clostridia; D_3__Clostridiales; D_4__Lachnospiraceae; D_5__[Eubacterium] xylanophilum group
New.CleanUp.ReferenceOTU2345	0	0	0	0	0	0	0	0	0	0	0	2	D_0__Bacteria; D_1__Firmicutes; D_2__Clostridia; D_3__Clostridiales; D_4__Lachnospiraceae; D_5__Lachnospiraceae NK4A136 group
New.CleanUp.ReferenceOTU2341	0	0	1	0	0	0	0	0	0	0	0	1	D_0__Bacteria; D_1__Firmicutes; D_2__Clostridia; D_3__Clostridiales; D_4__Ruminococcaceae
New.CleanUp.ReferenceOTU2342	0	0	0	0	0	0	0	0	0	0	0	2	D_0__Bacteria; D_1__Firmicutes; D_2__Clostridia; D_3__Clostridiales; D_4__Lachnospiraceae; D_5__uncultured; D_6__Clostridium sp. Clone-47
New.CleanUp.ReferenceOTU3744	0	0	0	0	0	0	0	0	0	0	0	2	D_0__Bacteria; D_1__Bacteroidetes; D_2__Bacteroidia; D_3__Bacteroidales; D_4__Bacteroidales S24-7 group; D_5__uncultured bacterium; D_6__uncultured bacterium
New.CleanUp.ReferenceOTU983	0	0	0	0	0	0	0	0	1	0	0	1	D_0__Bacteria; D_1__Bacteroidetes; D_2__Bacteroidia; D_3__Bacteroidales; D_4__Bacteroidales S24-7 group; D_5__uncultured bacterium; D_6__uncultured bacterium
New.CleanUp.ReferenceOTU3730	0	0	0	0	0	0	0	0	0	0	0	3	D_0__Bacteria; D_1__Firmicutes
New.CleanUp.ReferenceOTU2691	0	0	0	0	0	0	0	0	0	0	2	0	D_0__Bacteria; D_1__Bacteroidetes; D_2__Bacteroidia; D_3__Bacteroidales; D_4__Bacteroidales S24-7 group; D_5__uncultured bacterium; D_6__uncultured bacterium
New.CleanUp.ReferenceOTU2696	0	0	0	0	0	0	0	0	0	0	2	0	D_0__Bacteria; D_1__Firmicutes; D_2__Clostridia; D_3__Clostridiales; D_4__Lachnospiraceae
New.CleanUp.ReferenceOTU3180	1	0	0	0	0	0	0	0	0	1	1	1	D_0__Bacteria; D_1__Bacteroidetes; D_2__Bacteroidia; D_3__Bacteroidales; D_4__Bacteroidales S24-7 group; D_5__uncultured bacterium; D_6__uncultured bacterium
New.CleanUp.ReferenceOTU1130	0	0	0	0	0	1	0	0	0	0	1	0	D_0__Bacteria; D_1__Firmicutes; D_2__Clostridia; D_3__Clostridiales; D_4__Ruminococcaceae; D_5__Ruminococcaceae UCG-010
New.CleanUp.ReferenceOTU3186	2	1	1	0	0	0	0	0	0	0	1	0	D_0__Bacteria; D_1__Bacteroidetes; D_2__Bacteroidia; D_3__Bacteroidales; D_4__Bacteroidales S24-7 group; D_5__uncultured bacterium; D_6__uncultured bacterium
New.CleanUp.ReferenceOTU1131	0	0	0	0	1	1	0	0	0	1	0	0	D_0__Bacteria; D_1__Firmicutes; D_2__Clostridia; D_3__Clostridiales; D_4__Ruminococcaceae; D_5__Ruminococcus 1; D_6__Ruminococcus flavefaciens
New.CleanUp.ReferenceOTU1136	0	2	0	2	0	1	0	0	0	0	0	0	D_0__Bacteria; D_1__Proteobacteria; D_2__Deltaproteobacteria; D_3__Desulfovibrionales; D_4__Desulfovibrionaceae; D_5__Desulfovibrio
New.CleanUp.ReferenceOTU646	0	0	0	0	0	0	1	1	0	0	1	0	D_0__Bacteria; D_1__Saccharibacteria; D_2__Unknown Class; D_3__Unknown Order; D_4__Unknown Family; D_5__Candidatus Saccharimonas; D_6__uncultured rumen bacterium
New.CleanUp.ReferenceOTU2643	0	0	0	0	0	0	0	0	0	0	3	1	D_0__Bacteria; D_1__Bacteroidetes; D_2__Bacteroidia; D_3__Bacteroidales; D_4__Bacteroidales S24-7 group; D_5__uncultured bacterium; D_6__uncultured bacterium
New.CleanUp.ReferenceOTU2568	0	0	0	1	0	1	0	0	0	1	0	1	D_0__Bacteria; D_1__Proteobacteria; D_2__Alphaproteobacteria
New.CleanUp.ReferenceOTU2565	0	0	0	1	0	0	0	0	0	1	2	0	D_0__Bacteria
New.CleanUp.ReferenceOTU647	0	0	0	0	0	0	0	1	0	0	2	1	D_0__Bacteria
New.CleanUp.ReferenceOTU2766	0	1	0	1	0	0	0	0	0	0	1	0	D_0__Bacteria
New.CleanUp.ReferenceOTU2765	0	0	0	1	0	0	1	0	0	0	0	0	D_0__Bacteria; D_1__Firmicutes; D_2__Clostridia; D_3__Clostridiales; D_4__Lachnospiraceae; D_5__Roseburia
New.CleanUp.ReferenceOTU2762	1	1	0	1	0	0	0	1	0	0	3	1	D_0__Bacteria
New.CleanUp.ReferenceOTU1584	1	1	0	0	0	0	1	0	0	0	0	0	D_0__Bacteria; D_1__Bacteroidetes; D_2__Bacteroidia; D_3__Bacteroidales; D_4__Bacteroidales S24-7 group; D_5__uncultured bacterium; D_6__uncultured bacterium
New.CleanUp.ReferenceOTU1589	0	0	0	0	0	0	1	0	0	1	0	0	D_0__Bacteria; D_1__Firmicutes; D_2__Clostridia; D_3__Clostridiales; D_4__Ruminococcaceae; D_5__Ruminococcaceae UCG-005; D_6__uncultured Clostridiales bacterium
New.CleanUp.ReferenceOTU226	0	0	1	2	0	0	0	0	0	0	1	1	D_0__Bacteria; D_1__Proteobacteria; D_2__Deltaproteobacteria; D_3__Desulfovibrionales; D_4__Desulfovibrionaceae; D_5__Desulfovibrio
New.CleanUp.ReferenceOTU227	1	1	0	11	2	2	0	1	0	0	5	2	D_0__Bacteria
New.CleanUp.ReferenceOTU222	1	0	0	1	1	0	0	0	0	0	0	0	D_0__Bacteria
New.CleanUp.ReferenceOTU223	0	0	10	9	2	0	0	0	9	2	0	1	D_0__Bacteria; D_1__Firmicutes; D_2__Clostridia; D_3__Clostridiales; D_4__Lachnospiraceae
New.CleanUp.ReferenceOTU1055	2	0	0	0	0	0	0	0	0	0	0	0	D_0__Bacteria; D_1__Saccharibacteria; D_2__Unknown Class; D_3__Unknown Order; D_4__Unknown Family; D_5__Candidatus Saccharimonas
New.CleanUp.ReferenceOTU1054	1	0	0	0	1	0	0	0	0	0	0	0	D_0__Bacteria; D_1__Firmicutes; D_2__Clostridia; D_3__Clostridiales; D_4__Lachnospiraceae; D_5__Anaerostipes; D_6__uncultured rumen bacterium
New.CleanUp.ReferenceOTU228	0	1	1	1	1	0	0	0	0	0	5	1	D_0__Bacteria; D_1__Firmicutes; D_2__Clostridia; D_3__Clostridiales; D_4__Christensenellaceae; D_5__uncultured; D_6__uncultured bacterium
New.CleanUp.ReferenceOTU229	0	0	1	2	1	0	0	0	0	0	0	0	D_0__Bacteria; D_1__Firmicutes; D_2__Clostridia; D_3__Clostridiales
New.CleanUp.ReferenceOTU1451	0	0	0	0	0	0	0	0	0	2	0	0	D_0__Bacteria; D_1__Cyanobacteria; D_2__Melainabacteria; D_3__Gastranaerophilales
New.CleanUp.ReferenceOTU1450	0	0	0	0	0	0	0	0	0	1	2	0	D_0__Bacteria; D_1__Firmicutes; D_2__Clostridia; D_3__Clostridiales; D_4__Clostridiales vadinBB60 group
New.CleanUp.ReferenceOTU132	1	0	2	0	0	0	2	3	2	2	1	0	D_0__Bacteria; D_1__Bacteroidetes; D_2__Bacteroidia; D_3__Bacteroidales; D_4__Bacteroidales S24-7 group; D_5__uncultured bacterium; D_6__uncultured bacterium
New.CleanUp.ReferenceOTU133	4	1	1	0	1	0	1	2	4	1	0	0	D_0__Bacteria; D_1__Firmicutes; D_2__Clostridia; D_3__Clostridiales; D_4__Ruminococcaceae; D_5__Ruminococcaceae UCG-010; D_6__uncultured bacterium
New.CleanUp.ReferenceOTU134	2	0	2	1	6	10	1	2	7	0	4	1	D_0__Bacteria; D_1__Bacteroidetes; D_2__Bacteroidia; D_3__Bacteroidales; D_4__Bacteroidales S24-7 group; D_5__uncultured bacterium; D_6__uncultured bacterium
New.CleanUp.ReferenceOTU1454	0	1	0	0	0	0	2	0	1	0	0	0	D_0__Bacteria; D_1__Firmicutes; D_2__Clostridia; D_3__Clostridiales; D_4__Ruminococcaceae; D_5__Ruminococcaceae UCG-010; D_6__uncultured bacterium
New.CleanUp.ReferenceOTU138	0	0	0	0	0	0	0	0	2	0	1	0	D_0__Bacteria; D_1__Firmicutes; D_2__Clostridia; D_3__Clostridiales; D_4__Lachnospiraceae
New.CleanUp.ReferenceOTU139	0	0	1	4	0	1	0	0	1	1	1	1	D_0__Bacteria; D_1__Bacteroidetes; D_2__Bacteroidia; D_3__Bacteroidales; D_4__Bacteroidales S24-7 group; D_5__uncultured bacterium; D_6__uncultured bacterium
New.CleanUp.ReferenceOTU645	1	7	0	2	1	0	0	3	3	0	3	1	D_0__Bacteria
New.CleanUp.ReferenceOTU1523	0	0	0	0	0	0	0	0	0	1	0	1	D_0__Bacteria; D_1__Firmicutes; D_2__Clostridia; D_3__Clostridiales; D_4__Clostridiales vadinBB60 group; D_5__uncultured bacterium; D_6__uncultured bacterium
New.CleanUp.ReferenceOTU2900	0	2	0	0	0	0	0	0	0	1	0	0	D_0__Bacteria; D_1__Bacteroidetes; D_2__Bacteroidia; D_3__Bacteroidales; D_4__Bacteroidales S24-7 group; D_5__uncultured bacterium; D_6__uncultured bacterium
New.CleanUp.ReferenceOTU829	0	0	0	0	1	0	0	0	0	0	0	1	D_0__Bacteria; D_1__Firmicutes; D_2__Clostridia; D_3__Clostridiales; D_4__Christensenellaceae; D_5__uncultured; D_6__uncultured bacterium
New.CleanUp.ReferenceOTU350	0	0	1	0	0	1	0	1	0	0	0	0	D_0__Bacteria; D_1__Firmicutes; D_2__Clostridia; D_3__Clostridiales; D_4__Lachnospiraceae
New.CleanUp.ReferenceOTU1630	0	0	0	0	0	0	0	0	1	0	1	2	D_0__Bacteria
New.CleanUp.ReferenceOTU1635	0	0	0	0	0	0	0	0	3	0	0	1	D_0__Bacteria; D_1__Bacteroidetes; D_2__Bacteroidia; D_3__Bacteroidales; D_4__Bacteroidales S24-7 group; D_5__uncultured bacterium; D_6__uncultured bacterium
New.CleanUp.ReferenceOTU355	0	0	0	0	1	2	2	2	0	4	1	0	D_0__Bacteria; D_1__Firmicutes; D_2__Clostridia; D_3__Clostridiales; D_4__Lachnospiraceae
New.CleanUp.ReferenceOTU357	0	0	0	0	0	2	0	0	0	0	0	1	D_0__Bacteria; D_1__Firmicutes; D_2__Clostridia; D_3__Clostridiales; D_4__Lachnospiraceae
New.CleanUp.ReferenceOTU738	0	0	0	0	2	0	0	0	0	0	0	0	D_0__Bacteria; D_1__Firmicutes; D_2__Clostridia; D_3__Clostridiales; D_4__Ruminococcaceae; D_5__[Eubacterium] coprostanoligenes group
New.CleanUp.ReferenceOTU739	0	0	1	1	1	1	1	0	1	2	2	1	D_0__Bacteria; D_1__Firmicutes
New.CleanUp.ReferenceOTU2833	0	1	1	0	0	0	0	0	0	0	0	0	D_0__Bacteria; D_1__Bacteroidetes; D_2__Bacteroidia; D_3__Bacteroidales; D_4__Bacteroidales S24-7 group; D_5__uncultured bacterium; D_6__uncultured bacterium
New.CleanUp.ReferenceOTU733	0	0	0	0	3	0	0	0	0	0	0	0	D_0__Bacteria; D_1__Bacteroidetes; D_2__Bacteroidia; D_3__Bacteroidales; D_4__Bacteroidales S24-7 group; D_5__uncultured bacterium; D_6__uncultured bacterium
New.CleanUp.ReferenceOTU730	0	0	0	0	1	0	0	1	0	0	0	0	D_0__Bacteria; D_1__Firmicutes; D_2__Clostridia; D_3__Clostridiales; D_4__Ruminococcaceae; D_5__Ruminococcaceae NK4A214 group
New.CleanUp.ReferenceOTU912	0	0	0	0	0	0	0	0	5	2	0	0	D_0__Bacteria; D_1__Bacteroidetes; D_2__Bacteroidia; D_3__Bacteroidales; D_4__Prevotellaceae; D_5__Prevotellaceae Ga6A1 group; D_6__uncultured bacterium
New.CleanUp.ReferenceOTU910	0	0	0	0	0	0	2	4	5	0	0	0	D_0__Bacteria; D_1__Firmicutes; D_2__Clostridia; D_3__Clostridiales; D_4__Lachnospiraceae; D_5__[Eubacterium] xylanophilum group; Ambiguous_taxa
New.CleanUp.ReferenceOTU1017	2	4	0	8	2	0	0	4	2	0	4	3	D_0__Bacteria
New.CleanUp.ReferenceOTU915	1	0	0	0	0	0	0	0	1	0	0	2	D_0__Bacteria; D_1__Firmicutes; D_2__Clostridia; D_3__Clostridiales; D_4__Lachnospiraceae; D_5__uncultured; D_6__Clostridium sp. Clone-47
New.CleanUp.ReferenceOTU918	0	0	1	0	0	0	0	0	1	0	1	0	D_0__Bacteria; D_1__Firmicutes; D_2__Clostridia; D_3__Clostridiales; D_4__Ruminococcaceae; D_5__Subdoligranulum; D_6__uncultured organism
New.CleanUp.ReferenceOTU1018	0	0	0	4	0	1	0	1	1	2	3	0	D_0__Bacteria
New.CleanUp.ReferenceOTU2441	0	0	0	1	0	0	0	0	0	0	0	1	D_0__Bacteria; D_1__Bacteroidetes; D_2__Bacteroidia; D_3__Bacteroidales; D_4__Bacteroidales S24-7 group
New.CleanUp.ReferenceOTU1790	0	0	1	0	0	0	0	0	0	0	1	0	D_0__Bacteria; D_1__Firmicutes; D_2__Clostridia; D_3__Clostridiales; D_4__Ruminococcaceae; D_5__Ruminococcaceae UCG-014; Ambiguous_taxa
New.CleanUp.ReferenceOTU1346	0	0	0	0	0	0	3	5	0	0	0	0	D_0__Bacteria; D_1__Firmicutes; D_2__Clostridia; D_3__Clostridiales; D_4__Ruminococcaceae; D_5__Ruminococcaceae UCG-010; Ambiguous_taxa
New.CleanUp.ReferenceOTU2736	0	0	3	0	0	0	0	0	0	1	2	0	D_0__Bacteria; D_1__Saccharibacteria; D_2__Unknown Class; D_3__Unknown Order; D_4__Unknown Family; D_5__Candidatus Saccharimonas; D_6__uncultured bacterium
New.CleanUp.ReferenceOTU1650	0	0	0	0	0	0	0	0	1	0	0	1	D_0__Bacteria; D_1__Firmicutes; D_2__Clostridia; D_3__Clostridiales; D_4__Lachnospiraceae
New.CleanUp.ReferenceOTU3961	0	0	0	0	0	0	0	0	0	0	0	2	D_0__Bacteria; D_1__Bacteroidetes; D_2__Bacteroidia; D_3__Bacteroidales
New.CleanUp.ReferenceOTU1504	0	0	0	0	0	0	2	0	0	1	1	0	D_0__Bacteria
New.CleanUp.ReferenceOTU517	2	0	0	1	0	0	0	0	0	0	2	0	D_0__Bacteria; D_1__Firmicutes
New.CleanUp.ReferenceOTU2160	0	0	0	0	0	0	0	0	0	0	0	2	D_0__Bacteria; D_1__Bacteroidetes; D_2__Bacteroidia; D_3__Bacteroidales; D_4__Bacteroidales S24-7 group; D_5__uncultured bacterium; D_6__uncultured bacterium
New.CleanUp.ReferenceOTU2164	0	0	0	2	0	0	0	0	0	0	0	4	D_0__Bacteria; D_1__Firmicutes
New.CleanUp.ReferenceOTU2165	0	0	0	0	0	0	0	0	0	0	0	3	D_0__Bacteria
New.CleanUp.ReferenceOTU2166	0	0	0	0	0	0	0	0	0	0	0	2	D_0__Bacteria; D_1__Firmicutes; D_2__Clostridia; D_3__Clostridiales; D_4__Ruminococcaceae
New.CleanUp.ReferenceOTU2168	0	0	1	1	0	0	0	0	0	0	2	1	D_0__Bacteria; D_1__Proteobacteria; D_2__Deltaproteobacteria; D_3__Desulfovibrionales; D_4__Desulfovibrionaceae; D_5__Desulfovibrio
New.CleanUp.ReferenceOTU178	0	0	0	0	0	0	0	2	2	0	1	0	D_0__Bacteria; D_1__Cyanobacteria; D_2__Melainabacteria; D_3__Gastranaerophilales; D_4__uncultured bacterium; D_5__uncultured bacterium; D_6__uncultured bacterium
New.CleanUp.ReferenceOTU179	0	0	3	1	0	3	0	0	2	0	0	2	D_0__Bacteria; D_1__Firmicutes; D_2__Clostridia; D_3__Clostridiales; D_4__Clostridiales vadinBB60 group; D_5__uncultured bacterium; D_6__uncultured bacterium
New.CleanUp.ReferenceOTU2227	0	0	0	0	0	0	0	0	0	2	0	0	D_0__Bacteria; D_1__Firmicutes; D_2__Clostridia; D_3__Clostridiales; D_4__Lachnospiraceae; D_5__Lachnospiraceae NK4A136 group
New.CleanUp.ReferenceOTU2225	0	0	0	0	0	0	0	1	0	1	0	0	D_0__Bacteria; D_1__Firmicutes; D_2__Clostridia; D_3__Clostridiales; D_4__Ruminococcaceae; D_5__Ruminococcaceae UCG-014; Ambiguous_taxa
New.CleanUp.ReferenceOTU78	0	3	0	0	0	0	1	0	2	2	0	0	D_0__Bacteria; D_1__Bacteroidetes; D_2__Bacteroidia; D_3__Bacteroidales; D_4__Bacteroidales S24-7 group; D_5__uncultured bacterium; D_6__uncultured bacterium
New.CleanUp.ReferenceOTU79	0	0	0	0	0	0	0	0	0	2	12	1	D_0__Bacteria; D_1__Firmicutes; D_2__Clostridia; D_3__Clostridiales; D_4__Lachnospiraceae; D_5__Lachnospiraceae NK4A136 group
New.CleanUp.ReferenceOTU1930	0	0	0	0	0	0	0	1	0	0	0	1	D_0__Bacteria; D_1__Firmicutes; D_2__Clostridia; D_3__Clostridiales; D_4__Ruminococcaceae; D_5__Ruminococcaceae UCG-008
New.CleanUp.ReferenceOTU1936	0	0	0	0	0	0	0	0	0	0	1	2	D_0__Bacteria; D_1__Firmicutes; D_2__Clostridia; D_3__Clostridiales; D_4__Ruminococcaceae; D_5__[Eubacterium] coprostanoligenes group; D_6__uncultured bacterium
New.CleanUp.ReferenceOTU1934	0	0	0	0	0	0	0	0	0	0	0	2	D_0__Bacteria; D_1__Firmicutes; D_2__Bacilli; D_3__Lactobacillales; D_4__Lactobacillaceae; D_5__Lactobacillus; D_6__Lactobacillus gasseri
New.CleanUp.ReferenceOTU1938	0	0	0	0	0	0	0	0	0	0	7	0	D_0__Bacteria; D_1__Bacteroidetes; D_2__Bacteroidia; D_3__Bacteroidales
New.CleanUp.ReferenceOTU3369	0	0	0	0	0	0	1	1	0	0	0	0	D_0__Bacteria
New.CleanUp.ReferenceOTU2590	0	1	1	1	0	0	0	0	0	0	0	0	D_0__Bacteria; D_1__Bacteroidetes; D_2__Bacteroidia; D_3__Bacteroidales; D_4__Bacteroidales S24-7 group; D_5__uncultured bacterium; D_6__uncultured bacterium
New.CleanUp.ReferenceOTU2596	1	1	1	1	0	0	0	0	0	0	1	0	D_0__Bacteria; D_1__Bacteroidetes; D_2__Bacteroidia; D_3__Bacteroidales; D_4__Bacteroidales S24-7 group; D_5__uncultured bacterium; D_6__uncultured bacterium
New.CleanUp.ReferenceOTU2598	1	0	0	1	0	0	0	0	0	0	0	0	D_0__Bacteria; D_1__Firmicutes; D_2__Clostridia; D_3__Clostridiales; D_4__Lachnospiraceae
New.CleanUp.ReferenceOTU1067	1	1	0	0	0	0	0	0	0	0	0	0	D_0__Bacteria; D_1__Firmicutes
New.CleanUp.ReferenceOTU1060	1	0	0	0	0	0	0	0	0	0	1	0	D_0__Bacteria; D_1__Firmicutes; D_2__Clostridia; D_3__Clostridiales; D_4__Ruminococcaceae
New.CleanUp.ReferenceOTU1819	0	0	0	0	0	0	0	0	1	0	0	1	D_0__Bacteria; D_1__Firmicutes; D_2__Clostridia; D_3__Clostridiales; D_4__Peptococcaceae; D_5__Peptococcus; D_6__uncultured bacterium
New.CleanUp.ReferenceOTU2357	0	0	0	2	0	0	0	0	0	2	1	2	D_0__Bacteria; D_1__Bacteroidetes; D_2__Bacteroidia; D_3__Bacteroidales; D_4__Bacteroidales S24-7 group; D_5__uncultured bacterium; D_6__uncultured bacterium
New.CleanUp.ReferenceOTU1807	0	0	1	0	0	0	0	0	0	1	0	1	D_0__Bacteria; D_1__Firmicutes; D_2__Clostridia; D_3__Clostridiales; D_4__Ruminococcaceae; D_5__Ruminococcaceae NK4A214 group; D_6__uncultured bacterium
New.CleanUp.ReferenceOTU3777	0	0	0	0	0	0	0	0	0	1	0	1	D_0__Bacteria; D_1__Firmicutes; D_2__Clostridia; D_3__Clostridiales; D_4__Ruminococcaceae; D_5__Ruminococcus 1
New.CleanUp.ReferenceOTU2685	0	0	0	0	0	0	1	1	0	0	1	0	D_0__Bacteria; D_1__Firmicutes; D_2__Clostridia; D_3__Clostridiales; D_4__Peptococcaceae; D_5__Peptococcus; D_6__uncultured bacterium
New.CleanUp.ReferenceOTU2686	0	0	0	0	0	0	0	0	0	0	1	1	D_0__Bacteria; D_1__Bacteroidetes; D_2__Bacteroidia; D_3__Bacteroidales; D_4__Bacteroidales S24-7 group; D_5__uncultured bacterium; D_6__uncultured bacterium
New.CleanUp.ReferenceOTU2680	1	0	2	0	0	1	0	0	0	1	3	1	D_0__Bacteria; D_1__Firmicutes
New.CleanUp.ReferenceOTU2682	0	0	0	0	0	0	0	0	0	0	2	1	D_0__Bacteria; D_1__Bacteroidetes; D_2__Bacteroidia; D_3__Bacteroidales; D_4__Bacteroidales S24-7 group; D_5__uncultured bacterium; D_6__uncultured bacterium
New.CleanUp.ReferenceOTU721	1	0	0	0	3	0	0	0	2	2	0	0	D_0__Bacteria; D_1__Firmicutes; D_2__Clostridia; D_3__Clostridiales; D_4__Lachnospiraceae
New.CleanUp.ReferenceOTU703	0	0	0	0	0	0	0	0	2	2	1	0	D_0__Bacteria; D_1__Bacteroidetes; D_2__Bacteroidia; D_3__Bacteroidales; D_4__Bacteroidales S24-7 group; D_5__uncultured bacterium; D_6__uncultured bacterium
New.CleanUp.ReferenceOTU702	0	0	0	0	0	0	0	0	1	0	1	0	D_0__Bacteria; D_1__Bacteroidetes; D_2__Bacteroidia; D_3__Bacteroidales; D_4__Bacteroidales S24-7 group; D_5__uncultured bacterium; D_6__uncultured bacterium
New.CleanUp.ReferenceOTU3220	0	1	0	0	0	0	0	0	0	0	0	1	D_0__Bacteria; D_1__Firmicutes; D_2__Clostridia; D_3__Clostridiales; D_4__Christensenellaceae
New.CleanUp.ReferenceOTU701	0	0	0	0	0	1	0	1	1	2	0	0	D_0__Bacteria; D_1__Firmicutes; D_2__Clostridia; D_3__Clostridiales; D_4__Lachnospiraceae; D_5__Roseburia; Ambiguous_taxa
New.CleanUp.ReferenceOTU3172	2	1	0	0	0	0	0	0	0	0	1	0	D_0__Bacteria; D_1__Bacteroidetes; D_2__Bacteroidia; D_3__Bacteroidales; D_4__Bacteroidales S24-7 group; D_5__unidentified; D_6__unidentified
New.CleanUp.ReferenceOTU720	0	0	1	0	0	6	0	0	5	12	0	1	D_0__Bacteria; D_1__Bacteroidetes; D_2__Bacteroidia; D_3__Bacteroidales; D_4__Rikenellaceae; D_5__Alistipes; D_6__uncultured bacterium
New.CleanUp.ReferenceOTU258	1	0	1	7	0	3	0	0	0	0	0	0	D_0__Bacteria; D_1__Firmicutes; D_2__Clostridia; D_3__Clostridiales; D_4__Lachnospiraceae; D_5__Lachnospiraceae NK4A136 group; Ambiguous_taxa
New.CleanUp.ReferenceOTU3080	0	0	0	0	0	2	0	0	0	0	0	0	D_0__Bacteria
New.CleanUp.ReferenceOTU3083	0	0	0	0	0	2	0	0	0	0	0	0	D_0__Bacteria; D_1__Bacteroidetes; D_2__Bacteroidia; D_3__Bacteroidales; D_4__Bacteroidales S24-7 group; D_5__uncultured bacterium; D_6__uncultured bacterium
New.CleanUp.ReferenceOTU3084	0	0	0	0	0	2	0	2	0	0	0	1	D_0__Bacteria; D_1__Firmicutes
New.CleanUp.ReferenceOTU3089	0	0	0	0	0	1	0	0	0	1	0	0	D_0__Bacteria; D_1__Bacteroidetes; D_2__Bacteroidia; D_3__Bacteroidales; D_4__Rikenellaceae; D_5__Alistipes; D_6__uncultured bacterium
New.CleanUp.ReferenceOTU2573	0	0	1	1	1	1	1	0	0	1	2	0	D_0__Bacteria; D_1__Bacteroidetes; D_2__Bacteroidia; D_3__Bacteroidales; D_4__Bacteroidales S24-7 group; D_5__uncultured bacterium; D_6__uncultured bacterium
New.CleanUp.ReferenceOTU2778	0	0	0	0	0	0	0	0	0	0	2	0	D_0__Bacteria; D_1__Firmicutes; D_2__Clostridia; D_3__Clostridiales; D_4__Ruminococcaceae; D_5__Ruminococcus 1
New.CleanUp.ReferenceOTU722	0	1	0	1	0	0	1	0	6	0	1	6	D_0__Bacteria; D_1__Firmicutes; D_2__Clostridia; D_3__Clostridiales; D_4__Lachnospiraceae; D_5__Coprococcus 2; Ambiguous_taxa
New.CleanUp.ReferenceOTU2775	1	5	0	1	0	0	0	0	0	0	2	0	D_0__Bacteria
New.CleanUp.ReferenceOTU480	0	0	0	0	0	0	0	0	0	0	2	1	D_0__Bacteria; D_1__Firmicutes; D_2__Clostridia; D_3__Clostridiales; D_4__Lachnospiraceae; D_5__Lachnospiraceae NK4A136 group; D_6__Clostridium sp. Clone-27
New.CleanUp.ReferenceOTU774	0	1	0	0	0	0	0	0	1	0	0	0	D_0__Bacteria; D_1__Firmicutes; D_2__Clostridia; D_3__Clostridiales; D_4__Lachnospiraceae; D_5__Lachnospiraceae NK4A136 group; D_6__uncultured bacterium
New.CleanUp.ReferenceOTU588	0	0	0	1	0	0	0	0	0	0	0	1	D_0__Bacteria; D_1__Bacteroidetes; D_2__Bacteroidia; D_3__Bacteroidales; D_4__Bacteroidales S24-7 group; D_5__uncultured bacterium; D_6__uncultured bacterium
New.CleanUp.ReferenceOTU775	0	1	0	0	0	0	0	0	1	0	0	0	D_0__Bacteria; D_1__Firmicutes; D_2__Clostridia; D_3__Clostridiales; D_4__Ruminococcaceae; D_5__Ruminococcaceae UCG-005
New.CleanUp.ReferenceOTU580	0	0	0	1	0	0	0	0	0	0	1	0	D_0__Bacteria; D_1__Bacteroidetes; D_2__Bacteroidia; D_3__Bacteroidales; D_4__Bacteroidales S24-7 group; D_5__uncultured bacterium; D_6__uncultured bacterium
New.CleanUp.ReferenceOTU582	0	0	0	1	1	0	0	0	0	0	0	0	D_0__Bacteria; D_1__Firmicutes; D_2__Clostridia; D_3__Clostridiales; D_4__Lachnospiraceae; D_5__Lachnospiraceae UCG-001; Ambiguous_taxa
New.CleanUp.ReferenceOTU1027	0	0	0	0	1	0	0	0	1	0	1	5	D_0__Bacteria; D_1__Bacteroidetes; D_2__Bacteroidia; D_3__Bacteroidales; D_4__Bacteroidales S24-7 group; D_5__uncultured bacterium; D_6__uncultured bacterium
New.CleanUp.ReferenceOTU105	0	0	0	1	1	0	0	0	3	3	3	0	D_0__Bacteria; D_1__Firmicutes; D_2__Clostridia; D_3__Clostridiales; D_4__Ruminococcaceae
New.CleanUp.ReferenceOTU104	1	0	0	0	0	0	0	0	0	0	1	0	D_0__Bacteria; D_1__Firmicutes; D_2__Clostridia; D_3__Clostridiales; D_4__Ruminococcaceae
New.CleanUp.ReferenceOTU107	1	0	0	0	5	2	1	1	1	5	2	4	D_0__Bacteria; D_1__Firmicutes; D_2__Clostridia; D_3__Clostridiales; D_4__Ruminococcaceae; D_5__Ruminiclostridium 6
New.CleanUp.ReferenceOTU106	1	2	1	3	0	0	0	0	1	0	5	0	D_0__Bacteria; D_1__Bacteroidetes; D_2__Bacteroidia; D_3__Bacteroidales
New.CleanUp.ReferenceOTU101	0	0	0	0	0	0	1	0	1	1	2	0	D_0__Bacteria; D_1__Firmicutes; D_2__Clostridia; D_3__Clostridiales; D_4__Ruminococcaceae; D_5__Ruminococcaceae UCG-010
New.CleanUp.ReferenceOTU100	3	0	1	1	3	1	1	2	1	16	6	7	D_0__Bacteria; D_1__Cyanobacteria; D_2__Melainabacteria; D_3__Gastranaerophilales; D_4__uncultured bacterium; D_5__uncultured bacterium; D_6__uncultured bacterium
New.CleanUp.ReferenceOTU103	4	0	6	9	1	4	0	5	1	2	8	17	D_0__Bacteria; D_1__Bacteroidetes; D_2__Bacteroidia; D_3__Bacteroidales; D_4__Bacteroidales S24-7 group; D_5__uncultured bacterium; D_6__uncultured bacterium
New.CleanUp.ReferenceOTU102	0	0	2	0	0	0	0	0	0	4	0	3	D_0__Bacteria; D_1__Firmicutes; D_2__Clostridia; D_3__Clostridiales
New.CleanUp.ReferenceOTU3795	0	0	0	0	0	0	0	0	0	0	0	2	D_0__Bacteria; D_1__Bacteroidetes; D_2__Bacteroidia; D_3__Bacteroidales; D_4__Bacteroidales S24-7 group; D_5__uncultured bacterium; D_6__uncultured bacterium
New.CleanUp.ReferenceOTU109	0	1	0	0	0	0	0	0	1	1	1	0	D_0__Bacteria; D_1__Firmicutes; D_2__Clostridia; D_3__Clostridiales; D_4__Lachnospiraceae; D_5__[Eubacterium] xylanophilum group
New.CleanUp.ReferenceOTU108	7	1	0	0	0	0	0	0	0	0	0	0	D_0__Bacteria; D_1__Proteobacteria; D_2__Deltaproteobacteria; D_3__Desulfovibrionales; D_4__Desulfovibrionaceae; D_5__Desulfovibrio
New.CleanUp.ReferenceOTU3792	0	0	0	0	0	0	0	0	0	1	0	1	D_0__Bacteria
New.CleanUp.ReferenceOTU3793	0	0	0	0	0	0	0	0	0	0	0	2	D_0__Bacteria; D_1__Firmicutes
New.CleanUp.ReferenceOTU1691	2	3	0	0	0	0	0	0	1	0	0	0	D_0__Bacteria; D_1__Bacteroidetes; D_2__Bacteroidia; D_3__Bacteroidales; D_4__Bacteroidales S24-7 group; D_5__uncultured bacterium; D_6__uncultured bacterium
New.CleanUp.ReferenceOTU3558	0	0	2	0	0	0	0	0	0	0	0	1	D_0__Bacteria; D_1__Bacteroidetes; D_2__Bacteroidia; D_3__Bacteroidales; D_4__Rikenellaceae; D_5__Alistipes; D_6__uncultured bacterium
New.CleanUp.ReferenceOTU3552	0	0	3	0	0	0	0	0	0	0	0	0	D_0__Bacteria; D_1__Firmicutes; D_2__Clostridia; D_3__Clostridiales; D_4__Lachnospiraceae
New.CleanUp.ReferenceOTU1335	0	0	0	0	0	0	0	1	0	0	0	2	D_0__Bacteria; D_1__Firmicutes; D_2__Clostridia; D_3__Clostridiales; D_4__Ruminococcaceae
New.CleanUp.ReferenceOTU1331	0	1	1	1	0	0	0	1	2	0	0	2	D_0__Bacteria; D_1__Firmicutes; D_2__Clostridia; D_3__Clostridiales
New.CleanUp.ReferenceOTU1332	0	0	0	0	0	0	0	2	0	0	0	0	D_0__Bacteria; D_1__Firmicutes; D_2__Clostridia; D_3__Clostridiales; D_4__Lachnospiraceae
New.CleanUp.ReferenceOTU696	0	0	1	1	0	0	0	0	4	0	0	1	D_0__Bacteria; D_1__Firmicutes; D_2__Clostridia; D_3__Clostridiales
New.CleanUp.ReferenceOTU369	0	0	0	1	0	0	0	0	0	0	0	1	D_0__Bacteria; D_1__Firmicutes; D_2__Clostridia; D_3__Clostridiales; D_4__Ruminococcaceae; D_5__Ruminiclostridium 6; D_6__uncultured bacterium
New.CleanUp.ReferenceOTU2825	0	0	0	0	0	0	0	0	0	0	2	0	D_0__Bacteria; D_1__Bacteroidetes; D_2__Bacteroidia; D_3__Bacteroidales; D_4__Bacteroidales S24-7 group; D_5__uncultured bacterium; D_6__uncultured bacterium
New.CleanUp.ReferenceOTU2824	0	0	0	0	0	0	0	0	0	0	1	2	D_0__Bacteria; D_1__Firmicutes
New.CleanUp.ReferenceOTU749	1	0	0	0	2	0	0	1	3	1	0	0	D_0__Bacteria; D_1__Firmicutes; D_2__Clostridia; D_3__Clostridiales; D_4__Ruminococcaceae
New.CleanUp.ReferenceOTU3422	0	0	1	0	0	0	0	0	0	1	0	0	D_0__Bacteria; D_1__Bacteroidetes; D_2__Bacteroidia; D_3__Bacteroidales; D_4__Bacteroidales S24-7 group; D_5__uncultured bacterium; D_6__uncultured bacterium
New.CleanUp.ReferenceOTU741	1	0	2	0	1	2	0	0	3	2	0	0	D_0__Bacteria; D_1__Bacteroidetes; D_2__Bacteroidia; D_3__Bacteroidales; D_4__Porphyromonadaceae; D_5__Odoribacter; D_6__unidentified
New.CleanUp.ReferenceOTU1150	1	0	0	0	1	0	0	0	0	0	0	0	D_0__Bacteria; D_1__Saccharibacteria; D_2__Unknown Class; D_3__Unknown Order; D_4__Unknown Family; D_5__Candidatus Saccharimonas; D_6__uncultured bacterium
New.CleanUp.ReferenceOTU1151	1	1	0	0	0	0	0	0	0	0	0	0	D_0__Bacteria; D_1__Firmicutes; D_2__Clostridia; D_3__Clostridiales; D_4__Lachnospiraceae; D_5__uncultured; D_6__uncultured bacterium
New.CleanUp.ReferenceOTU963	0	0	0	0	0	0	0	0	2	0	0	0	D_0__Bacteria; D_1__Firmicutes; D_2__Clostridia; D_3__Clostridiales; D_4__Lachnospiraceae
New.CleanUp.ReferenceOTU1157	2	0	0	0	0	0	0	0	0	0	0	0	D_0__Bacteria; D_1__Firmicutes; D_2__Clostridia; D_3__Clostridiales; D_4__Ruminococcaceae; D_5__Ruminococcus 1; D_6__Ruminococcus flavefaciens
New.CleanUp.ReferenceOTU1159	2	0	0	0	2	1	0	0	0	0	0	0	D_0__Bacteria; D_1__Bacteroidetes; D_2__Bacteroidia; D_3__Bacteroidales; D_4__Bacteroidales S24-7 group; D_5__uncultured bacterium; D_6__uncultured bacterium
New.CleanUp.ReferenceOTU10	52	32	26	30	8	24	7	9	21	29	67	23	D_0__Bacteria; D_1__Bacteroidetes; D_2__Bacteroidia; D_3__Bacteroidales; D_4__Bacteroidales S24-7 group; D_5__uncultured bacterium; D_6__uncultured bacterium
New.CleanUp.ReferenceOTU386	0	0	0	0	0	2	0	0	0	0	0	0	D_0__Bacteria; D_1__Firmicutes; D_2__Clostridia; D_3__Clostridiales; D_4__Lachnospiraceae; D_5__Lachnospiraceae NK4A136 group
New.CleanUp.ReferenceOTU2919	0	0	0	0	1	0	0	0	0	1	0	1	D_0__Bacteria
New.CleanUp.ReferenceOTU660	1	1	0	0	3	0	0	0	1	2	4	3	D_0__Bacteria; D_1__Firmicutes; D_2__Clostridia; D_3__Clostridiales; D_4__Ruminococcaceae; D_5__Ruminococcaceae UCG-010; D_6__uncultured bacterium
New.CleanUp.ReferenceOTU815	0	0	0	0	1	0	0	0	0	1	0	0	D_0__Bacteria; D_1__Bacteroidetes; D_2__Bacteroidia; D_3__Bacteroidales; D_4__Rikenellaceae; D_5__Alistipes; D_6__uncultured bacterium
New.CleanUp.ReferenceOTU814	3	2	0	1	2	1	0	0	2	2	4	5	D_0__Bacteria
New.CleanUp.ReferenceOTU812	0	0	0	0	2	0	0	0	0	0	0	0	D_0__Bacteria; D_1__Firmicutes
New.CleanUp.ReferenceOTU2896	1	2	0	0	0	0	0	0	0	1	7	5	D_0__Bacteria; D_1__Firmicutes; D_2__Clostridia; D_3__Clostridiales; D_4__Ruminococcaceae; D_5__Ruminococcus 1; D_6__Ruminococcus flavefaciens
New.CleanUp.ReferenceOTU140	0	0	0	0	0	0	0	0	1	2	7	6	D_0__Bacteria; D_1__Bacteroidetes; D_2__Bacteroidia; D_3__Bacteroidales; D_4__Rikenellaceae; D_5__Alistipes
New.CleanUp.ReferenceOTU3428	0	0	0	0	0	0	0	0	0	1	0	1	D_0__Bacteria; D_1__Bacteroidetes; D_2__Bacteroidia; D_3__Bacteroidales
New.CleanUp.ReferenceOTU791	0	0	0	0	0	0	0	0	1	0	0	1	D_0__Bacteria; D_1__Firmicutes; D_2__Clostridia; D_3__Clostridiales; D_4__Lachnospiraceae; D_5__Lachnospiraceae NK4A136 group
New.CleanUp.ReferenceOTU3957	0	0	0	0	0	0	0	0	0	0	0	10	D_0__Bacteria; D_1__Firmicutes; D_2__Clostridia; D_3__Clostridiales; D_4__Ruminococcaceae; D_5__Ruminococcus 1; D_6__Ruminococcus flavefaciens
New.CleanUp.ReferenceOTU795	0	2	0	2	0	1	0	0	1	0	1	0	D_0__Bacteria; D_1__Bacteroidetes; D_2__Bacteroidia; D_3__Bacteroidales; D_4__Bacteroidales S24-7 group; D_5__uncultured bacterium; D_6__uncultured bacterium
New.CleanUp.ReferenceOTU658	0	0	0	0	0	0	0	0	0	0	3	0	D_0__Bacteria; D_1__Bacteroidetes; D_2__Bacteroidia; D_3__Bacteroidales
New.CleanUp.ReferenceOTU936	0	0	0	0	0	0	0	0	2	0	0	0	D_0__Bacteria; D_1__Elusimicrobia; D_2__Elusimicrobia; D_3__Elusimicrobiales; D_4__Elusimicrobiaceae; D_5__Elusimicrobium; D_6__uncultured bacterium
New.CleanUp.ReferenceOTU797	0	0	0	0	0	0	1	0	1	0	3	1	D_0__Bacteria; D_1__Firmicutes
New.CleanUp.ReferenceOTU2171	0	0	0	0	0	0	0	0	0	1	6	5	D_0__Bacteria; D_1__Bacteroidetes; D_2__Bacteroidia; D_3__Bacteroidales; D_4__Bacteroidales S24-7 group; D_5__uncultured bacterium; D_6__uncultured bacterium
New.CleanUp.ReferenceOTU2170	0	0	0	0	1	0	0	0	0	0	0	1	D_0__Bacteria; D_1__Tenericutes; D_2__Mollicutes; D_3__Anaeroplasmatales; D_4__Anaeroplasmataceae; D_5__Anaeroplasma; D_6__uncultured Anaeroplasmatales bacterium
New.CleanUp.ReferenceOTU2177	0	0	0	0	0	0	1	0	0	0	0	1	D_0__Bacteria; D_1__Firmicutes; D_2__Clostridia; D_3__Clostridiales
New.CleanUp.ReferenceOTU2178	0	0	0	0	0	0	0	0	0	0	0	2	D_0__Bacteria; D_1__Firmicutes; D_2__Clostridia; D_3__Clostridiales; D_4__Lachnospiraceae; D_5__Lachnospiraceae NK4A136 group
New.CleanUp.ReferenceOTU1929	0	0	0	0	0	0	0	0	0	0	0	4	D_0__Bacteria; D_1__Bacteroidetes; D_2__Bacteroidia; D_3__Bacteroidales; D_4__Bacteroidales S24-7 group; D_5__uncultured bacterium; D_6__uncultured bacterium
New.CleanUp.ReferenceOTU1928	0	0	0	0	0	0	0	0	0	0	6	5	D_0__Bacteria; D_1__Firmicutes; D_2__Clostridia; D_3__Clostridiales; D_4__Ruminococcaceae; D_5__Ruminococcus 1
New.CleanUp.ReferenceOTU1924	0	0	0	0	0	0	0	0	0	0	0	6	D_0__Bacteria; D_1__Firmicutes; D_2__Clostridia; D_3__Clostridiales; D_4__Lachnospiraceae
New.CleanUp.ReferenceOTU1926	0	0	0	0	1	0	0	0	0	0	0	1	D_0__Bacteria; D_1__Bacteroidetes; D_2__Bacteroidia; D_3__Bacteroidales; D_4__Bacteroidales S24-7 group; D_5__uncultured bacterium; D_6__uncultured bacterium
New.CleanUp.ReferenceOTU1921	0	0	0	0	0	0	0	0	0	0	0	2	D_0__Bacteria; D_1__Firmicutes; D_2__Clostridia; D_3__Clostridiales; D_4__Lachnospiraceae; D_5__Lachnospiraceae NK4A136 group
New.CleanUp.ReferenceOTU1920	0	0	0	0	0	0	0	0	0	0	3	4	D_0__Bacteria; D_1__Firmicutes; D_2__Clostridia; D_3__Clostridiales; D_4__Ruminococcaceae; D_5__Ruminococcus 1; D_6__Ruminococcus flavefaciens
New.CleanUp.ReferenceOTU1922	0	0	0	0	0	0	0	0	0	0	0	2	D_0__Bacteria; D_1__Firmicutes; D_2__Bacilli; D_3__Lactobacillales; D_4__Lactobacillaceae; D_5__Lactobacillus; D_6__Lactobacillus gasseri
New.CleanUp.ReferenceOTU1161	1	0	0	0	0	0	0	0	0	0	2	0	D_0__Bacteria; D_1__Bacteroidetes; D_2__Bacteroidia; D_3__Bacteroidales; D_4__Bacteroidales S24-7 group; D_5__uncultured bacterium; D_6__uncultured bacterium
New.CleanUp.ReferenceOTU2881	0	1	0	0	0	0	0	0	0	2	0	0	D_0__Bacteria; D_1__Bacteroidetes; D_2__Bacteroidia; D_3__Bacteroidales; D_4__Bacteroidales S24-7 group; D_5__uncultured bacterium; D_6__uncultured bacterium
New.CleanUp.ReferenceOTU954	0	0	2	0	0	0	0	0	1	2	0	0	D_0__Bacteria; D_1__Firmicutes; D_2__Clostridia; D_3__Clostridiales; D_4__Clostridiales vadinBB60 group
New.CleanUp.ReferenceOTU28	0	0	0	0	18	5	4	15	0	0	0	29	D_0__Bacteria; D_1__Firmicutes; D_2__Bacilli; D_3__Lactobacillales; D_4__Lactobacillaceae; D_5__Lactobacillus; D_6__Lactobacillus gasseri
New.CleanUp.ReferenceOTU953	0	0	0	0	0	0	0	0	2	2	0	0	D_0__Bacteria; D_1__Bacteroidetes; D_2__Bacteroidia; D_3__Bacteroidales; D_4__Prevotellaceae
New.CleanUp.ReferenceOTU3310	0	0	0	0	0	0	1	1	0	0	0	0	D_0__Bacteria; D_1__Cyanobacteria; D_2__Melainabacteria; D_3__Gastranaerophilales; D_4__uncultured bacterium; D_5__uncultured bacterium; D_6__uncultured bacterium
New.CleanUp.ReferenceOTU3318	0	0	1	0	0	0	1	0	0	0	0	0	D_0__Bacteria; D_1__Bacteroidetes; D_2__Bacteroidia; D_3__Bacteroidales; D_4__Bacteroidales S24-7 group; D_5__uncultured bacterium; D_6__uncultured bacterium
New.CleanUp.ReferenceOTU1104	0	2	0	0	0	0	1	0	0	0	0	0	D_0__Bacteria; D_1__Firmicutes; D_2__Clostridia; D_3__Clostridiales; D_4__Lachnospiraceae; D_5__Lachnospiraceae NK4A136 group
New.CleanUp.ReferenceOTU26	4	6	0	4	1	3	0	0	3	2	8	3	D_0__Bacteria; D_1__Bacteroidetes; D_2__Bacteroidia; D_3__Bacteroidales; D_4__Bacteroidales S24-7 group; D_5__uncultured bacterium; D_6__uncultured bacterium
New.CleanUp.ReferenceOTU19	25	7	0	0	1	1	0	0	0	0	0	0	D_0__Bacteria; D_1__Bacteroidetes; D_2__Bacteroidia; D_3__Bacteroidales; D_4__Bacteroidales S24-7 group
New.CleanUp.ReferenceOTU2829	0	0	0	0	0	0	0	0	0	1	1	0	D_0__Bacteria; D_1__Bacteroidetes; D_2__Bacteroidia; D_3__Bacteroidales; D_4__Bacteroidales S24-7 group; D_5__uncultured bacterium; D_6__uncultured bacterium
New.CleanUp.ReferenceOTU4075	0	0	0	0	0	0	0	0	0	0	0	2	D_0__Bacteria; D_1__Bacteroidetes; D_2__Bacteroidia; D_3__Bacteroidales; D_4__Bacteroidales S24-7 group; D_5__uncultured bacterium; D_6__uncultured bacterium
New.CleanUp.ReferenceOTU2941	5	1	0	0	2	5	2	0	0	0	0	0	D_0__Bacteria; D_1__Bacteroidetes; D_2__Bacteroidia; D_3__Bacteroidales; D_4__Bacteroidales S24-7 group; D_5__uncultured bacterium; D_6__uncultured bacterium
New.CleanUp.ReferenceOTU1746	0	1	7	5	0	1	0	0	0	0	0	0	D_0__Bacteria; D_1__Bacteroidetes; D_2__Bacteroidia; D_3__Bacteroidales; D_4__Bacteroidales S24-7 group; D_5__uncultured bacterium; D_6__uncultured bacterium
New.CleanUp.ReferenceOTU1818	0	0	1	0	0	0	0	0	0	0	1	0	D_0__Bacteria; D_1__Firmicutes
New.CleanUp.ReferenceOTU2360	0	0	0	0	0	0	0	0	0	0	0	2	D_0__Bacteria; D_1__Firmicutes; D_2__Clostridia; D_3__Clostridiales; D_4__Ruminococcaceae; D_5__Ruminococcaceae UCG-010; D_6__uncultured bacterium
New.CleanUp.ReferenceOTU2367	0	0	0	1	0	0	0	0	0	0	0	1	D_0__Bacteria; D_1__Bacteroidetes; D_2__Bacteroidia; D_3__Bacteroidales; D_4__Bacteroidales S24-7 group; D_5__uncultured bacterium; D_6__uncultured bacterium
New.CleanUp.ReferenceOTU1810	0	0	1	2	0	0	0	1	0	0	0	0	D_0__Bacteria; D_1__Bacteroidetes; D_2__Bacteroidia; D_3__Bacteroidales; D_4__Bacteroidales S24-7 group; D_5__uncultured bacterium; D_6__uncultured bacterium
New.CleanUp.ReferenceOTU2369	1	1	0	4	0	1	0	1	0	0	2	0	D_0__Bacteria
New.CleanUp.ReferenceOTU1814	1	0	1	0	0	0	0	0	0	0	0	0	D_0__Bacteria; D_1__Firmicutes; D_2__Clostridia; D_3__Clostridiales; D_4__Lachnospiraceae; D_5__uncultured; D_6__Clostridium sp. Clone-47
New.CleanUp.ReferenceOTU1816	0	0	1	0	0	1	0	0	0	0	3	1	D_0__Bacteria; D_1__Firmicutes; D_2__Clostridia; D_3__Clostridiales; D_4__Lachnospiraceae; D_5__Lachnospiraceae NK4A136 group
New.CleanUp.ReferenceOTU3763	0	0	0	0	0	0	0	0	0	1	0	1	D_0__Bacteria; D_1__Bacteroidetes; D_2__Bacteroidia; D_3__Bacteroidales; D_4__Rikenellaceae; D_5__Alistipes; D_6__gut metagenome
New.CleanUp.ReferenceOTU3766	0	0	0	0	0	0	0	0	0	0	0	2	D_0__Bacteria; D_1__Firmicutes; D_2__Clostridia; D_3__Clostridiales; D_4__Ruminococcaceae; D_5__Ruminococcus 1
New.CleanUp.ReferenceOTU3769	0	0	0	0	0	0	0	0	0	0	0	3	D_0__Bacteria; D_1__Bacteroidetes; D_2__Bacteroidia; D_3__Bacteroidales; D_4__Bacteroidales S24-7 group
New.CleanUp.ReferenceOTU712	1	0	2	2	0	0	0	0	5	0	0	0	D_0__Bacteria; D_1__Firmicutes; D_2__Clostridia; D_3__Clostridiales; D_4__Lachnospiraceae
New.CleanUp.ReferenceOTU2863	0	1	1	0	2	2	0	1	1	0	0	0	D_0__Bacteria; D_1__Bacteroidetes; D_2__Bacteroidia; D_3__Bacteroidales; D_4__Bacteroidales S24-7 group; D_5__uncultured bacterium; D_6__uncultured bacterium
New.CleanUp.ReferenceOTU662	0	0	0	0	0	0	0	0	0	0	1	1	D_0__Bacteria; D_1__Bacteroidetes; D_2__Bacteroidia; D_3__Bacteroidales
New.CleanUp.ReferenceOTU937	0	0	0	0	0	0	0	0	2	1	0	0	D_0__Bacteria; D_1__Bacteroidetes; D_2__Bacteroidia; D_3__Bacteroidales; D_4__Bacteroidales S24-7 group
New.CleanUp.ReferenceOTU713	1	0	0	0	0	0	0	0	1	0	0	0	D_0__Bacteria; D_1__Bacteroidetes
New.CleanUp.ReferenceOTU3165	0	0	0	0	0	1	0	2	0	0	0	0	D_0__Bacteria; D_1__Bacteroidetes; D_2__Bacteroidia; D_3__Bacteroidales; D_4__Bacteroidales S24-7 group; D_5__uncultured bacterium; D_6__uncultured bacterium
New.CleanUp.ReferenceOTU3164	0	0	0	0	0	2	0	0	0	0	0	0	D_0__Bacteria; D_1__Firmicutes; D_2__Clostridia; D_3__Clostridiales; D_4__Ruminococcaceae; D_5__Ruminococcus 1
New.CleanUp.ReferenceOTU3161	0	0	0	0	0	3	2	1	0	0	0	1	D_0__Bacteria; D_1__Bacteroidetes; D_2__Bacteroidia; D_3__Bacteroidales
New.CleanUp.ReferenceOTU1506	0	0	0	0	0	0	0	0	0	3	0	0	D_0__Bacteria; D_1__Tenericutes; D_2__Mollicutes; D_3__Mollicutes RF9; D_4__uncultured bacterium; D_5__uncultured bacterium; D_6__uncultured bacterium
New.CleanUp.ReferenceOTU506	1	0	0	0	0	0	0	0	0	0	2	1	D_0__Bacteria
New.CleanUp.ReferenceOTU3093	2	0	0	0	0	0	0	0	0	0	0	0	D_0__Bacteria; D_1__Proteobacteria; D_2__Alphaproteobacteria; D_3__Rhodospirillales; D_4__Rhodospirillaceae; D_5__uncultured
New.CleanUp.ReferenceOTU2542	0	0	0	0	0	1	0	0	1	0	0	0	D_0__Bacteria; D_1__Saccharibacteria; D_2__Unknown Class; D_3__Unknown Order; D_4__Unknown Family; D_5__Candidatus Saccharimonas; D_6__uncultured bacterium
New.CleanUp.ReferenceOTU2543	0	0	0	0	0	2	0	0	0	0	0	0	D_0__Bacteria; D_1__Bacteroidetes; D_2__Bacteroidia; D_3__Bacteroidales; D_4__Bacteroidales S24-7 group; D_5__uncultured bacterium; D_6__uncultured bacterium
New.CleanUp.ReferenceOTU2540	0	0	0	0	1	1	0	0	0	0	0	0	D_0__Bacteria; D_1__Bacteroidetes; D_2__Bacteroidia; D_3__Bacteroidales; D_4__Bacteroidales S24-7 group
New.CleanUp.ReferenceOTU2541	0	0	0	0	2	4	0	0	0	0	0	0	D_0__Bacteria; D_1__Firmicutes; D_2__Clostridia; D_3__Clostridiales; D_4__Ruminococcaceae; D_5__Ruminococcus 1
New.CleanUp.ReferenceOTU2546	0	0	0	0	0	1	0	0	0	1	0	0	D_0__Bacteria; D_1__Bacteroidetes; D_2__Bacteroidia; D_3__Bacteroidales; D_4__Bacteroidales S24-7 group; D_5__uncultured bacterium; D_6__uncultured bacterium
New.CleanUp.ReferenceOTU2545	0	0	0	0	1	1	0	0	0	0	0	0	D_0__Bacteria; D_1__Bacteroidetes; D_2__Bacteroidia; D_3__Bacteroidales; D_4__Bacteroidales S24-7 group; D_5__uncultured bacterium; D_6__uncultured bacterium
New.CleanUp.ReferenceOTU2784	0	0	0	1	1	0	0	0	0	0	0	0	D_0__Bacteria
New.CleanUp.ReferenceOTU2786	0	0	1	0	0	0	1	0	0	0	1	0	D_0__Bacteria; D_1__Firmicutes; D_2__Clostridia; D_3__Clostridiales; D_4__Ruminococcaceae
New.CleanUp.ReferenceOTU2902	0	1	0	0	1	0	0	0	0	1	0	0	D_0__Bacteria; D_1__Firmicutes; D_2__Clostridia; D_3__Clostridiales
New.CleanUp.ReferenceOTU543	0	0	0	2	0	0	1	0	0	0	2	0	D_0__Bacteria; D_1__Firmicutes
New.CleanUp.ReferenceOTU598	0	0	0	1	0	0	0	0	0	1	0	0	D_0__Bacteria; D_1__Firmicutes; D_2__Clostridia; D_3__Clostridiales; D_4__Ruminococcaceae
New.CleanUp.ReferenceOTU597	0	1	1	2	0	0	1	1	1	1	0	0	D_0__Bacteria; D_1__Bacteroidetes; D_2__Bacteroidia; D_3__Bacteroidales; D_4__Bacteroidales S24-7 group; D_5__uncultured bacterium; D_6__uncultured bacterium
New.CleanUp.ReferenceOTU591	0	0	0	2	0	0	1	0	2	0	0	0	D_0__Bacteria; D_1__Firmicutes; D_2__Clostridia; D_3__Clostridiales; D_4__Ruminococcaceae; D_5__Ruminiclostridium 6
New.CleanUp.ReferenceOTU118	0	8	2	2	0	0	1	2	0	1	0	0	D_0__Bacteria; D_1__Bacteroidetes; D_2__Bacteroidia; D_3__Bacteroidales
New.CleanUp.ReferenceOTU119	0	0	1	0	1	1	0	1	0	0	0	0	D_0__Bacteria; D_1__Firmicutes; D_2__Clostridia; D_3__Clostridiales; D_4__Lachnospiraceae; D_5__Lachnospiraceae NK4A136 group
New.CleanUp.ReferenceOTU113	2	1	0	6	4	4	2	3	0	1	1	2	D_0__Bacteria; D_1__Proteobacteria
New.CleanUp.ReferenceOTU110	0	0	0	0	0	0	5	4	6	1	4	0	D_0__Bacteria; D_1__Bacteroidetes; D_2__Bacteroidia; D_3__Bacteroidales; D_4__Bacteroidales S24-7 group; D_5__uncultured bacterium; D_6__uncultured bacterium
New.CleanUp.ReferenceOTU111	0	1	0	0	0	0	0	0	1	0	1	3	D_0__Bacteria; D_1__Bacteroidetes; D_2__Bacteroidia; D_3__Bacteroidales; D_4__Rikenellaceae; D_5__Alistipes; D_6__uncultured bacterium
New.CleanUp.ReferenceOTU116	1	3	0	1	0	0	0	0	1	0	0	0	D_0__Bacteria; D_1__Bacteroidetes; D_2__Bacteroidia; D_3__Bacteroidales; D_4__Bacteroidales S24-7 group; D_5__uncultured bacterium; D_6__uncultured bacterium
New.CleanUp.ReferenceOTU95	0	0	0	0	3	12	2	18	11	5	0	2	D_0__Bacteria; D_1__Bacteroidetes; D_2__Bacteroidia; D_3__Bacteroidales; D_4__Bacteroidales S24-7 group; D_5__uncultured bacterium; D_6__uncultured bacterium
New.CleanUp.ReferenceOTU96	4	0	1	0	7	11	6	0	12	2	0	4	D_0__Bacteria; D_1__Firmicutes; D_2__Clostridia; D_3__Clostridiales; D_4__Ruminococcaceae; D_5__Ruminococcus 1
New.CleanUp.ReferenceOTU115	0	1	1	0	2	7	0	0	2	0	0	3	D_0__Bacteria; D_1__Firmicutes; D_2__Clostridia; D_3__Clostridiales; D_4__Lachnospiraceae; D_5__Lachnospiraceae NK4A136 group; D_6__uncultured bacterium
New.CleanUp.ReferenceOTU680	2	7	0	0	0	0	0	0	0	0	12	4	D_0__Bacteria; D_1__Firmicutes; D_2__Clostridia; D_3__Clostridiales; D_4__Ruminococcaceae; D_5__Ruminococcus 1
New.CleanUp.ReferenceOTU1324	0	0	0	0	0	0	0	3	0	0	0	0	D_0__Bacteria; D_1__Firmicutes; D_2__Clostridia; D_3__Clostridiales; D_4__Ruminococcaceae; D_5__[Eubacterium] coprostanoligenes group
New.CleanUp.ReferenceOTU927	0	0	0	0	0	0	0	1	1	1	0	0	D_0__Bacteria; D_1__Bacteroidetes; D_2__Bacteroidia; D_3__Bacteroidales; D_4__Bacteroidales S24-7 group; D_5__uncultured bacterium; D_6__uncultured bacterium
New.CleanUp.ReferenceOTU689	0	1	0	0	0	0	0	0	0	0	4	2	D_0__Bacteria; D_1__Firmicutes; D_2__Clostridia; D_3__Clostridiales; D_4__Ruminococcaceae; D_5__Ruminococcus 1; D_6__Ruminococcus flavefaciens
New.CleanUp.ReferenceOTU1328	0	0	0	0	0	0	4	1	0	0	0	0	D_0__Bacteria; D_1__Firmicutes; D_2__Clostridia; D_3__Clostridiales; D_4__Eubacteriaceae; D_5__Anaerofustis; D_6__uncultured rumen bacterium
New.CleanUp.ReferenceOTU373	0	0	0	0	0	1	0	1	0	0	0	0	D_0__Bacteria; D_1__Actinobacteria; D_2__Coriobacteriia; D_3__Coriobacteriales; D_4__Coriobacteriaceae; D_5__Enterorhabdus
New.CleanUp.ReferenceOTU371	0	0	0	0	0	3	0	0	0	0	0	1	D_0__Bacteria; D_1__Firmicutes; D_2__Clostridia; D_3__Clostridiales; D_4__Ruminococcaceae; D_5__Ruminiclostridium 6; Ambiguous_taxa
New.CleanUp.ReferenceOTU376	0	0	0	0	0	1	0	0	0	0	0	1	D_0__Bacteria; D_1__Firmicutes; D_2__Clostridia; D_3__Clostridiales; D_4__Ruminococcaceae; D_5__Ruminococcaceae UCG-013
New.CleanUp.ReferenceOTU374	0	3	0	5	0	0	0	0	0	0	0	0	D_0__Bacteria; D_1__Bacteroidetes; D_2__Bacteroidia; D_3__Bacteroidales; D_4__Rikenellaceae; D_5__Alistipes; D_6__uncultured bacterium
New.CleanUp.ReferenceOTU375	0	0	0	3	0	1	0	1	4	0	2	0	D_0__Bacteria; D_1__Bacteroidetes; D_2__Bacteroidia; D_3__Bacteroidales; D_4__Bacteroidales S24-7 group; D_5__uncultured bacterium; D_6__uncultured bacterium
New.CleanUp.ReferenceOTU1505	0	0	0	0	0	0	0	0	1	1	2	0	D_0__Bacteria; D_1__Bacteroidetes; D_2__Bacteroidia; D_3__Bacteroidales; D_4__Bacteroidales S24-7 group; D_5__uncultured bacterium; D_6__uncultured bacterium
New.CleanUp.ReferenceOTU759	5	7	0	0	0	0	0	0	1	1	15	8	D_0__Bacteria; D_1__Firmicutes; D_2__Clostridia; D_3__Clostridiales; D_4__Ruminococcaceae; D_5__Ruminococcus 1
New.CleanUp.ReferenceOTU208	2	6	0	6	0	1	1	0	0	1	4	1	D_0__Bacteria
New.CleanUp.ReferenceOTU206	0	0	1	3	0	0	0	0	0	1	0	0	D_0__Bacteria; D_1__Bacteroidetes; D_2__Bacteroidia; D_3__Bacteroidales; D_4__Bacteroidales S24-7 group; D_5__uncultured bacterium; D_6__uncultured bacterium
New.CleanUp.ReferenceOTU757	0	0	0	0	1	0	0	1	2	0	0	0	D_0__Bacteria; D_1__Saccharibacteria; D_2__Unknown Class; D_3__Unknown Order; D_4__Unknown Family; D_5__Candidatus Saccharimonas; D_6__uncultured bacterium
New.CleanUp.ReferenceOTU203	3	1	0	8	2	3	1	0	1	0	6	3	D_0__Bacteria
New.CleanUp.ReferenceOTU200	1	2	0	1	0	1	0	3	2	8	10	7	D_0__Bacteria; D_1__Bacteroidetes; D_2__Bacteroidia; D_3__Bacteroidales; D_4__Bacteroidales S24-7 group; D_5__uncultured bacterium; D_6__uncultured bacterium
New.CleanUp.ReferenceOTU974	0	0	0	0	1	1	0	0	3	1	0	0	D_0__Bacteria; D_1__Firmicutes; D_2__Clostridia; D_3__Clostridiales; D_4__Lachnospiraceae; D_5__[Eubacterium] xylanophilum group; D_6__uncultured bacterium
New.CleanUp.ReferenceOTU976	1	6	0	0	3	1	0	0	18	3	5	1	D_0__Bacteria; D_1__Bacteroidetes; D_2__Bacteroidia; D_3__Bacteroidales; D_4__Prevotellaceae; D_5__Prevotella 1
New.CleanUp.ReferenceOTU977	0	0	1	2	0	0	0	0	1	1	1	0	D_0__Bacteria; D_1__Bacteroidetes; D_2__Bacteroidia; D_3__Bacteroidales; D_4__Bacteroidales S24-7 group; D_5__uncultured bacterium; D_6__uncultured bacterium
New.CleanUp.ReferenceOTU1149	1	1	1	1	0	1	0	1	0	1	0	1	D_0__Bacteria; D_1__Bacteroidetes; D_2__Bacteroidia; D_3__Bacteroidales; D_4__Bacteroidales S24-7 group; D_5__uncultured bacterium; D_6__uncultured bacterium
New.CleanUp.ReferenceOTU2969	0	0	0	0	2	0	0	0	0	1	0	0	D_0__Bacteria; D_1__Bacteroidetes; D_2__Bacteroidia; D_3__Bacteroidales; D_4__Prevotellaceae; D_5__Prevotella 1
New.CleanUp.ReferenceOTU2960	0	0	0	0	4	0	0	0	0	0	0	1	D_0__Bacteria; D_1__Firmicutes; D_2__Bacilli; D_3__Lactobacillales; D_4__Lactobacillaceae; D_5__Lactobacillus; D_6__Lactobacillus gasseri
New.CleanUp.ReferenceOTU2963	0	0	0	0	6	1	0	0	0	0	0	0	D_0__Bacteria; D_1__Firmicutes; D_2__Clostridia; D_3__Clostridiales; D_4__Ruminococcaceae; D_5__Ruminococcus 1; Ambiguous_taxa
New.CleanUp.ReferenceOTU616	1	0	0	1	0	0	0	0	0	1	0	0	D_0__Bacteria; D_1__Firmicutes; D_2__Clostridia; D_3__Clostridiales; D_4__Lachnospiraceae; D_5__Roseburia; D_6__uncultured bacterium
New.CleanUp.ReferenceOTU611	0	0	0	1	0	0	0	0	0	0	1	0	D_0__Bacteria; D_1__Proteobacteria; D_2__Alphaproteobacteria; D_3__Rickettsiales; D_4__Rickettsiales Incertae Sedis; D_5__Candidatus Hepatincola; Ambiguous_taxa
New.CleanUp.ReferenceOTU2148	0	0	0	0	0	0	0	0	0	2	0	0	D_0__Bacteria; D_1__Firmicutes; D_2__Clostridia; D_3__Clostridiales; D_4__Lachnospiraceae
New.CleanUp.ReferenceOTU2147	0	0	0	0	0	1	0	0	0	3	0	0	D_0__Bacteria; D_1__Firmicutes; D_2__Clostridia; D_3__Clostridiales; D_4__Lachnospiraceae; D_5__Lachnospiraceae UCG-001; Ambiguous_taxa
New.CleanUp.ReferenceOTU2145	0	0	0	0	0	0	1	0	0	1	0	0	D_0__Bacteria; D_1__Bacteroidetes; D_2__Bacteroidia; D_3__Bacteroidales; D_4__Bacteroidales S24-7 group; D_5__uncultured bacterium; D_6__uncultured bacterium
New.CleanUp.ReferenceOTU2143	0	0	0	0	0	0	0	0	0	1	2	0	D_0__Bacteria; D_1__Bacteroidetes; D_2__Bacteroidia; D_3__Bacteroidales; D_4__Bacteroidales S24-7 group; D_5__uncultured bacterium; D_6__uncultured bacterium
New.CleanUp.ReferenceOTU1032	0	0	0	0	0	0	0	0	2	0	0	0	D_0__Bacteria; D_1__Bacteroidetes; D_2__Bacteroidia; D_3__Bacteroidales; D_4__Bacteroidales S24-7 group; D_5__uncultured bacterium; D_6__uncultured bacterium
New.CleanUp.ReferenceOTU2428	0	0	0	3	0	0	0	0	0	0	0	0	D_0__Bacteria; D_1__Firmicutes
New.CleanUp.ReferenceOTU897	0	0	0	0	0	0	0	0	2	0	0	0	D_0__Bacteria; D_1__Cyanobacteria; D_2__Melainabacteria; D_3__Gastranaerophilales
New.CleanUp.ReferenceOTU1036	1	0	0	2	0	0	0	2	3	0	1	0	D_0__Bacteria; D_1__Bacteroidetes; D_2__Bacteroidia; D_3__Bacteroidales; D_4__Bacteroidales S24-7 group; D_5__uncultured bacterium; D_6__uncultured bacterium
New.CleanUp.ReferenceOTU2203	0	0	0	0	2	0	0	0	0	3	0	0	D_0__Bacteria; D_1__Firmicutes; D_2__Clostridia; D_3__Clostridiales; D_4__Lachnospiraceae
New.CleanUp.ReferenceOTU1951	0	0	0	0	0	0	0	0	0	0	10	0	D_0__Bacteria; D_1__Bacteroidetes; D_2__Bacteroidia; D_3__Bacteroidales
New.CleanUp.ReferenceOTU1954	1	1	0	0	0	0	0	0	0	0	3	2	D_0__Bacteria; D_1__Firmicutes; D_2__Clostridia; D_3__Clostridiales; D_4__Ruminococcaceae; D_5__Ruminococcus 1
New.CleanUp.ReferenceOTU504	1	0	0	0	0	0	0	0	0	0	1	1	D_0__Bacteria; D_1__Firmicutes; D_2__Clostridia; D_3__Clostridiales; D_4__Ruminococcaceae; D_5__Ruminococcus 1
New.CleanUp.ReferenceOTU2718	0	1	1	2	1	0	1	0	0	0	2	2	D_0__Bacteria
New.CleanUp.ReferenceOTU1281	0	1	0	0	0	0	0	1	0	0	1	1	D_0__Bacteria; D_1__Bacteroidetes; D_2__Bacteroidia; D_3__Bacteroidales; D_4__Bacteroidales S24-7 group; D_5__uncultured bacterium; D_6__uncultured bacterium
New.CleanUp.ReferenceOTU3300	0	0	0	0	0	0	3	1	0	0	0	2	D_0__Bacteria; D_1__Bacteroidetes; D_2__Bacteroidia; D_3__Bacteroidales; D_4__Prevotellaceae
New.CleanUp.ReferenceOTU2375	0	1	1	1	0	0	2	0	0	0	1	0	D_0__Bacteria; D_1__Bacteroidetes; D_2__Bacteroidia; D_3__Bacteroidales; D_4__Bacteroidales S24-7 group; D_5__uncultured bacterium; D_6__uncultured bacterium
New.CleanUp.ReferenceOTU2371	0	0	0	3	0	0	0	0	0	0	0	0	D_0__Bacteria; D_1__Bacteroidetes; D_2__Bacteroidia; D_3__Bacteroidales
New.CleanUp.ReferenceOTU147	1	0	1	2	1	0	0	1	0	3	1	6	D_0__Bacteria; D_1__Bacteroidetes; D_2__Bacteroidia; D_3__Bacteroidales; D_4__Bacteroidales S24-7 group; D_5__uncultured bacterium; D_6__uncultured bacterium
New.CleanUp.ReferenceOTU98	5	0	0	0	0	0	0	0	0	0	0	0	D_0__Bacteria; D_1__Firmicutes; D_2__Clostridia; D_3__Clostridiales; D_4__Lachnospiraceae; D_5__[Eubacterium] xylanophilum group
New.CleanUp.ReferenceOTU99	2	0	0	1	2	0	1	0	0	5	0	0	D_0__Bacteria; D_1__Bacteroidetes; D_2__Bacteroidia; D_3__Bacteroidales; D_4__Bacteroidales S24-7 group; D_5__uncultured bacterium; D_6__uncultured bacterium
New.CleanUp.ReferenceOTU0	1	2	0	0	42	138	120	132	4	4	39	253	D_0__Bacteria; D_1__Bacteroidetes; D_2__Bacteroidia; D_3__Bacteroidales; D_4__Prevotellaceae
New.CleanUp.ReferenceOTU3238	1	0	1	0	0	0	0	0	0	0	0	0	D_0__Bacteria; D_1__Bacteroidetes; D_2__Bacteroidia; D_3__Bacteroidales; D_4__Bacteroidales S24-7 group
New.CleanUp.ReferenceOTU3237	1	0	0	0	0	0	0	0	1	0	0	0	D_0__Bacteria; D_1__Bacteroidetes; D_2__Bacteroidia; D_3__Bacteroidales; D_4__Bacteroidales S24-7 group
New.CleanUp.ReferenceOTU3236	2	0	0	0	0	0	0	0	0	0	0	0	D_0__Bacteria; D_1__Firmicutes; D_2__Clostridia; D_3__Clostridiales; D_4__Ruminococcaceae; D_5__Oscillibacter
New.CleanUp.ReferenceOTU3232	2	0	0	0	0	0	0	0	0	0	0	0	D_0__Bacteria; D_1__Bacteroidetes; D_2__Bacteroidia; D_3__Bacteroidales; D_4__Porphyromonadaceae; D_5__Odoribacter; D_6__unidentified
New.CleanUp.ReferenceOTU3231	1	0	0	0	0	0	0	0	0	0	0	1	D_0__Bacteria; D_1__Bacteroidetes; D_2__Bacteroidia; D_3__Bacteroidales
New.CleanUp.ReferenceOTU296	0	0	0	0	0	2	1	0	0	1	0	0	D_0__Bacteria; D_1__Firmicutes; D_2__Clostridia; D_3__Clostridiales; D_4__Lachnospiraceae
New.CleanUp.ReferenceOTU112	0	1	1	1	0	0	0	1	0	0	1	0	D_0__Bacteria; D_1__Firmicutes; D_2__Clostridia; D_3__Clostridiales; D_4__Clostridiales vadinBB60 group; D_5__uncultured bacterium; D_6__uncultured bacterium
New.CleanUp.ReferenceOTU91	0	0	2	8	0	0	7	11	18	5	0	0	D_0__Bacteria; D_1__Tenericutes; D_2__Mollicutes; D_3__NB1-n; Ambiguous_taxa; Ambiguous_taxa; Ambiguous_taxa
New.CleanUp.ReferenceOTU92	1	1	0	3	1	2	0	1	2	7	9	4	D_0__Bacteria; D_1__Proteobacteria; D_2__Alphaproteobacteria; D_3__Rhodospirillales; D_4__Rhodospirillaceae; D_5__uncultured; D_6__uncultured proteobacterium
New.CleanUp.ReferenceOTU93	0	0	2	6	0	0	0	0	0	0	2	3	D_0__Bacteria; D_1__Proteobacteria; D_2__Alphaproteobacteria; D_3__Rhodospirillales; D_4__Rhodospirillaceae; D_5__uncultured; D_6__Blattella germanica (German cockroach)
New.CleanUp.ReferenceOTU94	0	0	0	2	10	1	0	0	0	0	0	0	D_0__Bacteria; D_1__Bacteroidetes; D_2__Bacteroidia; D_3__Bacteroidales; D_4__Rikenellaceae; D_5__Alistipes; D_6__uncultured bacterium
New.CleanUp.ReferenceOTU117	2	0	1	2	0	0	2	2	2	5	3	3	D_0__Bacteria; D_1__Bacteroidetes; D_2__Bacteroidia; D_3__Bacteroidales; D_4__Bacteroidales S24-7 group; D_5__uncultured bacterium; D_6__uncultured bacterium
New.CleanUp.ReferenceOTU3150	0	0	0	0	0	2	0	0	0	0	0	0	D_0__Bacteria; D_1__Firmicutes; D_2__Clostridia; D_3__Clostridiales; D_4__Christensenellaceae; D_5__uncultured; D_6__uncultured bacterium
New.CleanUp.ReferenceOTU3151	0	0	0	0	0	1	0	0	0	0	1	0	D_0__Bacteria; D_1__Bacteroidetes; D_2__Bacteroidia; D_3__Bacteroidales; D_4__Bacteroidales S24-7 group; D_5__uncultured bacterium; D_6__uncultured bacterium
New.CleanUp.ReferenceOTU114	0	1	0	0	0	0	0	3	0	1	0	0	D_0__Bacteria; D_1__Bacteroidetes; D_2__Bacteroidia; D_3__Bacteroidales; D_4__Bacteroidales S24-7 group; D_5__uncultured bacterium; D_6__uncultured bacterium
New.CleanUp.ReferenceOTU97	1	0	0	0	2	3	4	0	0	1	0	0	D_0__Bacteria; D_1__Firmicutes; D_2__Clostridia; D_3__Clostridiales; D_4__Ruminococcaceae; D_5__Ruminococcus 1
New.CleanUp.ReferenceOTU1327	0	0	0	0	0	0	1	2	0	0	0	0	D_0__Bacteria; D_1__Cyanobacteria; D_2__Melainabacteria; D_3__Gastranaerophilales
New.CleanUp.ReferenceOTU1325	0	0	0	0	0	0	1	1	1	0	0	0	D_0__Bacteria; D_1__Actinobacteria; D_2__Coriobacteriia; D_3__Coriobacteriales; D_4__Coriobacteriaceae; D_5__uncultured
New.CleanUp.ReferenceOTU573	1	1	0	1	3	0	0	0	0	0	0	0	D_0__Bacteria; D_1__Firmicutes; D_2__Clostridia; D_3__Clostridiales; D_4__Christensenellaceae; D_5__uncultured; D_6__uncultured bacterium
New.CleanUp.ReferenceOTU686	0	0	0	0	0	0	0	0	0	0	6	3	D_0__Bacteria; D_1__Firmicutes; D_2__Clostridia; D_3__Clostridiales; D_4__Lachnospiraceae
New.CleanUp.ReferenceOTU2554	0	0	0	0	0	2	0	0	0	0	0	0	D_0__Bacteria; D_1__Tenericutes; D_2__Mollicutes; D_3__Anaeroplasmatales; D_4__Anaeroplasmataceae; D_5__Anaeroplasma; D_6__uncultured Anaeroplasmatales bacterium
New.CleanUp.ReferenceOTU2551	0	0	0	0	1	1	0	0	0	0	0	0	D_0__Bacteria; D_1__Firmicutes; D_2__Clostridia; D_3__Clostridiales; D_4__Ruminococcaceae
New.CleanUp.ReferenceOTU2558	1	0	0	1	0	0	0	0	0	0	0	0	D_0__Bacteria; D_1__Firmicutes; D_2__Clostridia; D_3__Clostridiales; D_4__Ruminococcaceae; D_5__[Eubacterium] coprostanoligenes group; D_6__uncultured bacterium
New.CleanUp.ReferenceOTU2795	0	0	1	0	1	0	0	0	0	0	3	0	D_0__Bacteria
New.CleanUp.ReferenceOTU2790	0	1	1	0	0	0	2	3	0	0	2	3	D_0__Bacteria; D_1__Bacteroidetes; D_2__Bacteroidia; D_3__Bacteroidales; D_4__Bacteroidales S24-7 group; D_5__uncultured bacterium; D_6__uncultured bacterium
New.CleanUp.ReferenceOTU468	0	0	0	0	1	0	0	0	0	0	1	0	D_0__Bacteria; D_1__Bacteroidetes; D_2__Bacteroidia; D_3__Bacteroidales; D_4__Bacteroidales S24-7 group
New.CleanUp.ReferenceOTU563	1	0	0	1	0	0	0	0	0	0	0	0	D_0__Bacteria; D_1__Firmicutes; D_2__Clostridia; D_3__Clostridiales; D_4__Ruminococcaceae; D_5__Ruminiclostridium 9
New.CleanUp.ReferenceOTU561	1	2	0	1	0	0	0	0	0	0	0	2	D_0__Bacteria; D_1__Firmicutes; D_2__Clostridia; D_3__Clostridiales; D_4__Christensenellaceae; D_5__uncultured; D_6__uncultured bacterium
New.CleanUp.ReferenceOTU567	1	3	0	3	1	0	1	0	6	2	0	0	D_0__Bacteria; D_1__Bacteroidetes; D_2__Bacteroidia; D_3__Bacteroidales; D_4__Bacteroidales S24-7 group; D_5__uncultured bacterium; D_6__uncultured bacterium
New.CleanUp.ReferenceOTU1558	0	0	0	0	0	0	1	0	1	0	0	0	D_0__Bacteria; D_1__Firmicutes; D_2__Clostridia; D_3__Clostridiales; D_4__Ruminococcaceae; D_5__Ruminiclostridium 9; D_6__uncultured rumen bacterium
New.CleanUp.ReferenceOTU1008	0	0	0	0	0	1	0	0	2	0	0	0	D_0__Bacteria; D_1__Firmicutes; D_2__Clostridia; D_3__Clostridiales; D_4__Ruminococcaceae; D_5__Ruminococcaceae UCG-009; D_6__uncultured bacterium
New.CleanUp.ReferenceOTU1248	0	1	1	0	0	0	0	1	0	0	0	0	D_0__Bacteria; D_1__Firmicutes; D_2__Clostridia; D_3__Clostridiales; D_4__Lachnospiraceae; D_5__Eisenbergiella
New.CleanUp.ReferenceOTU1249	0	1	0	0	0	0	0	0	0	0	1	0	D_0__Bacteria; D_1__Firmicutes; D_2__Clostridia; D_3__Clostridiales; D_4__Lachnospiraceae; D_5__Lachnospiraceae NK4A136 group
New.CleanUp.ReferenceOTU690	0	0	0	0	0	0	0	0	0	0	2	1	D_0__Bacteria; D_1__Firmicutes; D_2__Clostridia; D_3__Clostridiales; D_4__Ruminococcaceae; D_5__Ruminococcus 1; D_6__Ruminococcus flavefaciens
New.CleanUp.ReferenceOTU576	0	1	0	1	0	0	0	0	0	1	1	0	D_0__Bacteria; D_1__Firmicutes; D_2__Clostridia; D_3__Clostridiales
New.CleanUp.ReferenceOTU89	2	2	1	1	0	5	0	2	5	1	8	0	D_0__Bacteria; D_1__Bacteroidetes; D_2__Bacteroidia; D_3__Bacteroidales; D_4__Bacteroidales S24-7 group; D_5__uncultured bacterium; D_6__uncultured bacterium
New.CleanUp.ReferenceOTU88	6	7	5	9	4	0	2	0	0	3	8	0	D_0__Bacteria; D_1__Bacteroidetes; D_2__Bacteroidia; D_3__Bacteroidales; D_4__Bacteroidales S24-7 group; D_5__uncultured bacterium; D_6__uncultured bacterium
New.CleanUp.ReferenceOTU87	4	1	0	0	0	0	1	0	13	0	0	0	D_0__Bacteria; D_1__Firmicutes; D_2__Clostridia; D_3__Clostridiales; D_4__Ruminococcaceae; D_5__Ruminococcus 1
New.CleanUp.ReferenceOTU86	1	0	0	0	0	0	1	6	1	1	6	0	D_0__Bacteria; D_1__Bacteroidetes; D_2__Bacteroidia; D_3__Bacteroidales; D_4__Bacteroidales S24-7 group; D_5__uncultured bacterium; D_6__uncultured bacterium
New.CleanUp.ReferenceOTU85	3	0	0	0	4	2	4	0	19	4	0	0	D_0__Bacteria; D_1__Firmicutes; D_2__Clostridia; D_3__Clostridiales; D_4__Ruminococcaceae; D_5__Ruminococcus 1
New.CleanUp.ReferenceOTU164	0	0	0	0	0	0	0	0	0	2	0	1	D_0__Bacteria; D_1__Bacteroidetes; D_2__Bacteroidia; D_3__Bacteroidales; D_4__Bacteroidales S24-7 group; D_5__uncultured bacterium; D_6__uncultured bacterium
New.CleanUp.ReferenceOTU83	0	0	0	0	0	0	9	2	0	0	0	0	D_0__Bacteria; D_1__Firmicutes; D_2__Clostridia; D_3__Clostridiales; D_4__Ruminococcaceae; D_5__Ruminococcaceae UCG-005
New.CleanUp.ReferenceOTU82	0	0	0	1	4	3	0	1	2	3	3	2	D_0__Bacteria; D_1__Bacteroidetes; D_2__Bacteroidia; D_3__Bacteroidales; D_4__Bacteroidales S24-7 group; D_5__uncultured bacterium; D_6__uncultured bacterium
New.CleanUp.ReferenceOTU161	0	0	1	1	0	0	1	7	0	0	0	0	D_0__Bacteria; D_1__Bacteroidetes; D_2__Bacteroidia; D_3__Bacteroidales; D_4__Bacteroidales S24-7 group; D_5__uncultured bacterium; D_6__uncultured bacterium
New.CleanUp.ReferenceOTU80	0	3	10	18	1	0	0	0	0	0	0	0	D_0__Bacteria; D_1__Firmicutes; D_2__Clostridia; D_3__Clostridiales; D_4__Ruminococcaceae; D_5__Ruminiclostridium 6
New.CleanUp.ReferenceOTU1310	0	0	0	0	0	0	0	1	0	0	0	2	D_0__Bacteria; D_1__Firmicutes; D_2__Clostridia; D_3__Clostridiales; D_4__Lachnospiraceae; D_5__Lachnospiraceae NK4A136 group
New.CleanUp.ReferenceOTU1311	0	0	0	0	0	0	0	2	0	0	0	2	D_0__Bacteria; D_1__Firmicutes; D_2__Clostridia; D_3__Clostridiales; D_4__Lachnospiraceae; D_5__uncultured; D_6__Clostridium sp. Clone-47
New.CleanUp.ReferenceOTU1317	0	0	0	0	0	0	1	1	0	0	0	0	D_0__Bacteria; D_1__Firmicutes; D_2__Clostridia; D_3__Clostridiales; D_4__Ruminococcaceae; D_5__Ruminococcaceae UCG-010; D_6__uncultured bacterium
New.CleanUp.ReferenceOTU1318	0	0	0	0	0	0	1	3	1	1	0	0	D_0__Bacteria; D_1__Tenericutes; D_2__Mollicutes; D_3__NB1-n
New.CleanUp.ReferenceOTU307	0	0	1	2	0	2	0	1	1	0	0	0	D_0__Bacteria; D_1__Firmicutes
New.CleanUp.ReferenceOTU304	0	0	0	0	0	4	0	0	0	0	0	0	D_0__Bacteria; D_1__Firmicutes; D_2__Clostridia; D_3__Clostridiales; D_4__Lachnospiraceae
New.CleanUp.ReferenceOTU302	0	0	0	0	0	3	0	0	0	0	0	0	D_0__Bacteria; D_1__Firmicutes; D_2__Clostridia; D_3__Clostridiales; D_4__Lachnospiraceae; D_5__Lachnospiraceae NK4A136 group
New.CleanUp.ReferenceOTU300	0	0	1	4	1	9	0	0	0	0	2	0	D_0__Bacteria; D_1__Firmicutes
New.CleanUp.ReferenceOTU1714	0	0	0	0	0	0	0	0	2	0	0	0	D_0__Bacteria; D_1__Bacteroidetes; D_2__Bacteroidia; D_3__Bacteroidales; D_4__Bacteroidales S24-7 group; D_5__uncultured bacterium; D_6__uncultured bacterium
New.CleanUp.ReferenceOTU309	0	0	0	0	0	1	0	0	1	1	0	0	D_0__Bacteria; D_1__Firmicutes
New.CleanUp.ReferenceOTU1793	0	0	2	0	0	0	0	0	0	0	0	0	D_0__Bacteria; D_1__Firmicutes; D_2__Clostridia; D_3__Clostridiales; D_4__Lachnospiraceae
New.CleanUp.ReferenceOTU767	0	0	0	0	1	1	0	0	1	0	0	0	D_0__Bacteria; D_1__Bacteroidetes; D_2__Bacteroidia; D_3__Bacteroidales; D_4__Bacteroidales S24-7 group; D_5__uncultured bacterium; D_6__uncultured bacterium
New.CleanUp.ReferenceOTU766	2	1	1	1	1	2	0	0	4	0	0	0	D_0__Bacteria; D_1__Bacteroidetes; D_2__Bacteroidia; D_3__Bacteroidales; D_4__Bacteroidales S24-7 group; D_5__uncultured bacterium; D_6__uncultured bacterium
New.CleanUp.ReferenceOTU769	0	1	0	0	0	0	0	1	3	1	0	0	D_0__Bacteria; D_1__Bacteroidetes; D_2__Bacteroidia; D_3__Bacteroidales; D_4__Bacteroidales S24-7 group; D_5__uncultured bacterium; D_6__uncultured bacterium
New.CleanUp.ReferenceOTU1712	0	0	0	0	0	0	0	0	1	0	0	1	D_0__Bacteria; D_1__Bacteroidetes; D_2__Bacteroidia; D_3__Bacteroidales; D_4__Bacteroidales S24-7 group; D_5__uncultured bacterium; D_6__uncultured bacterium
New.CleanUp.ReferenceOTU514	3	2	0	1	0	0	0	0	1	0	8	7	D_0__Bacteria; D_1__Firmicutes; D_2__Clostridia; D_3__Clostridiales; D_4__Lachnospiraceae; D_5__Lachnospiraceae UCG-001; Ambiguous_taxa
New.CleanUp.ReferenceOTU126	0	0	0	0	0	0	0	0	1	0	0	4	D_0__Bacteria; D_1__Firmicutes; D_2__Clostridia; D_3__Clostridiales; D_4__Lachnospiraceae
New.CleanUp.ReferenceOTU1778	0	0	2	0	0	0	0	0	0	0	0	0	D_0__Bacteria; D_1__Firmicutes; D_2__Clostridia; D_3__Clostridiales; D_4__Ruminococcaceae
New.CleanUp.ReferenceOTU783	0	0	0	0	0	0	0	0	2	0	0	0	D_0__Bacteria; D_1__Bacteroidetes; D_2__Bacteroidia; D_3__Bacteroidales; D_4__Bacteroidales S24-7 group; D_5__uncultured bacterium; D_6__uncultured bacterium
New.CleanUp.ReferenceOTU781	0	0	0	0	0	0	0	0	1	0	1	2	D_0__Bacteria; D_1__Bacteroidetes; D_2__Bacteroidia; D_3__Bacteroidales; D_4__Bacteroidales S24-7 group; D_5__uncultured bacterium; D_6__uncultured bacterium
New.CleanUp.ReferenceOTU780	0	0	0	0	0	0	0	0	2	0	0	0	D_0__Bacteria; D_1__Bacteroidetes; D_2__Bacteroidia; D_3__Bacteroidales; D_4__Bacteroidales S24-7 group; D_5__uncultured bacterium; D_6__uncultured bacterium
New.CleanUp.ReferenceOTU786	0	0	1	0	0	0	0	0	1	0	0	0	D_0__Bacteria; D_1__Bacteroidetes; D_2__Bacteroidia; D_3__Bacteroidales; D_4__Bacteroidales S24-7 group; D_5__uncultured bacterium; D_6__uncultured bacterium
New.CleanUp.ReferenceOTU785	0	0	0	0	1	0	0	0	1	6	1	5	D_0__Bacteria; D_1__Bacteroidetes; D_2__Bacteroidia; D_3__Bacteroidales; D_4__Rikenellaceae; D_5__Alistipes; D_6__uncultured bacterium
New.CleanUp.ReferenceOTU949	0	0	0	0	0	1	0	0	1	0	0	0	D_0__Bacteria; D_1__Bacteroidetes; D_2__Bacteroidia; D_3__Bacteroidales; D_4__Bacteroidales S24-7 group; D_5__uncultured bacterium; D_6__uncultured bacterium
New.CleanUp.ReferenceOTU418	0	0	0	0	0	1	0	0	0	0	2	3	D_0__Bacteria; D_1__Firmicutes; D_2__Clostridia; D_3__Clostridiales
New.CleanUp.ReferenceOTU941	1	1	0	0	0	0	0	0	2	0	0	0	D_0__Bacteria; D_1__Bacteroidetes; D_2__Bacteroidia; D_3__Bacteroidales; D_4__Rikenellaceae; D_5__Alistipes; D_6__uncultured bacterium
New.CleanUp.ReferenceOTU411	0	0	0	0	1	1	0	1	0	0	0	0	D_0__Bacteria; D_1__Firmicutes; D_2__Clostridia; D_3__Clostridiales; D_4__Ruminococcaceae; D_5__Ruminococcaceae UCG-004; D_6__uncultured rumen bacterium
New.CleanUp.ReferenceOTU2973	0	0	0	0	1	0	0	0	0	0	1	3	D_0__Bacteria; D_1__Firmicutes
New.CleanUp.ReferenceOTU2971	0	0	0	0	2	0	0	0	0	0	0	0	D_0__Bacteria; D_1__Firmicutes
New.CleanUp.ReferenceOTU2970	0	0	0	0	3	0	0	0	0	0	0	0	D_0__Bacteria; D_1__Saccharibacteria; D_2__Unknown Class; D_3__Unknown Order; D_4__Unknown Family; D_5__Candidatus Saccharimonas
New.CleanUp.ReferenceOTU2976	0	0	0	0	5	0	0	0	0	0	0	0	D_0__Bacteria; D_1__Firmicutes; D_2__Clostridia; D_3__Clostridiales; D_4__Lachnospiraceae; D_5__Lachnospiraceae NK4A136 group; D_6__uncultured bacterium
New.CleanUp.ReferenceOTU2975	0	0	0	0	1	3	1	0	0	3	1	2	D_0__Bacteria; D_1__Tenericutes; D_2__Mollicutes; D_3__Anaeroplasmatales; D_4__Anaeroplasmataceae; D_5__Anaeroplasma; D_6__uncultured Anaeroplasmatales bacterium
New.CleanUp.ReferenceOTU2974	0	0	0	0	2	0	0	0	0	0	0	0	D_0__Bacteria; D_1__Bacteroidetes; D_2__Bacteroidia; D_3__Bacteroidales; D_4__Bacteroidales S24-7 group; D_5__uncultured bacterium; D_6__uncultured bacterium
New.CleanUp.ReferenceOTU754	0	1	0	0	0	0	0	0	1	0	0	0	D_0__Bacteria; D_1__Bacteroidetes; D_2__Bacteroidia; D_3__Bacteroidales; D_4__Bacteroidales S24-7 group; D_5__uncultured bacterium; D_6__uncultured bacterium
New.CleanUp.ReferenceOTU997	0	0	0	2	0	1	0	0	1	0	0	0	D_0__Bacteria; D_1__Firmicutes; D_2__Clostridia; D_3__Clostridiales
New.CleanUp.ReferenceOTU756	0	0	0	0	0	0	0	0	2	2	0	0	D_0__Bacteria; D_1__Bacteroidetes; D_2__Bacteroidia; D_3__Bacteroidales; D_4__Bacteroidales S24-7 group; D_5__uncultured bacterium; D_6__uncultured bacterium
New.CleanUp.ReferenceOTU205	1	6	2	14	0	1	2	0	2	0	10	1	D_0__Bacteria
New.CleanUp.ReferenceOTU1076	0	2	0	0	0	0	0	0	1	0	0	0	D_0__Bacteria; D_1__Firmicutes; D_2__Clostridia; D_3__Clostridiales; D_4__Ruminococcaceae; D_5__Ruminococcus 1
New.CleanUp.ReferenceOTU750	0	0	0	0	3	1	0	0	0	0	0	0	D_0__Bacteria; D_1__Firmicutes; D_2__Clostridia; D_3__Clostridiales; D_4__Ruminococcaceae; D_5__Ruminococcus 1
New.CleanUp.ReferenceOTU3280	0	0	0	0	0	0	2	0	0	2	0	0	D_0__Bacteria; D_1__Bacteroidetes; D_2__Bacteroidia; D_3__Bacteroidales; D_4__Bacteroidales S24-7 group; D_5__uncultured bacterium; D_6__uncultured bacterium
New.CleanUp.ReferenceOTU632	0	1	0	0	0	0	0	0	0	0	1	0	D_0__Bacteria; D_1__Proteobacteria; D_2__Epsilonproteobacteria; D_3__Campylobacterales; D_4__Helicobacteraceae; D_5__Helicobacter; Ambiguous_taxa
New.CleanUp.ReferenceOTU753	0	2	0	1	1	0	0	1	0	1	2	2	D_0__Bacteria; D_1__Bacteroidetes; D_2__Bacteroidia; D_3__Bacteroidales; D_4__Bacteroidales S24-7 group; D_5__uncultured bacterium; D_6__uncultured bacterium
New.CleanUp.ReferenceOTU3320	0	0	0	0	0	0	1	0	0	0	0	1	D_0__Bacteria; D_1__Bacteroidetes; D_2__Bacteroidia; D_3__Bacteroidales; D_4__Bacteroidales S24-7 group; D_5__uncultured bacterium; D_6__uncultured bacterium
New.CleanUp.ReferenceOTU3323	0	0	1	0	0	0	1	0	0	0	0	0	D_0__Bacteria; D_1__Firmicutes; D_2__Clostridia; D_3__Clostridiales; D_4__Family XIII; D_5__[Eubacterium] brachy group; D_6__uncultured bacterium
New.CleanUp.ReferenceOTU2158	1	0	0	0	0	0	0	0	0	0	1	6	D_0__Bacteria; D_1__Firmicutes; D_2__Clostridia; D_3__Clostridiales; D_4__Ruminococcaceae; D_5__Ruminococcus 1; D_6__Ruminococcus flavefaciens
New.CleanUp.ReferenceOTU3854	0	0	0	0	0	0	0	0	0	0	1	10	D_0__Bacteria; D_1__Bacteroidetes; D_2__Bacteroidia; D_3__Bacteroidales; D_4__Prevotellaceae
New.CleanUp.ReferenceOTU2154	0	0	0	0	0	0	0	0	0	0	1	1	D_0__Bacteria; D_1__Bacteroidetes; D_2__Bacteroidia; D_3__Bacteroidales; D_4__Bacteroidales S24-7 group; D_5__uncultured bacterium; D_6__uncultured bacterium
New.CleanUp.ReferenceOTU2157	0	0	0	1	0	0	0	0	0	1	1	3	D_0__Bacteria; D_1__Bacteroidetes; D_2__Bacteroidia; D_3__Bacteroidales; D_4__Bacteroidales S24-7 group; D_5__uncultured bacterium; D_6__uncultured bacterium
New.CleanUp.ReferenceOTU630	0	0	0	0	0	0	1	0	0	0	1	0	D_0__Bacteria; D_1__Spirochaetae; D_2__Spirochaetes; D_3__Spirochaetales
New.CleanUp.ReferenceOTU1978	0	0	0	0	0	0	0	0	0	0	1	1	D_0__Bacteria; D_1__Bacteroidetes; D_2__Bacteroidia; D_3__Bacteroidales; D_4__Bacteroidales S24-7 group; D_5__uncultured bacterium; D_6__uncultured bacterium
New.CleanUp.ReferenceOTU637	6	6	1	4	9	1	1	1	2	2	3	1	D_0__Bacteria; D_1__Firmicutes
New.CleanUp.ReferenceOTU3849	0	0	0	0	0	0	0	0	0	0	2	4	D_0__Bacteria; D_1__Bacteroidetes; D_2__Bacteroidia; D_3__Bacteroidales; D_4__Prevotellaceae
New.CleanUp.ReferenceOTU3844	0	0	0	0	0	0	0	0	0	0	10	0	D_0__Bacteria; D_1__Bacteroidetes; D_2__Bacteroidia
New.CleanUp.ReferenceOTU1942	0	0	0	0	0	0	0	0	0	0	4	0	D_0__Bacteria; D_1__Firmicutes; D_2__Clostridia; D_3__Clostridiales; D_4__Lachnospiraceae; D_5__Lachnospiraceae NK4A136 group
New.CleanUp.ReferenceOTU1141	0	0	0	0	0	1	0	0	0	1	0	0	D_0__Bacteria; D_1__Firmicutes; D_2__Clostridia; D_3__Clostridiales; D_4__Ruminococcaceae; D_5__Ruminiclostridium; D_6__uncultured bacterium
New.CleanUp.ReferenceOTU1945	0	0	0	2	0	0	0	0	0	0	2	0	D_0__Bacteria; D_1__Bacteroidetes; D_2__Bacteroidia; D_3__Bacteroidales; D_4__Bacteroidales S24-7 group; D_5__uncultured bacterium; D_6__uncultured bacterium
New.CleanUp.ReferenceOTU1944	0	0	0	0	0	0	0	0	0	0	2	0	D_0__Bacteria
New.CleanUp.ReferenceOTU1140	0	0	0	0	1	1	1	0	0	1	0	0	D_0__Bacteria; D_1__Firmicutes; D_2__Clostridia; D_3__Clostridiales; D_4__Ruminococcaceae; D_5__Ruminococcaceae NK4A214 group
New.CleanUp.ReferenceOTU970	0	0	0	1	0	0	0	1	1	0	0	0	D_0__Bacteria; D_1__Bacteroidetes; D_2__Bacteroidia; D_3__Bacteroidales; D_4__Bacteroidales S24-7 group; D_5__uncultured bacterium; D_6__uncultured bacterium
New.CleanUp.ReferenceOTU676	0	0	0	1	0	0	0	0	1	0	0	0	D_0__Bacteria; D_1__Firmicutes; D_2__Clostridia; D_3__Clostridiales; D_4__Ruminococcaceae
New.CleanUp.ReferenceOTU874	0	0	0	0	1	0	0	1	0	0	0	0	D_0__Bacteria; D_1__Proteobacteria; D_2__Deltaproteobacteria
New.CleanUp.ReferenceOTU877	0	0	0	0	2	0	0	0	0	0	0	0	D_0__Bacteria; D_1__Firmicutes; D_2__Clostridia; D_3__Clostridiales; D_4__Ruminococcaceae; D_5__Ruminococcus 1; D_6__uncultured rumen bacterium
New.CleanUp.ReferenceOTU2308	0	0	0	0	0	0	0	0	0	0	2	1	D_0__Bacteria; D_1__Bacteroidetes; D_2__Bacteroidia; D_3__Bacteroidales; D_4__Bacteroidales S24-7 group; D_5__uncultured bacterium; D_6__uncultured bacterium
New.CleanUp.ReferenceOTU715	0	0	1	0	0	0	0	0	1	0	0	1	D_0__Bacteria; D_1__Firmicutes; D_2__Clostridia; D_3__Clostridiales; D_4__Lachnospiraceae; D_5__[Eubacterium] xylanophilum group
New.CleanUp.ReferenceOTU2695	0	0	0	0	0	0	0	0	0	0	1	1	D_0__Bacteria; D_1__Bacteroidetes; D_2__Bacteroidia; D_3__Bacteroidales; D_4__Bacteroidales S24-7 group; D_5__uncultured bacterium; D_6__uncultured bacterium
New.CleanUp.ReferenceOTU873	0	0	0	0	1	0	0	0	1	0	0	0	D_0__Bacteria; D_1__Firmicutes; D_2__Clostridia; D_3__Clostridiales; D_4__Lachnospiraceae; D_5__[Eubacterium] xylanophilum group
New.CleanUp.ReferenceOTU291	0	0	0	0	0	2	0	0	0	0	1	0	D_0__Bacteria
New.CleanUp.ReferenceOTU826	0	0	0	0	1	0	1	0	0	0	2	0	D_0__Bacteria; D_1__Firmicutes
New.CleanUp.ReferenceOTU3206	0	2	0	0	0	0	0	0	0	0	0	0	D_0__Bacteria; D_1__Proteobacteria; D_2__Epsilonproteobacteria; D_3__Campylobacterales; D_4__Helicobacteraceae; D_5__Helicobacter; Ambiguous_taxa
New.CleanUp.ReferenceOTU3207	0	1	0	0	0	0	0	0	0	1	1	0	D_0__Bacteria; D_1__Bacteroidetes; D_2__Bacteroidia; D_3__Bacteroidales; D_4__Bacteroidales S24-7 group; D_5__uncultured bacterium; D_6__uncultured bacterium
New.CleanUp.ReferenceOTU3205	0	1	0	0	0	0	1	0	0	0	0	0	D_0__Bacteria; D_1__Bacteroidetes; D_2__Bacteroidia; D_3__Bacteroidales; D_4__Bacteroidales S24-7 group; D_5__uncultured bacterium; D_6__uncultured bacterium
New.CleanUp.ReferenceOTU3146	0	0	0	0	0	1	0	0	0	0	0	4	D_0__Bacteria; D_1__Bacteroidetes; D_2__Bacteroidia; D_3__Bacteroidales; D_4__Bacteroidales S24-7 group; D_5__uncultured bacterium; D_6__uncultured bacterium
New.CleanUp.ReferenceOTU3140	0	0	0	0	0	1	0	0	0	2	0	0	D_0__Bacteria; D_1__Bacteroidetes; D_2__Bacteroidia; D_3__Bacteroidales; D_4__Rikenellaceae; D_5__Alistipes; D_6__uncultured bacterium
New.CleanUp.ReferenceOTU3142	0	0	1	0	0	1	0	0	0	1	0	0	D_0__Bacteria; D_1__Bacteroidetes; D_2__Bacteroidia; D_3__Bacteroidales; D_4__Bacteroidales S24-7 group; D_5__uncultured bacterium; D_6__uncultured bacterium
New.CleanUp.ReferenceOTU1710	0	0	0	0	0	0	0	0	1	0	2	1	D_0__Bacteria
New.CleanUp.ReferenceOTU824	0	1	0	0	1	0	0	1	0	0	0	0	D_0__Bacteria; D_1__Firmicutes; D_2__Clostridia; D_3__Clostridiales; D_4__Lachnospiraceae
New.CleanUp.ReferenceOTU2938	0	0	0	0	2	0	0	0	0	0	0	0	D_0__Bacteria; D_1__Bacteroidetes; D_2__Bacteroidia; D_3__Bacteroidales; D_4__Bacteroidales S24-7 group; D_5__uncultured bacterium; D_6__uncultured bacterium
New.CleanUp.ReferenceOTU2412	0	0	1	1	0	0	0	0	0	0	0	0	D_0__Bacteria; D_1__Proteobacteria; D_2__Alphaproteobacteria
New.CleanUp.ReferenceOTU2419	0	0	0	3	0	0	0	0	0	0	0	0	D_0__Bacteria; D_1__Bacteroidetes; D_2__Bacteroidia; D_3__Bacteroidales; D_4__Bacteroidales S24-7 group; D_5__uncultured bacterium; D_6__uncultured bacterium
New.CleanUp.ReferenceOTU214	0	1	0	4	0	0	0	0	8	0	0	0	D_0__Bacteria; D_1__Firmicutes; D_2__Clostridia; D_3__Clostridiales; D_4__Lachnospiraceae; D_5__Coprococcus 2; Ambiguous_taxa
New.CleanUp.ReferenceOTU825	0	0	0	0	2	0	0	0	0	0	0	0	D_0__Bacteria; D_1__Bacteroidetes; D_2__Bacteroidia; D_3__Bacteroidales; D_4__Prevotellaceae; D_5__Prevotella 1
New.CleanUp.ReferenceOTU671	0	0	0	1	0	0	0	1	0	0	0	0	D_0__Bacteria; D_1__Firmicutes; D_2__Clostridia; D_3__Clostridiales; D_4__Lachnospiraceae; D_5__Lachnospiraceae NK4A136 group; D_6__uncultured bacterium
New.CleanUp.ReferenceOTU751	0	0	0	0	0	0	3	1	2	1	0	1	D_0__Bacteria; D_1__Bacteroidetes; D_2__Bacteroidia; D_3__Bacteroidales; D_4__Bacteroidales S24-7 group; D_5__uncultured bacterium; D_6__uncultured bacterium
New.CleanUp.ReferenceOTU2138	0	0	0	0	0	0	0	0	0	2	0	0	D_0__Bacteria; D_1__Cyanobacteria; D_2__Melainabacteria; D_3__Gastranaerophilales; Ambiguous_taxa; Ambiguous_taxa; Ambiguous_taxa
New.CleanUp.ReferenceOTU2524	0	0	0	0	1	1	0	0	0	0	1	0	D_0__Bacteria; D_1__Bacteroidetes; D_2__Bacteroidia; D_3__Bacteroidales; D_4__Bacteroidales S24-7 group; D_5__uncultured bacterium; D_6__uncultured bacterium
New.CleanUp.ReferenceOTU2526	0	0	0	0	3	7	0	0	0	0	0	0	D_0__Bacteria; D_1__Bacteroidetes; D_2__Bacteroidia; D_3__Bacteroidales; D_4__Prevotellaceae
New.CleanUp.ReferenceOTU2529	0	1	0	0	0	1	0	0	0	0	0	0	D_0__Bacteria; D_1__Firmicutes; D_2__Clostridia; D_3__Clostridiales; D_4__Christensenellaceae; D_5__uncultured; D_6__uncultured bacterium
New.CleanUp.ReferenceOTU4011	0	0	0	0	0	0	0	0	0	0	0	2	D_0__Bacteria; D_1__Firmicutes; D_2__Clostridia; D_3__Clostridiales; D_4__Ruminococcaceae; D_5__Ruminococcaceae UCG-010; D_6__uncultured bacterium
New.CleanUp.ReferenceOTU2965	0	0	0	0	1	0	0	0	0	1	0	0	D_0__Bacteria; D_1__Bacteroidetes; D_2__Bacteroidia; D_3__Bacteroidales; D_4__Bacteroidales S24-7 group; D_5__uncultured bacterium; D_6__uncultured bacterium
New.CleanUp.ReferenceOTU1547	0	0	0	0	1	0	1	0	0	0	0	7	D_0__Bacteria; D_1__Firmicutes; D_2__Clostridia; D_3__Clostridiales; D_4__Clostridiales vadinBB60 group; D_5__uncultured rumen bacterium; D_6__uncultured rumen bacterium
New.CleanUp.ReferenceOTU820	0	0	0	0	1	0	0	0	3	0	0	0	D_0__Bacteria; D_1__Firmicutes; D_2__Clostridia; D_3__Clostridiales; D_4__Lachnospiraceae
New.CleanUp.ReferenceOTU2638	0	0	0	0	0	0	0	0	0	0	2	0	D_0__Bacteria; D_1__Firmicutes; D_2__Clostridia; D_3__Clostridiales; D_4__Ruminococcaceae; D_5__Ruminococcus 1
New.CleanUp.ReferenceOTU2639	1	1	0	0	0	0	0	0	0	0	1	0	D_0__Bacteria; D_1__Firmicutes; D_2__Clostridia; D_3__Clostridiales
New.CleanUp.ReferenceOTU2635	2	1	0	1	0	1	0	0	0	0	4	0	D_0__Bacteria; D_1__Firmicutes
New.CleanUp.ReferenceOTU2637	0	0	0	0	0	0	0	0	0	1	1	2	D_0__Bacteria; D_1__Firmicutes; D_2__Clostridia; D_3__Clostridiales; D_4__Ruminococcaceae
New.CleanUp.ReferenceOTU2631	0	0	0	0	0	1	0	0	0	0	1	1	D_0__Bacteria; D_1__Bacteroidetes; D_2__Bacteroidia; D_3__Bacteroidales; D_4__Bacteroidales S24-7 group; D_5__uncultured bacterium; D_6__uncultured bacterium
New.CleanUp.ReferenceOTU72	0	3	0	1	0	0	0	2	4	1	0	0	D_0__Bacteria; D_1__Bacteroidetes; D_2__Bacteroidia; D_3__Bacteroidales; D_4__Bacteroidales S24-7 group; D_5__uncultured bacterium; D_6__uncultured bacterium
New.CleanUp.ReferenceOTU73	0	0	0	0	0	0	3	6	0	0	0	0	D_0__Bacteria; D_1__Firmicutes; D_2__Clostridia; D_3__Clostridiales; D_4__Lachnospiraceae; D_5__Lachnospiraceae NK4A136 group
New.CleanUp.ReferenceOTU70	0	0	0	0	0	0	15	2	0	0	0	0	D_0__Bacteria; D_1__Firmicutes; D_2__Clostridia; D_3__Clostridiales; D_4__Ruminococcaceae; D_5__Ruminococcus 1; D_6__Ruminococcus flavefaciens
New.CleanUp.ReferenceOTU71	0	1	1	1	0	0	2	2	1	3	3	1	D_0__Bacteria; D_1__Bacteroidetes; D_2__Bacteroidia; D_3__Bacteroidales; D_4__Bacteroidales S24-7 group; D_5__uncultured bacterium; D_6__uncultured bacterium
New.CleanUp.ReferenceOTU76	0	1	4	1	1	0	1	0	0	1	4	0	D_0__Bacteria; D_1__Bacteroidetes; D_2__Bacteroidia; D_3__Bacteroidales; D_4__Bacteroidales S24-7 group; D_5__uncultured bacterium; D_6__uncultured bacterium
New.CleanUp.ReferenceOTU77	0	0	3	0	0	0	2	1	2	4	2	1	D_0__Bacteria; D_1__Bacteroidetes; D_2__Bacteroidia; D_3__Bacteroidales
New.CleanUp.ReferenceOTU74	0	6	0	1	0	0	0	1	0	0	0	0	D_0__Bacteria; D_1__Firmicutes; D_2__Clostridia; D_3__Clostridiales; D_4__Ruminococcaceae
New.CleanUp.ReferenceOTU75	0	0	1	0	0	0	0	2	2	0	1	3	D_0__Bacteria; D_1__Firmicutes; D_2__Clostridia; D_3__Clostridiales
New.CleanUp.ReferenceOTU174	0	0	0	2	0	0	0	3	0	0	3	5	D_0__Bacteria; D_1__Proteobacteria; D_2__Gammaproteobacteria
New.CleanUp.ReferenceOTU175	0	0	1	0	2	1	0	0	0	1	0	0	D_0__Bacteria; D_1__Firmicutes; D_2__Clostridia; D_3__Clostridiales; D_4__Ruminococcaceae
New.CleanUp.ReferenceOTU176	0	0	0	0	0	0	0	3	4	0	0	0	D_0__Bacteria; D_1__Firmicutes; D_2__Clostridia; D_3__Clostridiales; D_4__Ruminococcaceae
New.CleanUp.ReferenceOTU177	1	0	0	0	0	0	0	0	7	0	2	14	D_0__Bacteria; D_1__Bacteroidetes; D_2__Bacteroidia; D_3__Bacteroidales; D_4__Bacteroidales S24-7 group; D_5__uncultured bacterium; D_6__uncultured bacterium
New.CleanUp.ReferenceOTU170	2	2	0	1	3	2	1	2	4	2	4	0	D_0__Bacteria; D_1__Bacteroidetes; D_2__Bacteroidia; D_3__Bacteroidales; D_4__Bacteroidales S24-7 group; D_5__uncultured bacterium; D_6__uncultured bacterium
New.CleanUp.ReferenceOTU171	1	0	0	1	0	0	0	0	0	0	0	1	D_0__Bacteria; D_1__Firmicutes; D_2__Clostridia; D_3__Clostridiales; D_4__Ruminococcaceae; D_5__Ruminococcaceae UCG-010; D_6__uncultured bacterium
New.CleanUp.ReferenceOTU172	0	0	1	1	0	1	0	0	0	0	0	2	D_0__Bacteria; D_1__Proteobacteria; D_2__Alphaproteobacteria; D_3__Rickettsiales; D_4__Rickettsiales Incertae Sedis; D_5__Candidatus Hepatincola; Ambiguous_taxa
New.CleanUp.ReferenceOTU173	0	1	0	0	0	0	2	1	1	1	4	7	D_0__Bacteria; D_1__Firmicutes; D_2__Clostridia; D_3__Clostridiales; D_4__Clostridiales vadinBB60 group; Ambiguous_taxa; Ambiguous_taxa
New.CleanUp.ReferenceOTU311	0	2	0	0	1	2	0	0	1	0	0	0	D_0__Bacteria; D_1__Bacteroidetes; D_2__Bacteroidia; D_3__Bacteroidales; D_4__Bacteroidales S24-7 group; D_5__uncultured bacterium; D_6__uncultured bacterium
New.CleanUp.ReferenceOTU313	0	0	0	0	1	1	0	0	0	0	0	0	D_0__Bacteria; D_1__Firmicutes; D_2__Clostridia; D_3__Clostridiales; D_4__Christensenellaceae
New.CleanUp.ReferenceOTU1306	0	1	0	0	0	0	0	0	0	0	0	1	D_0__Bacteria
New.CleanUp.ReferenceOTU1301	2	3	0	0	1	0	0	0	0	2	0	2	D_0__Bacteria; D_1__Bacteroidetes; D_2__Bacteroidia; D_3__Bacteroidales; D_4__Bacteroidales S24-7 group; D_5__uncultured bacterium; D_6__uncultured bacterium
New.CleanUp.ReferenceOTU1781	0	0	2	0	0	1	0	0	0	0	0	0	D_0__Bacteria; D_1__Bacteroidetes; D_2__Bacteroidia; D_3__Bacteroidales; D_4__Bacteroidales S24-7 group; D_5__uncultured bacterium; D_6__uncultured bacterium
New.CleanUp.ReferenceOTU1783	0	0	2	1	0	0	0	0	0	0	0	0	D_0__Bacteria; D_1__Firmicutes; D_2__Clostridia; D_3__Clostridiales; D_4__Ruminococcaceae; D_5__Ruminococcus 1
New.CleanUp.ReferenceOTU3459	0	0	0	0	0	0	0	0	0	2	0	1	D_0__Bacteria; D_1__Bacteroidetes; D_2__Bacteroidia; D_3__Bacteroidales; D_4__Bacteroidales S24-7 group; D_5__uncultured bacterium; D_6__uncultured bacterium
New.CleanUp.ReferenceOTU778	0	1	0	0	0	0	0	0	2	3	0	1	D_0__Bacteria; D_1__Firmicutes; D_2__Clostridia; D_3__Clostridiales; D_4__Clostridiales vadinBB60 group; D_5__uncultured bacterium; D_6__uncultured bacterium
New.CleanUp.ReferenceOTU798	0	0	0	0	0	0	0	0	2	0	0	0	D_0__Bacteria; D_1__Firmicutes; D_2__Clostridia; D_3__Clostridiales; D_4__Ruminococcaceae; D_5__Ruminiclostridium; D_6__uncultured bacterium
New.CleanUp.ReferenceOTU2893	0	1	0	0	0	0	0	0	0	1	0	0	D_0__Bacteria; D_1__Bacteroidetes; D_2__Bacteroidia; D_3__Bacteroidales; D_4__Bacteroidales S24-7 group; D_5__uncultured bacterium; D_6__uncultured bacterium
New.CleanUp.ReferenceOTU2894	0	1	2	0	0	0	0	0	0	0	0	0	D_0__Bacteria; D_1__Bacteroidetes; D_2__Bacteroidia; D_3__Bacteroidales; D_4__Bacteroidales S24-7 group; D_5__uncultured bacterium; D_6__uncultured bacterium
New.CleanUp.ReferenceOTU1769	0	0	1	0	0	0	0	0	0	0	1	0	D_0__Bacteria; D_1__Bacteroidetes; D_2__Bacteroidia; D_3__Bacteroidales; D_4__Rikenellaceae; D_5__Alistipes; D_6__uncultured bacterium
New.CleanUp.ReferenceOTU1767	0	0	1	0	0	1	0	0	0	0	1	1	D_0__Bacteria; D_1__Firmicutes; D_2__Clostridia; D_3__Clostridiales; D_4__Ruminococcaceae; D_5__Ruminococcaceae UCG-005
New.CleanUp.ReferenceOTU1766	0	0	2	0	0	0	0	0	0	0	0	0	D_0__Bacteria; D_1__Firmicutes; D_2__Clostridia; D_3__Clostridiales; D_4__Lachnospiraceae; D_5__[Eubacterium] xylanophilum group; D_6__unidentified
New.CleanUp.ReferenceOTU1765	0	0	2	0	0	0	0	0	1	0	1	0	D_0__Bacteria; D_1__Bacteroidetes; D_2__Bacteroidia; D_3__Bacteroidales; D_4__Rikenellaceae; D_5__Alistipes
New.CleanUp.ReferenceOTU1764	0	0	1	1	0	0	0	0	0	0	0	0	D_0__Bacteria; D_1__Proteobacteria; D_2__Epsilonproteobacteria; D_3__Campylobacterales; D_4__Helicobacteraceae; D_5__Helicobacter; Ambiguous_taxa
New.CleanUp.ReferenceOTU1762	0	0	3	2	0	0	0	0	0	0	0	0	D_0__Bacteria; D_1__Firmicutes; D_2__Clostridia; D_3__Clostridiales; D_4__Lachnospiraceae; D_5__Lachnospiraceae NK4A136 group; Ambiguous_taxa
New.CleanUp.ReferenceOTU958	0	0	0	0	0	0	0	1	3	0	0	0	D_0__Bacteria; D_1__Firmicutes; D_2__Clostridia; D_3__Clostridiales; D_4__Ruminococcaceae; D_5__Ruminococcus 1
New.CleanUp.ReferenceOTU959	0	0	0	0	1	0	2	0	2	0	0	0	D_0__Bacteria; D_1__Firmicutes; D_2__Clostridia; D_3__Clostridiales; D_4__Ruminococcaceae; D_5__[Eubacterium] coprostanoligenes group; Ambiguous_taxa
New.CleanUp.ReferenceOTU956	0	0	0	1	0	0	0	0	1	0	0	0	D_0__Bacteria; D_1__Firmicutes
New.CleanUp.ReferenceOTU403	0	0	0	0	0	1	0	0	0	1	1	0	D_0__Bacteria; D_1__Bacteroidetes; D_2__Bacteroidia; D_3__Bacteroidales; D_4__Bacteroidales S24-7 group; D_5__uncultured bacterium; D_6__uncultured bacterium
New.CleanUp.ReferenceOTU952	0	2	0	1	0	0	0	4	1	0	1	0	D_0__Bacteria; D_1__Bacteroidetes; D_2__Bacteroidia; D_3__Bacteroidales; D_4__Bacteroidales S24-7 group; D_5__uncultured bacterium; D_6__uncultured bacterium
New.CleanUp.ReferenceOTU1164	2	0	0	0	0	0	0	0	0	0	0	1	D_0__Bacteria; D_1__Proteobacteria; D_2__Alphaproteobacteria; D_3__Rickettsiales; D_4__Rickettsiales Incertae Sedis; D_5__Candidatus Hepatincola; D_6__uncultured rumen bacterium
New.CleanUp.ReferenceOTU406	0	0	0	0	0	1	0	1	2	0	0	2	D_0__Bacteria; D_1__Firmicutes; D_2__Clostridia; D_3__Clostridiales; D_4__Lachnospiraceae
New.CleanUp.ReferenceOTU951	0	0	0	1	0	0	0	0	1	0	3	2	D_0__Bacteria; D_1__Bacteroidetes; D_2__Bacteroidia; D_3__Bacteroidales
New.CleanUp.ReferenceOTU2943	0	0	0	0	4	0	0	0	0	3	0	0	D_0__Bacteria; D_1__Bacteroidetes; D_2__Bacteroidia; D_3__Bacteroidales; D_4__Prevotellaceae; D_5__Prevotella 1
New.CleanUp.ReferenceOTU604	0	0	1	1	0	0	0	0	0	0	0	1	D_0__Bacteria; D_1__Firmicutes; D_2__Clostridia; D_3__Clostridiales; D_4__Lachnospiraceae
New.CleanUp.ReferenceOTU2948	0	0	0	0	2	0	0	0	0	0	0	0	D_0__Bacteria; D_1__Proteobacteria; D_2__Epsilonproteobacteria; D_3__Campylobacterales; D_4__Helicobacteraceae; D_5__Helicobacter
New.CleanUp.ReferenceOTU2949	0	0	0	0	2	0	0	0	0	0	0	0	D_0__Bacteria; D_1__Bacteroidetes; D_2__Bacteroidia; D_3__Bacteroidales; D_4__Bacteroidales S24-7 group; D_5__uncultured bacterium; D_6__uncultured bacterium
New.CleanUp.ReferenceOTU3332	0	0	1	0	0	0	1	0	0	0	0	0	D_0__Bacteria; D_1__Proteobacteria
New.CleanUp.ReferenceOTU143	0	0	0	3	0	5	2	2	1	1	7	2	D_0__Bacteria; D_1__Bacteroidetes; D_2__Bacteroidia; D_3__Bacteroidales; D_4__Bacteroidales S24-7 group; D_5__uncultured bacterium; D_6__uncultured bacterium
New.CleanUp.ReferenceOTU1610	0	0	0	0	0	0	0	0	2	0	0	1	D_0__Bacteria; D_1__Firmicutes; D_2__Clostridia; D_3__Clostridiales; D_4__Clostridiales vadinBB60 group; D_5__uncultured Clostridiales bacterium; D_6__uncultured Clostridiales bacterium
New.CleanUp.ReferenceOTU2098	0	0	0	0	0	0	0	0	0	1	1	1	D_0__Bacteria; D_1__Firmicutes
New.CleanUp.ReferenceOTU1626	0	0	0	0	0	0	0	0	1	0	1	0	D_0__Bacteria; D_1__Firmicutes; D_2__Clostridia; D_3__Clostridiales; D_4__Lachnospiraceae
New.CleanUp.ReferenceOTU2094	0	2	0	0	0	0	0	0	0	0	6	20	D_0__Bacteria; D_1__Firmicutes; D_2__Clostridia; D_3__Clostridiales; D_4__Ruminococcaceae; D_5__Ruminococcus 1; D_6__Ruminococcus flavefaciens
New.CleanUp.ReferenceOTU2095	0	0	0	0	0	0	0	0	0	0	1	2	D_0__Bacteria; D_1__Bacteroidetes; D_2__Bacteroidia; D_3__Bacteroidales; D_4__Porphyromonadaceae; D_5__Odoribacter; D_6__Odoribacter sp. Marseille-P2698
New.CleanUp.ReferenceOTU142	0	0	0	0	0	1	0	0	0	0	0	14	D_0__Bacteria; D_1__Firmicutes; D_2__Clostridia; D_3__Clostridiales; D_4__Lachnospiraceae
New.CleanUp.ReferenceOTU1627	0	0	0	0	0	0	0	0	2	0	0	0	D_0__Bacteria; D_1__Firmicutes; D_2__Clostridia; D_3__Clostridiales; D_4__Lachnospiraceae; D_5__Lachnospiraceae NK4A136 group
New.CleanUp.ReferenceOTU2733	0	0	0	0	0	1	0	0	0	0	1	0	D_0__Bacteria; D_1__Firmicutes; D_2__Clostridia; D_3__Clostridiales; D_4__Lachnospiraceae; D_5__Lachnospiraceae NK4A136 group
New.CleanUp.ReferenceOTU145	0	3	1	0	1	0	1	0	5	3	7	2	D_0__Bacteria; D_1__Bacteroidetes; D_2__Bacteroidia; D_3__Bacteroidales; D_4__Bacteroidales S24-7 group; D_5__unidentified; D_6__unidentified
New.CleanUp.ReferenceOTU1624	0	0	0	0	0	0	0	0	2	1	0	0	D_0__Bacteria; D_1__Cyanobacteria; D_2__Melainabacteria; D_3__Gastranaerophilales; D_4__uncultured rumen bacterium; D_5__uncultured rumen bacterium; D_6__uncultured rumen bacterium
New.CleanUp.ReferenceOTU3327	0	0	0	0	0	0	7	2	0	0	0	2	D_0__Bacteria; D_1__Bacteroidetes; D_2__Bacteroidia; D_3__Bacteroidales; D_4__Prevotellaceae
New.CleanUp.ReferenceOTU3326	0	0	0	0	0	0	1	0	0	0	3	1	D_0__Bacteria; D_1__Bacteroidetes; D_2__Bacteroidia; D_3__Bacteroidales; D_4__Bacteroidales S24-7 group; D_5__uncultured bacterium; D_6__uncultured bacterium
New.CleanUp.ReferenceOTU2259	0	0	0	0	0	0	0	0	0	0	0	2	D_0__Bacteria; D_1__Firmicutes; D_2__Clostridia; D_3__Clostridiales; D_4__Lachnospiraceae; D_5__Lachnospiraceae NK4A136 group; D_6__uncultured bacterium
New.CleanUp.ReferenceOTU1357	0	0	1	0	0	0	1	0	0	0	0	0	D_0__Bacteria; D_1__Firmicutes; D_2__Clostridia; D_3__Clostridiales; D_4__Ruminococcaceae; D_5__Ruminococcaceae UCG-013; D_6__uncultured bacterium
New.CleanUp.ReferenceOTU189	0	0	0	2	0	0	0	0	0	0	0	0	D_0__Bacteria
New.CleanUp.ReferenceOTU188	0	0	4	0	0	1	0	8	2	0	0	0	D_0__Bacteria; D_1__Firmicutes; D_2__Clostridia; D_3__Clostridiales; D_4__Lachnospiraceae; D_5__Lachnospiraceae NK4A136 group; D_6__uncultured bacterium
New.CleanUp.ReferenceOTU1501	0	0	0	0	0	0	0	0	0	5	0	0	D_0__Bacteria; D_1__Firmicutes; D_2__Clostridia; D_3__Clostridiales
New.CleanUp.ReferenceOTU1350	0	0	0	0	0	0	3	1	0	0	0	0	D_0__Bacteria; D_1__Proteobacteria; D_2__Deltaproteobacteria; D_3__Desulfovibrionales; D_4__Desulfovibrionaceae; D_5__Desulfovibrio
New.CleanUp.ReferenceOTU2313	2	0	0	1	1	0	0	0	0	1	0	3	D_0__Bacteria; D_1__Firmicutes
New.CleanUp.ReferenceOTU2311	0	0	0	1	0	0	0	0	0	0	0	1	D_0__Bacteria; D_1__Saccharibacteria; D_2__Unknown Class; D_3__Unknown Order; D_4__Unknown Family; D_5__Candidatus Saccharimonas; D_6__uncultured bacterium
New.CleanUp.ReferenceOTU2317	0	0	0	2	0	0	0	0	0	0	0	2	D_0__Bacteria
New.CleanUp.ReferenceOTU2316	0	0	0	0	0	0	0	0	0	0	1	1	D_0__Bacteria; D_1__Bacteroidetes; D_2__Bacteroidia; D_3__Bacteroidales; D_4__Bacteroidales S24-7 group; D_5__uncultured bacterium; D_6__uncultured bacterium
New.CleanUp.ReferenceOTU184	0	0	0	0	0	2	0	0	0	0	9	2	D_0__Bacteria; D_1__Firmicutes; D_2__Clostridia; D_3__Clostridiales; D_4__Ruminococcaceae; D_5__Ruminiclostridium 6
New.CleanUp.ReferenceOTU187	0	0	2	3	0	0	0	0	0	0	10	0	D_0__Bacteria; D_1__Bacteroidetes; D_2__Bacteroidia; D_3__Bacteroidales; D_4__Bacteroidales S24-7 group; D_5__uncultured bacterium; D_6__uncultured bacterium
New.CleanUp.ReferenceOTU186	0	0	0	3	0	0	0	3	3	0	0	0	D_0__Bacteria; D_1__Firmicutes; D_2__Clostridia; D_3__Clostridiales; D_4__Lachnospiraceae; D_5__Sellimonas
New.CleanUp.ReferenceOTU1051	3	0	0	0	0	0	0	0	0	0	0	0	D_0__Bacteria; D_1__Firmicutes; D_2__Clostridia; D_3__Clostridiales; D_4__Ruminococcaceae
New.CleanUp.ReferenceOTU122	0	0	0	1	0	0	0	0	0	0	1	1	D_0__Bacteria; D_1__Firmicutes; D_2__Clostridia; D_3__Clostridiales; D_4__Ruminococcaceae; D_5__Oscillibacter
New.CleanUp.ReferenceOTU3215	1	0	0	0	0	0	0	0	0	1	0	0	D_0__Bacteria
New.CleanUp.ReferenceOTU3217	1	0	1	0	0	0	0	0	2	3	0	0	D_0__Bacteria; D_1__Bacteroidetes; D_2__Bacteroidia; D_3__Bacteroidales; D_4__Bacteroidales S24-7 group; D_5__uncultured bacterium; D_6__uncultured bacterium
New.CleanUp.ReferenceOTU182	0	0	0	0	0	0	0	0	0	2	0	0	D_0__Bacteria; D_1__Firmicutes; D_2__Clostridia; D_3__Clostridiales; D_4__Ruminococcaceae; D_5__Butyricicoccus; Ambiguous_taxa
New.CleanUp.ReferenceOTU130	0	9	17	4	0	0	0	5	1	0	8	0	D_0__Bacteria; D_1__Firmicutes; D_2__Clostridia; D_3__Clostridiales; D_4__Lachnospiraceae
New.CleanUp.ReferenceOTU294	0	0	0	0	0	2	0	0	0	0	1	0	D_0__Bacteria; D_1__Firmicutes; D_2__Clostridia; D_3__Clostridiales; D_4__Lachnospiraceae; D_5__Lachnospiraceae UCG-001
New.CleanUp.ReferenceOTU131	0	0	0	0	0	0	0	0	2	0	0	0	D_0__Bacteria; D_1__Firmicutes; D_2__Clostridia; D_3__Clostridiales; D_4__Lachnospiraceae
New.CleanUp.ReferenceOTU3136	1	0	1	0	0	1	0	0	0	1	0	2	D_0__Bacteria; D_1__Bacteroidetes; D_2__Bacteroidia; D_3__Bacteroidales; D_4__Bacteroidales S24-7 group; D_5__uncultured bacterium; D_6__uncultured bacterium
New.CleanUp.ReferenceOTU1455	0	0	0	0	0	0	1	0	1	0	0	1	D_0__Bacteria; D_1__Bacteroidetes; D_2__Bacteroidia; D_3__Bacteroidales; D_4__Bacteroidales S24-7 group; D_5__uncultured bacterium; D_6__uncultured bacterium
New.CleanUp.ReferenceOTU135	1	2	0	0	1	3	5	1	0	3	12	0	D_0__Bacteria; D_1__Firmicutes; D_2__Clostridia; D_3__Clostridiales; D_4__Lachnospiraceae; D_5__Lachnospiraceae NK4A136 group
New.CleanUp.ReferenceOTU1998	0	0	0	0	0	0	0	0	0	0	1	2	D_0__Bacteria
New.CleanUp.ReferenceOTU137	5	0	0	1	0	1	0	0	1	7	4	4	D_0__Bacteria; D_1__Bacteroidetes; D_2__Bacteroidia; D_3__Bacteroidales; D_4__Bacteroidales S24-7 group; D_5__uncultured bacterium; D_6__uncultured bacterium
New.CleanUp.ReferenceOTU1990	1	0	0	0	0	0	0	0	0	0	0	3	D_0__Bacteria; D_1__Firmicutes; D_2__Clostridia; D_3__Clostridiales; D_4__Lachnospiraceae; D_5__Lachnospiraceae NK4A136 group; D_6__uncultured bacterium
New.CleanUp.ReferenceOTU1459	0	0	0	0	0	0	0	0	0	3	2	0	D_0__Bacteria; D_1__Bacteroidetes; D_2__Bacteroidia; D_3__Bacteroidales; D_4__Bacteroidales S24-7 group; D_5__uncultured bacterium; D_6__uncultured bacterium
New.CleanUp.ReferenceOTU2404	1	2	0	1	0	0	0	0	0	0	1	1	D_0__Bacteria; D_1__Firmicutes
New.CleanUp.ReferenceOTU2409	0	0	0	1	0	0	0	0	0	3	0	0	D_0__Bacteria; D_1__Firmicutes; D_2__Erysipelotrichia; D_3__Erysipelotrichales; D_4__Erysipelotrichaceae
New.CleanUp.ReferenceOTU2408	0	1	0	2	0	0	0	0	0	0	0	0	D_0__Bacteria; D_1__Firmicutes
New.CleanUp.ReferenceOTU524	0	0	0	0	0	0	0	0	0	1	1	0	D_0__Bacteria; D_1__Firmicutes; D_2__Clostridia
New.CleanUp.ReferenceOTU801	0	0	0	0	2	0	0	0	0	0	0	0	D_0__Bacteria; D_1__Firmicutes; D_2__Clostridia; D_3__Clostridiales; D_4__Lachnospiraceae; D_5__Anaerostipes; D_6__uncultured rumen bacterium
New.CleanUp.ReferenceOTU3688	0	0	0	0	0	0	0	1	0	0	0	1	D_0__Bacteria; D_1__Firmicutes; D_2__Clostridia; D_3__Clostridiales; D_4__Lachnospiraceae
New.CleanUp.ReferenceOTU2532	0	0	0	0	0	2	0	0	0	0	0	0	D_0__Bacteria; D_1__Bacteroidetes; D_2__Bacteroidia; D_3__Bacteroidales; D_4__Bacteroidales S24-7 group; D_5__uncultured bacterium; D_6__uncultured bacterium
New.CleanUp.ReferenceOTU2534	0	0	0	0	0	1	0	0	0	0	0	1	D_0__Bacteria; D_1__Bacteroidetes; D_2__Bacteroidia; D_3__Bacteroidales; D_4__Bacteroidales S24-7 group; D_5__uncultured bacterium; D_6__uncultured bacterium
New.CleanUp.ReferenceOTU802	1	1	1	0	1	2	0	0	1	0	2	5	D_0__Bacteria; D_1__Bacteroidetes; D_2__Bacteroidia; D_3__Bacteroidales; D_4__Bacteroidales S24-7 group; D_5__uncultured bacterium; D_6__uncultured bacterium
New.CleanUp.ReferenceOTU2538	0	0	0	0	0	2	0	0	0	0	0	0	D_0__Bacteria; D_1__Firmicutes; D_2__Clostridia; D_3__Clostridiales; D_4__Lachnospiraceae
New.CleanUp.ReferenceOTU3044	0	0	1	0	1	0	0	0	0	0	0	0	D_0__Bacteria; D_1__Bacteroidetes; D_2__Bacteroidia; D_3__Bacteroidales; D_4__Bacteroidales S24-7 group; D_5__uncultured bacterium; D_6__uncultured bacterium
New.CleanUp.ReferenceOTU3045	0	0	0	0	0	2	0	0	0	0	0	0	D_0__Bacteria; D_1__Firmicutes; D_2__Clostridia; D_3__Clostridiales; D_4__Lachnospiraceae; D_5__Lachnospiraceae NK4A136 group; D_6__Clostridium sp. Clone-27
New.CleanUp.ReferenceOTU3046	0	0	0	0	0	2	0	0	0	0	0	0	D_0__Bacteria; D_1__Bacteroidetes; D_2__Bacteroidia; D_3__Bacteroidales; D_4__Bacteroidales S24-7 group; D_5__uncultured bacterium; D_6__uncultured bacterium
New.CleanUp.ReferenceOTU3043	0	0	0	0	1	1	0	0	0	0	0	0	D_0__Bacteria; D_1__Bacteroidetes; D_2__Bacteroidia; D_3__Bacteroidales
New.CleanUp.ReferenceOTU673	0	0	1	1	0	0	0	0	0	0	0	0	D_0__Bacteria; D_1__Firmicutes; D_2__Clostridia; D_3__Clostridiales; D_4__Clostridiales vadinBB60 group
New.CleanUp.ReferenceOTU544	0	0	0	0	0	0	0	0	0	0	2	0	D_0__Bacteria; D_1__Firmicutes; D_2__Clostridia; D_3__Clostridiales; D_4__Ruminococcaceae; D_5__Ruminococcus 1; D_6__Ruminococcus flavefaciens
New.CleanUp.ReferenceOTU546	1	2	0	0	0	0	0	0	0	0	2	0	D_0__Bacteria; D_1__Firmicutes; D_2__Clostridia; D_3__Clostridiales; D_4__Ruminococcaceae; D_5__Ruminococcus 1
New.CleanUp.ReferenceOTU541	0	0	0	0	0	0	0	0	1	0	1	0	D_0__Bacteria; D_1__Bacteroidetes; D_2__Bacteroidia; D_3__Bacteroidales; D_4__Bacteroidales S24-7 group; D_5__uncultured bacterium; D_6__uncultured bacterium
New.CleanUp.ReferenceOTU1578	0	0	0	2	0	0	2	0	0	0	0	0	D_0__Bacteria; D_1__Bacteroidetes; D_2__Bacteroidia; D_3__Bacteroidales; D_4__Rikenellaceae; D_5__Alistipes
New.CleanUp.ReferenceOTU2628	0	0	0	0	0	0	0	0	0	0	2	0	D_0__Bacteria; D_1__Firmicutes; D_2__Clostridia; D_3__Clostridiales; D_4__Lachnospiraceae
New.CleanUp.ReferenceOTU2627	0	0	1	0	0	0	0	0	0	0	1	0	D_0__Bacteria; D_1__Firmicutes
New.CleanUp.ReferenceOTU2621	0	0	0	0	1	0	0	0	0	0	1	0	D_0__Bacteria; D_1__Bacteroidetes; D_2__Bacteroidia; D_3__Bacteroidales; D_4__Prevotellaceae; D_5__Prevotella 1
New.CleanUp.ReferenceOTU61	0	0	17	3	0	0	0	0	0	0	0	1	D_0__Bacteria; D_1__Firmicutes; D_2__Clostridia; D_3__Clostridiales; D_4__Lachnospiraceae; D_5__Lachnospiraceae NK4A136 group; D_6__uncultured bacterium
New.CleanUp.ReferenceOTU66	0	0	1	0	1	0	1	1	3	8	0	2	D_0__Bacteria; D_1__Firmicutes; D_2__Clostridia; D_3__Clostridiales; D_4__Ruminococcaceae; D_5__Ruminococcaceae UCG-010; D_6__uncultured bacterium
New.CleanUp.ReferenceOTU69	1	11	1	0	2	0	1	2	0	3	0	1	D_0__Bacteria; D_1__Firmicutes; D_2__Clostridia; D_3__Clostridiales; D_4__Ruminococcaceae; D_5__Ruminiclostridium 6
New.CleanUp.ReferenceOTU68	2	1	2	1	0	0	1	0	0	0	3	1	D_0__Bacteria; D_1__Bacteroidetes; D_2__Bacteroidia; D_3__Bacteroidales; D_4__Bacteroidales S24-7 group; D_5__uncultured bacterium; D_6__uncultured bacterium
New.CleanUp.ReferenceOTU1378	0	0	0	1	0	0	1	2	1	0	1	3	D_0__Bacteria
New.CleanUp.ReferenceOTU1373	0	0	0	0	0	0	0	2	1	0	0	1	D_0__Bacteria; D_1__Firmicutes; D_2__Clostridia; D_3__Clostridiales; D_4__Ruminococcaceae; D_5__Ruminococcaceae UCG-013; D_6__uncultured bacterium
New.CleanUp.ReferenceOTU1374	0	0	1	0	0	0	0	2	0	0	0	2	D_0__Bacteria; D_1__Firmicutes; D_2__Clostridia; D_3__Clostridiales; D_4__Ruminococcaceae; D_5__Ruminococcaceae UCG-013; D_6__uncultured rumen bacterium
New.CleanUp.ReferenceOTU1376	0	0	1	2	0	0	0	1	1	1	0	1	D_0__Bacteria; D_1__Bacteroidetes; D_2__Bacteroidia; D_3__Bacteroidales; D_4__Bacteroidales S24-7 group; D_5__uncultured bacterium; D_6__uncultured bacterium
New.CleanUp.ReferenceOTU3669	0	0	0	0	0	0	0	1	0	0	0	3	D_0__Bacteria
New.CleanUp.ReferenceOTU2406	0	0	0	2	0	0	0	0	0	0	0	0	D_0__Bacteria; D_1__Bacteroidetes; D_2__Bacteroidia; D_3__Bacteroidales; D_4__Bacteroidales S24-7 group; D_5__uncultured bacterium; D_6__uncultured bacterium
New.CleanUp.ReferenceOTU3661	0	0	0	0	0	0	0	1	0	0	0	1	D_0__Bacteria; D_1__Bacteroidetes; D_2__Bacteroidia; D_3__Bacteroidales; D_4__Bacteroidales S24-7 group; D_5__uncultured bacterium; D_6__uncultured bacterium
New.CleanUp.ReferenceOTU3469	0	0	0	0	0	0	1	1	0	0	0	0	D_0__Bacteria; D_1__Bacteroidetes; D_2__Bacteroidia; D_3__Bacteroidales; D_4__Bacteroidales S24-7 group; D_5__uncultured bacterium; D_6__uncultured bacterium
New.CleanUp.ReferenceOTU1202	0	2	1	0	0	0	0	0	0	0	0	0	D_0__Bacteria; D_1__Firmicutes; D_2__Clostridia; D_3__Clostridiales
New.CleanUp.ReferenceOTU1203	0	4	0	0	0	0	0	0	1	1	26	8	D_0__Bacteria; D_1__Firmicutes; D_2__Clostridia; D_3__Clostridiales; D_4__Ruminococcaceae; D_5__Ruminococcus 1; D_6__Ruminococcus flavefaciens
New.CleanUp.ReferenceOTU1194	0	3	0	0	0	0	0	0	0	0	0	0	D_0__Bacteria; D_1__Firmicutes; D_2__Clostridia; D_3__Clostridiales; D_4__Lachnospiraceae
New.CleanUp.ReferenceOTU1195	0	1	0	0	0	0	0	1	1	1	0	0	D_0__Bacteria; D_1__Bacteroidetes; D_2__Bacteroidia; D_3__Bacteroidales; D_4__Rikenellaceae; D_5__Alistipes
New.CleanUp.ReferenceOTU1196	0	1	0	0	0	0	0	0	1	0	0	0	D_0__Bacteria; D_1__Saccharibacteria; D_2__Unknown Class; D_3__Unknown Order; D_4__Unknown Family; D_5__Candidatus Saccharimonas
New.CleanUp.ReferenceOTU1190	1	0	0	0	1	0	0	0	0	0	0	0	D_0__Bacteria; D_1__Firmicutes; D_2__Clostridia; D_3__Clostridiales; D_4__Lachnospiraceae; D_5__Lachnospiraceae NK4A136 group
New.CleanUp.ReferenceOTU1193	0	1	1	0	0	0	0	0	0	0	1	0	D_0__Bacteria; D_1__Tenericutes; D_2__Mollicutes; D_3__Anaeroplasmatales; D_4__Anaeroplasmataceae; D_5__Anaeroplasma; D_6__uncultured Anaeroplasmatales bacterium
New.CleanUp.ReferenceOTU436	0	0	0	0	0	0	0	0	0	0	2	0	D_0__Bacteria; D_1__Firmicutes; D_2__Clostridia; D_3__Clostridiales; D_4__Ruminococcaceae
New.CleanUp.ReferenceOTU433	0	1	0	0	0	0	1	1	0	0	2	5	D_0__Bacteria; D_1__Proteobacteria; D_2__Alphaproteobacteria
New.CleanUp.ReferenceOTU432	0	0	0	0	0	0	0	0	0	0	8	2	D_0__Bacteria; D_1__Firmicutes; D_2__Clostridia; D_3__Clostridiales; D_4__Ruminococcaceae; D_5__Ruminococcus 1; D_6__Ruminococcus flavefaciens
New.CleanUp.ReferenceOTU1682	0	0	0	0	0	0	0	0	1	0	2	0	D_0__Bacteria; D_1__Bacteroidetes; D_2__Bacteroidia; D_3__Bacteroidales; D_4__Bacteroidales S24-7 group; D_5__uncultured bacterium; D_6__uncultured bacterium
New.CleanUp.ReferenceOTU1683	0	0	0	0	0	0	0	0	1	0	0	1	D_0__Bacteria; D_1__Firmicutes; D_2__Clostridia; D_3__Clostridiales; D_4__Lachnospiraceae; D_5__Coprococcus 2; Ambiguous_taxa
New.CleanUp.ReferenceOTU3456	0	0	0	0	0	0	0	0	1	2	1	2	D_0__Bacteria; D_1__Bacteroidetes; D_2__Bacteroidia; D_3__Bacteroidales; D_4__Bacteroidales S24-7 group; D_5__uncultured bacterium; D_6__uncultured bacterium
New.CleanUp.ReferenceOTU575	0	0	0	2	0	0	1	0	0	0	0	1	D_0__Bacteria; D_1__Firmicutes; D_2__Clostridia; D_3__Clostridiales; D_4__Ruminococcaceae; D_5__Ruminiclostridium 6
New.CleanUp.ReferenceOTU1631	0	0	0	0	0	1	0	1	1	1	0	0	D_0__Bacteria; D_1__Bacteroidetes; D_2__Bacteroidia; D_3__Bacteroidales; D_4__Bacteroidales S24-7 group; D_5__uncultured bacterium; D_6__uncultured bacterium
New.CleanUp.ReferenceOTU2089	0	3	0	4	0	0	1	0	0	1	5	3	D_0__Bacteria
New.CleanUp.ReferenceOTU2083	2	0	0	0	0	0	1	0	0	0	2	0	D_0__Bacteria; D_1__Firmicutes; D_2__Clostridia; D_3__Clostridiales; D_4__Ruminococcaceae
New.CleanUp.ReferenceOTU2085	0	0	0	0	0	0	0	0	0	0	1	3	D_0__Bacteria; D_1__Firmicutes; D_2__Clostridia; D_3__Clostridiales; D_4__Ruminococcaceae; D_5__Ruminococcus 1; D_6__Ruminococcus flavefaciens
New.CleanUp.ReferenceOTU1969	0	1	0	0	0	0	0	0	0	0	4	4	D_0__Bacteria; D_1__Firmicutes; D_2__Clostridia; D_3__Clostridiales; D_4__Ruminococcaceae; D_5__Ruminococcus 1; D_6__Ruminococcus flavefaciens
New.CleanUp.ReferenceOTU1968	0	0	0	0	0	0	0	1	0	0	0	1	D_0__Bacteria; D_1__Firmicutes; D_2__Clostridia; D_3__Clostridiales
New.CleanUp.ReferenceOTU3860	0	0	0	0	0	0	0	0	0	0	2	0	D_0__Bacteria; D_1__Firmicutes; D_2__Clostridia; D_3__Clostridiales; D_4__Ruminococcaceae; D_5__Ruminococcus 1; D_6__Ruminococcus flavefaciens
New.CleanUp.ReferenceOTU3864	0	0	0	0	0	0	0	0	0	1	1	0	D_0__Bacteria; D_1__Firmicutes
New.CleanUp.ReferenceOTU737	0	0	0	0	1	1	0	0	0	0	0	0	D_0__Bacteria; D_1__Bacteroidetes; D_2__Bacteroidia; D_3__Bacteroidales; D_4__Bacteroidales S24-7 group; D_5__uncultured bacterium; D_6__uncultured bacterium
New.CleanUp.ReferenceOTU2838	0	1	1	0	0	0	0	0	0	0	0	0	D_0__Bacteria; D_1__Bacteroidetes; D_2__Bacteroidia; D_3__Bacteroidales; D_4__Bacteroidales S24-7 group; D_5__uncultured bacterium; D_6__uncultured bacterium
New.CleanUp.ReferenceOTU1520	0	0	0	0	1	0	0	0	1	2	0	2	D_0__Bacteria; D_1__Firmicutes; D_2__Clostridia; D_3__Clostridiales; D_4__Christensenellaceae
New.CleanUp.ReferenceOTU449	0	0	0	0	0	0	0	0	0	2	1	0	D_0__Bacteria; D_1__Cyanobacteria; D_2__Melainabacteria; D_3__Gastranaerophilales; Ambiguous_taxa; Ambiguous_taxa; Ambiguous_taxa
New.CleanUp.ReferenceOTU2327	0	0	0	0	0	0	0	1	0	0	0	1	D_0__Bacteria; D_1__Firmicutes; D_2__Clostridia; D_3__Clostridiales; D_4__Christensenellaceae; Ambiguous_taxa; Ambiguous_taxa
New.CleanUp.ReferenceOTU2324	0	1	0	0	0	0	0	0	0	0	6	11	D_0__Bacteria; D_1__Firmicutes; D_2__Clostridia; D_3__Clostridiales; D_4__Ruminococcaceae; D_5__Ruminococcus 1; D_6__Ruminococcus flavefaciens
New.CleanUp.ReferenceOTU2539	0	0	0	0	0	1	0	0	0	0	0	1	D_0__Bacteria; D_1__Firmicutes; D_2__Clostridia; D_3__Clostridiales; D_4__Ruminococcaceae; D_5__Oscillibacter
New.CleanUp.ReferenceOTU1125	1	4	0	0	0	0	0	0	1	0	2	5	D_0__Bacteria; D_1__Firmicutes; D_2__Clostridia; D_3__Clostridiales; D_4__Ruminococcaceae; D_5__Ruminococcus 1; D_6__Ruminococcus flavefaciens
New.CleanUp.ReferenceOTU3123	0	0	1	0	0	2	0	0	0	0	0	0	D_0__Bacteria
New.CleanUp.ReferenceOTU1989	0	0	0	0	0	0	0	0	0	0	0	2	D_0__Bacteria; D_1__Bacteroidetes; D_2__Bacteroidia; D_3__Bacteroidales
New.CleanUp.ReferenceOTU1988	0	0	0	0	0	0	0	2	0	0	0	1	D_0__Bacteria; D_1__Bacteroidetes; D_2__Bacteroidia; D_3__Bacteroidales; D_4__Bacteroidales S24-7 group; D_5__uncultured bacterium; D_6__uncultured bacterium
New.CleanUp.ReferenceOTU1122	2	0	0	0	0	0	0	0	0	1	0	1	D_0__Bacteria; D_1__Firmicutes; D_2__Clostridia; D_3__Clostridiales; D_4__Christensenellaceae; D_5__uncultured; D_6__uncultured bacterium
New.CleanUp.ReferenceOTU1980	0	0	0	0	0	1	0	0	0	0	0	1	D_0__Bacteria; D_1__Firmicutes; D_2__Clostridia; D_3__Clostridiales; D_4__Lachnospiraceae; D_5__Lachnospiraceae FCS020 group
New.CleanUp.ReferenceOTU2432	0	0	0	1	0	1	0	0	0	0	0	0	D_0__Bacteria; D_1__Firmicutes; D_2__Clostridia; D_3__Clostridiales; D_4__Lachnospiraceae; D_5__[Eubacterium] xylanophilum group
New.CleanUp.ReferenceOTU2430	0	1	0	1	0	0	0	0	0	0	0	1	D_0__Bacteria; D_1__Firmicutes
New.CleanUp.ReferenceOTU2436	0	0	1	1	0	0	1	0	0	0	0	1	D_0__Bacteria; D_1__Bacteroidetes; D_2__Bacteroidia; D_3__Bacteroidales; D_4__Bacteroidales S24-7 group; D_5__uncultured bacterium; D_6__uncultured bacterium
New.CleanUp.ReferenceOTU2437	0	0	0	1	0	0	1	0	0	1	0	0	D_0__Bacteria; D_1__Firmicutes; D_2__Clostridia; D_3__Clostridiales
New.CleanUp.ReferenceOTU2438	0	0	0	1	0	0	0	1	0	0	0	0	D_0__Bacteria; D_1__Bacteroidetes; D_2__Bacteroidia; D_3__Bacteroidales; D_4__Bacteroidales S24-7 group; D_5__uncultured bacterium; D_6__uncultured bacterium
New.CleanUp.ReferenceOTU851	0	0	0	0	2	0	0	0	0	0	0	0	D_0__Bacteria; D_1__Firmicutes; D_2__Clostridia; D_3__Clostridiales
New.CleanUp.ReferenceOTU850	0	1	0	0	1	0	0	0	0	0	0	0	D_0__Bacteria
New.CleanUp.ReferenceOTU3697	0	0	0	0	0	0	0	1	0	0	0	1	D_0__Bacteria; D_1__Bacteroidetes; D_2__Bacteroidia; D_3__Bacteroidales; D_4__Bacteroidales S24-7 group; D_5__uncultured bacterium; D_6__uncultured bacterium
New.CleanUp.ReferenceOTU3699	0	0	0	0	0	0	0	1	0	0	0	1	D_0__Bacteria; D_1__Firmicutes; D_2__Bacilli; D_3__Lactobacillales; D_4__Lactobacillaceae; D_5__Lactobacillus; D_6__Lactobacillus gasseri
New.CleanUp.ReferenceOTU404	0	0	0	0	0	3	0	0	0	0	0	1	D_0__Bacteria; D_1__Firmicutes; D_2__Clostridia; D_3__Clostridiales; D_4__Lachnospiraceae; D_5__uncultured
New.CleanUp.ReferenceOTU3057	0	0	0	0	0	5	0	0	0	2	0	1	D_0__Bacteria
New.CleanUp.ReferenceOTU3053	0	0	0	0	0	2	0	0	0	0	0	0	D_0__Bacteria; D_1__Bacteroidetes; D_2__Bacteroidia; D_3__Bacteroidales; D_4__Bacteroidales S24-7 group
New.CleanUp.ReferenceOTU3051	0	0	0	0	0	2	0	0	0	0	0	0	D_0__Bacteria; D_1__Bacteroidetes; D_2__Bacteroidia; D_3__Bacteroidales; D_4__Prevotellaceae
New.CleanUp.ReferenceOTU2505	0	1	0	0	0	3	0	0	0	0	0	0	D_0__Bacteria; D_1__Bacteroidetes; D_2__Bacteroidia; D_3__Bacteroidales; D_4__Bacteroidales S24-7 group; D_5__uncultured bacterium; D_6__uncultured bacterium
New.CleanUp.ReferenceOTU3587	0	0	0	0	0	0	0	3	1	0	0	0	D_0__Bacteria; D_1__Bacteroidetes; D_2__Bacteroidia; D_3__Bacteroidales; D_4__Bacteroidales S24-7 group
New.CleanUp.ReferenceOTU127	0	1	1	2	1	6	2	0	4	0	1	0	D_0__Bacteria; D_1__Bacteroidetes; D_2__Bacteroidia; D_3__Bacteroidales; D_4__Bacteroidales S24-7 group; D_5__uncultured bacterium; D_6__uncultured bacterium
New.CleanUp.ReferenceOTU121	0	2	0	0	0	0	0	0	2	0	0	5	D_0__Bacteria; D_1__Bacteroidetes; D_2__Bacteroidia; D_3__Bacteroidales; D_4__Bacteroidales S24-7 group; D_5__uncultured bacterium; D_6__uncultured bacterium
New.CleanUp.ReferenceOTU2618	0	0	0	0	0	1	0	0	0	0	4	0	D_0__Bacteria; D_1__Bacteroidetes; D_2__Bacteroidia; D_3__Bacteroidales
New.CleanUp.ReferenceOTU2613	0	0	0	0	0	0	1	0	0	0	1	0	D_0__Bacteria; D_1__Firmicutes; D_2__Clostridia; D_3__Clostridiales; D_4__Lachnospiraceae; D_5__Lachnospiraceae NK4A136 group
New.CleanUp.ReferenceOTU2610	0	0	0	2	0	0	0	0	0	0	0	0	D_0__Bacteria
New.CleanUp.ReferenceOTU2616	0	0	0	0	0	0	0	0	0	0	6	1	D_0__Bacteria; D_1__Firmicutes; D_2__Clostridia; D_3__Clostridiales; D_4__Ruminococcaceae; D_5__Ruminococcaceae UCG-008; Ambiguous_taxa
New.CleanUp.ReferenceOTU2617	1	0	0	0	0	0	0	0	0	2	1	0	D_0__Bacteria; D_1__Bacteroidetes; D_2__Bacteroidia; D_3__Bacteroidales; D_4__Bacteroidales S24-7 group; D_5__uncultured bacterium; D_6__uncultured bacterium
New.CleanUp.ReferenceOTU54	3	1	0	0	6	7	0	0	5	13	11	10	D_0__Bacteria; D_1__Bacteroidetes; D_2__Bacteroidia; D_3__Bacteroidales; D_4__Bacteroidales S24-7 group; D_5__uncultured bacterium; D_6__uncultured bacterium
New.CleanUp.ReferenceOTU55	8	9	3	5	4	11	1	1	0	0	8	8	D_0__Bacteria; D_1__Firmicutes; D_2__Clostridia; D_3__Clostridiales
New.CleanUp.ReferenceOTU56	3	6	2	5	1	2	0	0	0	2	3	4	D_0__Bacteria; D_1__Bacteroidetes; D_2__Bacteroidia; D_3__Bacteroidales; D_4__Bacteroidales S24-7 group; D_5__uncultured bacterium; D_6__uncultured bacterium
New.CleanUp.ReferenceOTU57	0	0	0	0	4	0	0	0	1	0	0	0	D_0__Bacteria; D_1__Firmicutes; D_2__Clostridia; D_3__Clostridiales
New.CleanUp.ReferenceOTU50	9	6	3	6	2	2	2	0	0	1	3	22	D_0__Bacteria; D_1__Firmicutes; D_2__Clostridia; D_3__Clostridiales
New.CleanUp.ReferenceOTU153	0	2	0	0	0	0	0	0	0	0	0	0	D_0__Bacteria; D_1__Bacteroidetes; D_2__Bacteroidia; D_3__Bacteroidales; D_4__Bacteroidales S24-7 group; D_5__uncultured bacterium; D_6__uncultured bacterium
New.CleanUp.ReferenceOTU150	0	0	0	0	0	1	0	0	0	0	0	3	D_0__Bacteria; D_1__Firmicutes; D_2__Clostridia; D_3__Clostridiales; D_4__Lachnospiraceae; D_5__[Eubacterium] xylanophilum group; D_6__unidentified
New.CleanUp.ReferenceOTU151	0	0	0	0	1	1	0	0	2	1	3	5	D_0__Bacteria; D_1__Bacteroidetes; D_2__Bacteroidia; D_3__Bacteroidales; D_4__Bacteroidales S24-7 group; D_5__uncultured bacterium; D_6__uncultured bacterium
New.CleanUp.ReferenceOTU58	2	3	4	1	0	4	1	0	8	16	1	4	D_0__Bacteria; D_1__Bacteroidetes
New.CleanUp.ReferenceOTU59	3	0	1	2	0	6	0	0	4	0	3	1	D_0__Bacteria; D_1__Firmicutes; D_2__Clostridia; D_3__Clostridiales; D_4__Lachnospiraceae; D_5__Lachnospiraceae NK4A136 group; Ambiguous_taxa
New.CleanUp.ReferenceOTU158	0	0	0	0	1	0	1	0	4	1	4	5	D_0__Bacteria; D_1__Bacteroidetes; D_2__Bacteroidia; D_3__Bacteroidales; D_4__Rikenellaceae; D_5__Alistipes; D_6__uncultured bacterium
New.CleanUp.ReferenceOTU159	4	0	0	0	0	0	0	1	0	2	0	0	D_0__Bacteria; D_1__Firmicutes; D_2__Clostridia; D_3__Clostridiales; D_4__Lachnospiraceae
New.CleanUp.ReferenceOTU1365	0	0	0	0	0	0	0	3	0	0	0	0	D_0__Bacteria
New.CleanUp.ReferenceOTU1573	0	0	0	0	0	0	1	0	0	0	0	1	D_0__Bacteria; D_1__Saccharibacteria; D_2__Unknown Class; D_3__Unknown Order; D_4__Unknown Family; D_5__Candidatus Saccharimonas; D_6__uncultured Candidatus Saccharibacteria bacterium
New.CleanUp.ReferenceOTU556	0	0	0	2	0	0	0	1	2	0	0	0	D_0__Bacteria; D_1__Firmicutes; D_2__Clostridia; D_3__Clostridiales; D_4__Lachnospiraceae
New.CleanUp.ReferenceOTU1571	0	0	0	0	0	0	2	1	0	0	0	0	D_0__Bacteria; D_1__Firmicutes; D_2__Clostridia; D_3__Clostridiales; D_4__Clostridiales vadinBB60 group; D_5__uncultured rumen bacterium; D_6__uncultured rumen bacterium
New.CleanUp.ReferenceOTU1740	1	0	0	0	0	0	0	0	1	0	0	0	D_0__Bacteria; D_1__Bacteroidetes; D_2__Bacteroidia; D_3__Bacteroidales; D_4__Bacteroidales S24-7 group; D_5__uncultured bacterium; D_6__uncultured bacterium
New.CleanUp.ReferenceOTU1743	0	0	1	1	0	0	0	0	0	0	0	0	D_0__Bacteria; D_1__Bacteroidetes; D_2__Bacteroidia; D_3__Bacteroidales; D_4__Bacteroidales S24-7 group; D_5__uncultured bacterium; D_6__uncultured bacterium
New.CleanUp.ReferenceOTU1219	0	0	0	0	1	0	0	1	0	0	0	0	D_0__Bacteria; D_1__Firmicutes; D_2__Clostridia; D_3__Clostridiales; D_4__Lachnospiraceae; D_5__Lachnospiraceae UCG-008; D_6__[Clostridium] leptum
New.CleanUp.ReferenceOTU1218	0	0	0	0	1	0	0	0	1	0	0	0	D_0__Bacteria; D_1__Proteobacteria; D_2__Epsilonproteobacteria; D_3__Campylobacterales; D_4__Helicobacteraceae; D_5__Helicobacter; Ambiguous_taxa
New.CleanUp.ReferenceOTU1187	0	0	0	0	1	0	0	0	1	0	0	0	D_0__Bacteria; D_1__Saccharibacteria; D_2__Unknown Class; D_3__Unknown Order; D_4__Unknown Family; D_5__Candidatus Saccharimonas; D_6__uncultured bacterium
New.CleanUp.ReferenceOTU1186	0	2	0	0	3	0	0	0	2	2	2	0	D_0__Bacteria; D_1__Firmicutes
New.CleanUp.ReferenceOTU1184	0	0	0	0	2	0	0	0	1	0	0	2	D_0__Bacteria; D_1__Firmicutes; D_2__Clostridia; D_3__Clostridiales; D_4__Lachnospiraceae
New.CleanUp.ReferenceOTU1182	0	0	0	0	3	0	0	0	0	1	0	3	D_0__Bacteria; D_1__Firmicutes; D_2__Clostridia; D_3__Clostridiales; D_4__Lachnospiraceae
New.CleanUp.ReferenceOTU1181	0	0	0	0	5	5	0	0	0	3	0	0	D_0__Bacteria; D_1__Firmicutes; D_2__Clostridia; D_3__Clostridiales; D_4__Ruminococcaceae; D_5__Ruminococcus 1; D_6__Ruminococcus flavefaciens
New.CleanUp.ReferenceOTU1180	0	0	0	0	1	0	0	0	1	0	0	0	D_0__Bacteria; D_1__Firmicutes; D_2__Clostridia; D_3__Clostridiales; D_4__Lachnospiraceae
New.CleanUp.ReferenceOTU1699	0	0	1	0	0	0	0	0	3	0	0	0	D_0__Bacteria; D_1__Firmicutes; D_2__Clostridia; D_3__Clostridiales; D_4__Lachnospiraceae
New.CleanUp.ReferenceOTU888	0	0	1	0	0	0	0	1	1	0	0	0	D_0__Bacteria; D_1__Bacteroidetes; D_2__Bacteroidia; D_3__Bacteroidales; D_4__Bacteroidales S24-7 group; D_5__uncultured bacterium; D_6__uncultured bacterium
New.CleanUp.ReferenceOTU884	0	0	0	0	0	0	0	0	2	1	0	0	D_0__Bacteria; D_1__Proteobacteria; D_2__Epsilonproteobacteria; D_3__Campylobacterales; D_4__Helicobacteraceae; D_5__Helicobacter; Ambiguous_taxa
New.CleanUp.ReferenceOTU885	0	1	0	0	2	4	0	0	3	1	0	0	D_0__Bacteria; D_1__Bacteroidetes; D_2__Bacteroidia; D_3__Bacteroidales; D_4__Bacteroidales S24-7 group; D_5__uncultured bacterium; D_6__uncultured bacterium
New.CleanUp.ReferenceOTU887	0	1	0	0	0	0	0	2	3	0	0	0	D_0__Bacteria; D_1__Firmicutes
New.CleanUp.ReferenceOTU880	0	1	0	0	1	0	0	0	0	0	0	0	D_0__Bacteria; D_1__Bacteroidetes; D_2__Bacteroidia; D_3__Bacteroidales; D_4__Bacteroidales S24-7 group; D_5__uncultured bacterium; D_6__uncultured bacterium
New.CleanUp.ReferenceOTU882	0	0	0	0	0	0	1	0	1	0	0	0	D_0__Bacteria; D_1__Firmicutes; D_2__Clostridia; D_3__Clostridiales; D_4__Ruminococcaceae
New.CleanUp.ReferenceOTU4058	0	0	0	0	0	0	0	0	0	0	0	2	D_0__Bacteria; D_1__Firmicutes
New.CleanUp.ReferenceOTU2982	1	1	0	0	1	0	0	0	0	1	0	0	D_0__Bacteria
New.CleanUp.ReferenceOTU501	0	2	0	7	3	0	1	1	0	0	3	1	D_0__Bacteria
New.CleanUp.ReferenceOTU3837	0	0	0	0	0	0	0	0	0	0	1	2	D_0__Bacteria; D_1__Bacteroidetes; D_2__Bacteroidia; D_3__Bacteroidales; D_4__Bacteroidales S24-7 group; D_5__uncultured bacterium; D_6__uncultured bacterium
New.CleanUp.ReferenceOTU2186	0	0	0	0	0	0	0	0	0	2	0	0	D_0__Bacteria; D_1__Bacteroidetes; D_2__Bacteroidia; D_3__Bacteroidales; D_4__Rikenellaceae; D_5__Alistipes; D_6__uncultured bacterium
New.CleanUp.ReferenceOTU2187	0	0	0	0	0	0	0	0	0	1	1	0	D_0__Bacteria; D_1__Cyanobacteria; D_2__Melainabacteria; D_3__Gastranaerophilales; D_4__uncultured bacterium; D_5__uncultured bacterium; D_6__uncultured bacterium
New.CleanUp.ReferenceOTU2184	0	0	0	0	0	1	0	0	0	1	0	0	D_0__Bacteria; D_1__Firmicutes; D_2__Clostridia; D_3__Clostridiales; D_4__Lachnospiraceae; D_5__Lachnospiraceae NK4A136 group
New.CleanUp.ReferenceOTU3901	0	0	0	0	0	0	0	0	0	0	1	1	D_0__Bacteria
New.CleanUp.ReferenceOTU141	0	0	0	0	0	1	0	0	4	2	0	0	D_0__Bacteria; D_1__Elusimicrobia; D_2__Elusimicrobia; D_3__Elusimicrobiales; D_4__Elusimicrobiaceae; D_5__Elusimicrobium; D_6__uncultured bacterium
New.CleanUp.ReferenceOTU60	0	0	6	5	0	0	4	5	0	0	0	0	D_0__Bacteria; D_1__Bacteroidetes; D_2__Bacteroidia; D_3__Bacteroidales; D_4__Bacteroidales S24-7 group; D_5__unidentified; D_6__unidentified
New.CleanUp.ReferenceOTU63	1	0	1	8	0	1	2	7	0	0	1	0	D_0__Bacteria; D_1__Bacteroidetes; D_2__Bacteroidia; D_3__Bacteroidales; D_4__Bacteroidales S24-7 group
New.CleanUp.ReferenceOTU917	0	0	0	0	1	0	1	1	1	0	0	0	D_0__Bacteria; D_1__Firmicutes; D_2__Clostridia; D_3__Clostridiales; D_4__Ruminococcaceae; D_5__uncultured; D_6__Clostridium sp. Clone-3
New.CleanUp.ReferenceOTU62	0	0	0	0	1	2	0	0	2	9	0	0	D_0__Bacteria; D_1__Firmicutes; D_2__Clostridia; D_3__Clostridiales; D_4__Ruminococcaceae; D_5__Ruminococcaceae UCG-010
New.CleanUp.ReferenceOTU65	0	0	0	0	0	0	0	0	4	17	0	2	D_0__Bacteria; D_1__Firmicutes; D_2__Clostridia; D_3__Clostridiales; D_4__Lachnospiraceae
New.CleanUp.ReferenceOTU125	2	1	0	0	4	1	0	1	3	2	0	5	D_0__Bacteria; D_1__Proteobacteria; D_2__Alphaproteobacteria; D_3__Rickettsiales; D_4__Rickettsiales Incertae Sedis; D_5__Candidatus Hepatincola; D_6__uncultured rumen bacterium
New.CleanUp.ReferenceOTU144	0	0	0	1	1	2	0	0	1	1	1	0	D_0__Bacteria; D_1__Bacteroidetes; D_2__Bacteroidia; D_3__Bacteroidales; D_4__Bacteroidales S24-7 group; D_5__uncultured bacterium; D_6__uncultured bacterium
New.CleanUp.ReferenceOTU3870	0	0	0	0	0	0	0	0	0	0	2	2	D_0__Bacteria; D_1__Firmicutes; D_2__Clostridia; D_3__Clostridiales; D_4__Ruminococcaceae; D_5__Ruminococcus 1
New.CleanUp.ReferenceOTU146	0	0	0	0	0	0	0	0	0	0	6	1	D_0__Bacteria; D_1__Bacteroidetes; D_2__Bacteroidia; D_3__Bacteroidales
New.CleanUp.ReferenceOTU149	0	0	0	0	1	0	0	0	2	0	0	0	D_0__Bacteria; D_1__Firmicutes; D_2__Clostridia; D_3__Clostridiales; D_4__Ruminococcaceae; D_5__Ruminococcaceae UCG-010; D_6__uncultured Ruminococcaceae bacterium
New.CleanUp.ReferenceOTU148	5	18	0	28	9	5	1	2	12	0	15	4	D_0__Bacteria
New.CleanUp.ReferenceOTU1270	0	1	0	0	0	1	0	0	0	0	0	0	D_0__Bacteria; D_1__Bacteroidetes; D_2__Bacteroidia; D_3__Bacteroidales
New.CleanUp.ReferenceOTU2055	0	1	0	0	0	0	0	0	0	0	1	0	D_0__Bacteria; D_1__Firmicutes; D_2__Clostridia; D_3__Clostridiales; D_4__Ruminococcaceae; D_5__Ruminococcaceae UCG-010
New.CleanUp.ReferenceOTU2050	0	0	1	0	0	0	0	0	0	1	1	0	D_0__Bacteria; D_1__Firmicutes; D_2__Clostridia; D_3__Clostridiales; D_4__Ruminococcaceae
New.CleanUp.ReferenceOTU2051	0	0	0	0	0	0	2	3	0	0	3	4	D_0__Bacteria; D_1__Bacteroidetes; D_2__Bacteroidia; D_3__Bacteroidales; D_4__Bacteroidales S24-7 group; D_5__unidentified; D_6__unidentified
New.CleanUp.ReferenceOTU2331	0	0	0	1	0	0	0	0	0	0	0	1	D_0__Bacteria; D_1__Firmicutes; D_2__Clostridia; D_3__Clostridiales
New.CleanUp.ReferenceOTU2334	1	0	0	0	0	0	0	0	0	0	0	1	D_0__Bacteria; D_1__Actinobacteria; D_2__Coriobacteriia; D_3__Coriobacteriales; D_4__Coriobacteriaceae; D_5__Gordonibacter; D_6__Gordonibacter sp. Marseille-P2775
New.CleanUp.ReferenceOTU2336	0	0	0	0	0	0	0	0	0	0	0	2	D_0__Bacteria; D_1__Firmicutes; D_2__Clostridia; D_3__Clostridiales; D_4__Ruminococcaceae; D_5__Ruminococcaceae UCG-014
New.CleanUp.ReferenceOTU2338	0	1	0	0	0	0	0	0	0	0	3	1	D_0__Bacteria; D_1__Firmicutes; D_2__Clostridia; D_3__Clostridiales; D_4__Ruminococcaceae; D_5__Ruminococcus 1; D_6__Ruminococcus flavefaciens
New.CleanUp.ReferenceOTU3275	0	0	0	0	0	0	2	0	0	0	0	0	D_0__Bacteria; D_1__Firmicutes; D_2__Clostridia; D_3__Clostridiales; D_4__Lachnospiraceae; D_5__Lachnospiraceae NK4A136 group
New.CleanUp.ReferenceOTU3115	0	0	0	0	0	1	0	1	0	0	0	0	D_0__Bacteria; D_1__Bacteroidetes; D_2__Bacteroidia; D_3__Bacteroidales; D_4__Bacteroidales S24-7 group; D_5__uncultured bacterium; D_6__uncultured bacterium
New.CleanUp.ReferenceOTU3110	3	1	0	0	0	1	0	0	0	0	0	0	D_0__Bacteria; D_1__Bacteroidetes; D_2__Bacteroidia; D_3__Bacteroidales; D_4__Bacteroidales S24-7 group; D_5__uncultured bacterium; D_6__uncultured bacterium
New.CleanUp.ReferenceOTU124	0	0	1	5	5	10	0	8	7	6	4	12	D_0__Bacteria; D_1__Cyanobacteria; D_2__Melainabacteria; D_3__Gastranaerophilales; D_4__uncultured bacterium; D_5__uncultured bacterium; D_6__uncultured bacterium
New.CleanUp.ReferenceOTU240	0	0	0	2	0	0	0	0	0	0	0	0	D_0__Bacteria; D_1__Firmicutes; D_2__Clostridia; D_3__Clostridiales; D_4__Lachnospiraceae
New.CleanUp.ReferenceOTU246	1	0	3	1	0	0	0	0	0	0	0	0	D_0__Bacteria; D_1__Firmicutes; D_2__Clostridia; D_3__Clostridiales; D_4__Ruminococcaceae; D_5__Ruminiclostridium 6
New.CleanUp.ReferenceOTU3547	0	0	1	0	0	0	0	1	0	0	0	0	D_0__Bacteria; D_1__Firmicutes; D_2__Clostridia; D_3__Clostridiales; D_4__Ruminococcaceae; D_5__Ruminococcus 1; D_6__uncultured bacterium
New.CleanUp.ReferenceOTU503	0	0	0	2	0	0	0	0	0	0	2	2	D_0__Bacteria
New.CleanUp.ReferenceOTU245	0	0	0	1	1	0	2	0	1	0	0	0	D_0__Bacteria; D_1__Firmicutes; D_2__Clostridia; D_3__Clostridiales; D_4__Lachnospiraceae; D_5__[Eubacterium] xylanophilum group
New.CleanUp.ReferenceOTU1279	0	1	0	0	1	0	0	0	0	0	0	0	D_0__Bacteria; D_1__Tenericutes; D_2__Mollicutes; D_3__Anaeroplasmatales; D_4__Anaeroplasmataceae; D_5__Anaeroplasma; D_6__uncultured Anaeroplasmatales bacterium
New.CleanUp.ReferenceOTU1502	0	0	0	0	0	0	1	0	7	4	10	5	D_0__Bacteria
New.CleanUp.ReferenceOTU3546	0	0	2	0	0	0	0	0	0	0	0	0	D_0__Bacteria; D_1__Bacteroidetes; D_2__Bacteroidia; D_3__Bacteroidales; D_4__Bacteroidales S24-7 group; D_5__uncultured bacterium; D_6__uncultured bacterium
New.CleanUp.ReferenceOTU249	0	0	0	1	0	0	0	1	0	0	1	0	D_0__Bacteria; D_1__Bacteroidetes; D_2__Bacteroidia; D_3__Bacteroidales; D_4__Bacteroidales S24-7 group; D_5__uncultured bacterium; D_6__uncultured bacterium
New.CleanUp.ReferenceOTU3510	0	0	0	0	0	0	0	1	0	1	0	0	D_0__Bacteria; D_1__Bacteroidetes; D_2__Bacteroidia; D_3__Bacteroidales; D_4__Rikenellaceae; D_5__Alistipes
New.CleanUp.ReferenceOTU3061	1	0	1	0	0	1	1	0	0	1	1	1	D_0__Bacteria; D_1__Bacteroidetes; D_2__Bacteroidia; D_3__Bacteroidales; D_4__Bacteroidales S24-7 group; D_5__uncultured bacterium; D_6__uncultured bacterium
New.CleanUp.ReferenceOTU3065	0	0	0	0	0	1	1	0	0	0	0	0	D_0__Bacteria; D_1__Bacteroidetes; D_2__Bacteroidia; D_3__Bacteroidales; D_4__Bacteroidales S24-7 group; D_5__uncultured bacterium; D_6__uncultured bacterium
New.CleanUp.ReferenceOTU2511	0	0	0	0	6	13	5	2	0	0	1	7	D_0__Bacteria; D_1__Bacteroidetes; D_2__Bacteroidia; D_3__Bacteroidales; D_4__Prevotellaceae
New.CleanUp.ReferenceOTU3068	0	0	0	0	0	2	0	0	0	1	0	0	D_0__Bacteria; D_1__Bacteroidetes; D_2__Bacteroidia; D_3__Bacteroidales; D_4__Rikenellaceae; D_5__Alistipes; D_6__uncultured bacterium
New.CleanUp.ReferenceOTU2515	0	0	0	0	16	16	0	0	1	3	0	0	D_0__Bacteria; D_1__Bacteroidetes; D_2__Bacteroidia; D_3__Bacteroidales; D_4__Bacteroidales S24-7 group; D_5__uncultured bacterium; D_6__uncultured bacterium
New.CleanUp.ReferenceOTU49	0	0	0	0	0	0	28	2	0	0	0	0	D_0__Bacteria; D_1__Firmicutes; D_2__Clostridia; D_3__Clostridiales; D_4__Ruminococcaceae; D_5__Ruminococcus 1
New.CleanUp.ReferenceOTU48	0	0	1	2	2	0	0	0	7	8	3	14	D_0__Bacteria; D_1__Tenericutes; D_2__Mollicutes; D_3__Mollicutes RF9; D_4__uncultured Mollicutes bacterium; D_5__uncultured Mollicutes bacterium; D_6__uncultured Mollicutes bacterium
New.CleanUp.ReferenceOTU43	2	2	7	7	4	1	1	4	1	1	14	3	D_0__Bacteria; D_1__Bacteroidetes; D_2__Bacteroidia; D_3__Bacteroidales; D_4__Bacteroidales S24-7 group; D_5__uncultured bacterium; D_6__uncultured bacterium
New.CleanUp.ReferenceOTU42	1	3	0	1	7	8	6	3	1	4	2	3	D_0__Bacteria; D_1__Bacteroidetes; D_2__Bacteroidia; D_3__Bacteroidales; D_4__Bacteroidales S24-7 group; D_5__uncultured bacterium; D_6__uncultured bacterium
New.CleanUp.ReferenceOTU41	0	0	0	0	17	0	2	2	17	12	0	0	D_0__Bacteria; D_1__Firmicutes; D_2__Clostridia; D_3__Clostridiales; D_4__Lachnospiraceae; D_5__Butyrivibrio; D_6__uncultured bacterium
New.CleanUp.ReferenceOTU40	1	2	0	1	0	0	0	0	1	0	1	6	D_0__Bacteria; D_1__Firmicutes; D_2__Clostridia; D_3__Clostridiales
New.CleanUp.ReferenceOTU47	0	0	1	7	0	0	2	7	0	0	0	0	D_0__Bacteria; D_1__Proteobacteria; D_2__Alphaproteobacteria
New.CleanUp.ReferenceOTU46	5	2	0	0	4	1	0	0	1	2	4	2	D_0__Bacteria; D_1__Bacteroidetes; D_2__Bacteroidia; D_3__Bacteroidales; D_4__Bacteroidales S24-7 group; D_5__uncultured bacterium; D_6__uncultured bacterium
New.CleanUp.ReferenceOTU45	10	1	0	0	0	0	6	1	23	1	1	0	D_0__Bacteria; D_1__Firmicutes; D_2__Clostridia; D_3__Clostridiales; D_4__Lachnospiraceae
New.CleanUp.ReferenceOTU44	1	1	0	0	0	2	1	1	3	2	4	7	D_0__Bacteria; D_1__Proteobacteria; D_2__Deltaproteobacteria; D_3__Desulfovibrionales; D_4__Desulfovibrionaceae
New.CleanUp.ReferenceOTU668	0	0	0	0	0	0	0	0	1	0	1	1	D_0__Bacteria; D_1__Bacteroidetes; D_2__Bacteroidia; D_3__Bacteroidales; D_4__Bacteroidales S24-7 group; D_5__uncultured bacterium; D_6__uncultured bacterium
New.CleanUp.ReferenceOTU669	0	0	0	0	1	0	0	0	0	0	1	0	D_0__Bacteria; D_1__Firmicutes
New.CleanUp.ReferenceOTU2601	2	6	0	3	1	0	0	0	1	1	12	1	D_0__Bacteria
New.CleanUp.ReferenceOTU665	0	0	0	1	0	0	0	0	0	0	1	0	D_0__Bacteria; D_1__Firmicutes; D_2__Clostridia; D_3__Clostridiales
New.CleanUp.ReferenceOTU666	1	0	0	0	0	0	3	0	0	0	3	1	D_0__Bacteria; D_1__Firmicutes; D_2__Clostridia; D_3__Clostridiales; D_4__Ruminococcaceae; D_5__Ruminococcaceae UCG-010; D_6__uncultured bacterium
New.CleanUp.ReferenceOTU1341	0	0	0	0	0	0	1	1	0	0	0	1	D_0__Bacteria
New.CleanUp.ReferenceOTU1427	0	0	0	0	0	0	0	1	1	3	0	0	D_0__Bacteria; D_1__Firmicutes
New.CleanUp.ReferenceOTU1421	0	0	0	0	0	0	1	2	0	0	0	0	D_0__Bacteria
New.CleanUp.ReferenceOTU185	0	0	2	1	0	0	1	0	2	2	3	0	D_0__Bacteria; D_1__Bacteroidetes; D_2__Bacteroidia; D_3__Bacteroidales; D_4__Bacteroidales S24-7 group; D_5__uncultured bacterium; D_6__uncultured bacterium
New.CleanUp.ReferenceOTU1428	0	0	0	0	0	0	1	2	0	0	1	0	D_0__Bacteria; D_1__Proteobacteria; D_2__Alphaproteobacteria; D_3__Rickettsiales; D_4__Rickettsiales Incertae Sedis; D_5__Candidatus Hepatincola
New.CleanUp.ReferenceOTU183	0	0	0	0	0	0	0	0	1	3	0	0	D_0__Bacteria; D_1__Firmicutes; D_2__Clostridia; D_3__Clostridiales; D_4__Ruminococcaceae; D_5__Ruminococcaceae UCG-010
New.CleanUp.ReferenceOTU3648	0	0	0	0	0	0	0	1	0	0	0	1	D_0__Bacteria; D_1__Bacteroidetes; D_2__Bacteroidia; D_3__Bacteroidales; D_4__Bacteroidales S24-7 group; D_5__uncultured bacterium; D_6__uncultured bacterium
New.CleanUp.ReferenceOTU1510	0	0	0	0	0	0	0	0	0	2	0	0	D_0__Bacteria; D_1__Firmicutes; D_2__Clostridia; D_3__Clostridiales; D_4__Lachnospiraceae
New.CleanUp.ReferenceOTU1511	0	0	0	0	0	0	0	0	1	1	0	0	D_0__Bacteria; D_1__Cyanobacteria; D_2__Melainabacteria; D_3__Gastranaerophilales; Ambiguous_taxa; Ambiguous_taxa; Ambiguous_taxa
New.CleanUp.ReferenceOTU1512	1	0	0	0	0	0	0	0	1	3	3	0	D_0__Bacteria; D_1__Firmicutes; D_2__Clostridia; D_3__Clostridiales; D_4__Lachnospiraceae; D_5__Lachnospiraceae NK4A136 group; D_6__unidentified
New.CleanUp.ReferenceOTU3646	0	0	0	0	0	0	0	2	0	0	0	0	D_0__Bacteria; D_1__Cyanobacteria; D_2__Melainabacteria; D_3__Gastranaerophilales
New.CleanUp.ReferenceOTU3644	0	0	0	0	0	0	0	10	0	0	0	1	D_0__Bacteria; D_1__Bacteroidetes; D_2__Bacteroidia; D_3__Bacteroidales
New.CleanUp.ReferenceOTU3485	0	0	0	0	0	0	0	0	0	1	1	0	D_0__Bacteria
New.CleanUp.ReferenceOTU3480	0	0	0	0	0	0	0	0	0	3	1	0	D_0__Bacteria; D_1__Proteobacteria; D_2__Alphaproteobacteria; D_3__Rhodospirillales; D_4__Rhodospirillaceae; D_5__uncultured
New.CleanUp.ReferenceOTU3489	0	0	0	0	0	0	0	1	0	1	0	0	D_0__Bacteria; D_1__Firmicutes; D_2__Clostridia; D_3__Clostridiales; D_4__Lachnospiraceae; D_5__Roseburia
New.CleanUp.ReferenceOTU1733	0	0	0	2	0	0	0	0	2	0	0	0	D_0__Bacteria; D_1__Bacteroidetes; D_2__Bacteroidia; D_3__Bacteroidales; D_4__Bacteroidales S24-7 group; D_5__uncultured bacterium; D_6__uncultured bacterium
New.CleanUp.ReferenceOTU1734	0	0	1	0	0	0	0	1	1	0	0	0	D_0__Bacteria; D_1__Firmicutes; D_2__Clostridia; D_3__Clostridiales; D_4__Clostridiales vadinBB60 group
New.CleanUp.ReferenceOTU1738	0	0	0	0	0	0	0	0	1	0	0	1	D_0__Bacteria; D_1__Firmicutes; D_2__Clostridia; D_3__Clostridiales; D_4__Clostridiales vadinBB60 group
New.CleanUp.ReferenceOTU1228	0	0	0	0	2	0	0	0	0	0	0	0	D_0__Bacteria; D_1__Cyanobacteria; D_2__Melainabacteria; D_3__Gastranaerophilales; D_4__uncultured bacterium; D_5__uncultured bacterium; D_6__uncultured bacterium
New.CleanUp.ReferenceOTU457	0	0	0	0	0	0	0	0	0	0	3	0	D_0__Bacteria; D_1__Bacteroidetes
New.CleanUp.ReferenceOTU456	0	1	0	2	0	0	2	0	0	1	3	2	D_0__Bacteria; D_1__Bacteroidetes; D_2__Bacteroidia; D_3__Bacteroidales; D_4__Bacteroidales S24-7 group; D_5__uncultured Bacteroidales bacterium; D_6__uncultured Bacteroidales bacterium
New.CleanUp.ReferenceOTU987	0	0	0	5	0	0	0	0	2	0	1	0	D_0__Bacteria; D_1__Firmicutes
New.CleanUp.ReferenceOTU986	2	8	0	3	0	0	1	1	5	2	6	4	D_0__Bacteria
New.CleanUp.ReferenceOTU980	0	0	0	0	0	1	0	0	1	0	0	0	D_0__Bacteria; D_1__Bacteroidetes; D_2__Bacteroidia; D_3__Bacteroidales
New.CleanUp.ReferenceOTU451	0	0	0	0	0	0	0	0	0	0	4	0	D_0__Bacteria; D_1__Firmicutes; D_2__Clostridia; D_3__Clostridiales; D_4__Lachnospiraceae; D_5__Lachnospiraceae NK4A136 group
New.CleanUp.ReferenceOTU989	0	0	0	0	1	1	1	0	3	0	0	0	D_0__Bacteria; D_1__Bacteroidetes; D_2__Bacteroidia; D_3__Bacteroidales; D_4__Bacteroidales S24-7 group; D_5__uncultured bacterium; D_6__uncultured bacterium
New.CleanUp.ReferenceOTU4048	0	0	0	0	0	0	0	0	0	0	0	2	D_0__Bacteria; D_1__Bacteroidetes; D_2__Bacteroidia; D_3__Bacteroidales
New.CleanUp.ReferenceOTU3454	0	0	0	0	0	0	0	0	0	1	0	1	D_0__Bacteria; D_1__Proteobacteria; D_2__Betaproteobacteria; D_3__Burkholderiales; D_4__Oxalobacteraceae; D_5__Oxalobacter; Ambiguous_taxa
New.CleanUp.ReferenceOTU776	0	0	0	0	0	0	1	3	1	0	0	1	D_0__Bacteria; D_1__Bacteroidetes; D_2__Bacteroidia; D_3__Bacteroidales; D_4__Bacteroidales S24-7 group; D_5__uncultured bacterium; D_6__uncultured bacterium
New.CleanUp.ReferenceOTU859	0	0	0	0	4	0	0	0	1	0	0	1	D_0__Bacteria; D_1__Bacteroidetes; D_2__Bacteroidia; D_3__Bacteroidales; D_4__Rikenellaceae; D_5__Alistipes; D_6__uncultured bacterium
New.CleanUp.ReferenceOTU858	0	0	0	0	2	0	0	0	1	0	0	0	D_0__Bacteria; D_1__Firmicutes; D_2__Clostridia; D_3__Clostridiales; D_4__Lachnospiraceae
New.CleanUp.ReferenceOTU2993	0	0	0	0	1	0	0	1	0	0	0	0	D_0__Bacteria
New.CleanUp.ReferenceOTU1644	0	0	0	0	0	0	1	0	1	0	1	1	D_0__Bacteria; D_1__Firmicutes; D_2__Clostridia; D_3__Clostridiales; D_4__Ruminococcaceae
New.CleanUp.ReferenceOTU1645	0	0	0	0	2	0	0	0	1	1	2	2	D_0__Bacteria; D_1__Firmicutes; D_2__Clostridia; D_3__Clostridiales; D_4__Lachnospiraceae
New.CleanUp.ReferenceOTU2999	1	0	0	0	1	0	0	0	0	0	1	1	D_0__Bacteria; D_1__Bacteroidetes; D_2__Bacteroidia; D_3__Bacteroidales; D_4__Bacteroidales S24-7 group
New.CleanUp.ReferenceOTU2998	0	0	0	0	3	3	0	0	0	0	0	0	D_0__Bacteria; D_1__Firmicutes; D_2__Clostridia; D_3__Clostridiales; D_4__Ruminococcaceae
New.CleanUp.ReferenceOTU1642	0	0	4	0	0	1	1	0	1	8	0	0	D_0__Bacteria; D_1__Bacteroidetes; D_2__Bacteroidia; D_3__Bacteroidales; D_4__Porphyromonadaceae; D_5__Odoribacter; D_6__unidentified
New.CleanUp.ReferenceOTU2887	0	1	0	0	0	0	0	1	0	0	0	0	D_0__Bacteria; D_1__Bacteroidetes; D_2__Bacteroidia; D_3__Bacteroidales; D_4__Bacteroidales S24-7 group; D_5__uncultured bacterium; D_6__uncultured bacterium
New.CleanUp.ReferenceOTU1344	0	0	0	0	0	0	2	0	0	0	0	0	D_0__Bacteria; D_1__Firmicutes; D_2__Clostridia; D_3__Clostridiales; D_4__Ruminococcaceae
New.CleanUp.ReferenceOTU1201	0	1	0	0	0	0	0	0	0	0	0	1	D_0__Bacteria; D_1__Firmicutes; D_2__Clostridia; D_3__Clostridiales; D_4__Ruminococcaceae; D_5__Ruminococcus 1; D_6__Ruminococcus flavefaciens
New.CleanUp.ReferenceOTU2884	0	1	1	0	0	0	0	0	0	0	0	0	D_0__Bacteria; D_1__Bacteroidetes; D_2__Bacteroidia; D_3__Bacteroidales; D_4__Bacteroidales S24-7 group; D_5__uncultured bacterium; D_6__uncultured bacterium
New.CleanUp.ReferenceOTU2198	0	0	0	0	0	0	0	0	0	1	0	1	D_0__Bacteria; D_1__Firmicutes; D_2__Clostridia; D_3__Clostridiales; D_4__Ruminococcaceae
New.CleanUp.ReferenceOTU2195	0	0	2	0	0	0	0	0	0	1	0	0	D_0__Bacteria; D_1__Tenericutes; D_2__Mollicutes; D_3__Anaeroplasmatales; D_4__Anaeroplasmataceae; D_5__Anaeroplasma; D_6__uncultured Anaeroplasmatales bacterium
New.CleanUp.ReferenceOTU1497	0	0	0	0	0	0	0	0	0	1	2	0	D_0__Bacteria; D_1__Bacteroidetes; D_2__Bacteroidia; D_3__Bacteroidales; D_4__Rikenellaceae; D_5__Alistipes
New.CleanUp.ReferenceOTU439	0	0	0	0	1	0	0	0	0	0	1	1	D_0__Bacteria; D_1__Firmicutes; D_2__Clostridia; D_3__Clostridiales; D_4__Lachnospiraceae; D_5__Lachnospiraceae NK4A136 group; D_6__uncultured bacterium
New.CleanUp.ReferenceOTU438	0	0	0	0	0	0	0	0	0	0	1	1	D_0__Bacteria; D_1__Bacteroidetes; D_2__Bacteroidia; D_3__Bacteroidales; D_4__Bacteroidales S24-7 group; D_5__uncultured bacterium; D_6__uncultured bacterium
New.CleanUp.ReferenceOTU3806	0	0	0	0	0	0	0	0	0	0	0	2	D_0__Bacteria; D_1__Bacteroidetes; D_2__Bacteroidia; D_3__Bacteroidales; D_4__Bacteroidales S24-7 group; D_5__uncultured bacterium; D_6__uncultured bacterium
New.CleanUp.ReferenceOTU3807	0	0	0	0	0	0	0	0	0	0	1	2	D_0__Bacteria; D_1__Bacteroidetes; D_2__Bacteroidia; D_3__Bacteroidales; D_4__Bacteroidales S24-7 group; D_5__uncultured bacterium; D_6__uncultured bacterium
New.CleanUp.ReferenceOTU12	3	2	2	5	1	2	3	0	24	36	37	7	D_0__Bacteria; D_1__Bacteroidetes; D_2__Bacteroidia; D_3__Bacteroidales; D_4__Rikenellaceae; D_5__Alistipes; D_6__uncultured bacterium
New.CleanUp.ReferenceOTU6	6	0	0	0	13	25	43	85	0	42	1	4	D_0__Bacteria; D_1__Firmicutes; D_2__Clostridia; D_3__Clostridiales; D_4__Lachnospiraceae; D_5__Oribacterium
New.CleanUp.ReferenceOTU7	75	99	15	167	41	41	29	41	30	39	196	73	D_0__Bacteria; D_1__Firmicutes
New.CleanUp.ReferenceOTU4	4	17	0	0	13	5	0	0	55	25	18	6	D_0__Bacteria; D_1__Bacteroidetes; D_2__Bacteroidia; D_3__Bacteroidales; D_4__Prevotellaceae; D_5__Prevotella 1; Ambiguous_taxa
New.CleanUp.ReferenceOTU5	41	6	2	1	11	6	88	70	2	4	3	32	D_0__Bacteria
New.CleanUp.ReferenceOTU2	0	0	91	186	0	0	55	189	11	17	0	0	D_0__Bacteria; D_1__Firmicutes; D_2__Clostridia; D_3__Clostridiales; D_4__Ruminococcaceae; D_5__Ruminococcus 1
New.CleanUp.ReferenceOTU3	92	160	0	0	0	0	0	0	14	27	784	442	D_0__Bacteria; D_1__Firmicutes; D_2__Clostridia; D_3__Clostridiales; D_4__Ruminococcaceae; D_5__Ruminococcus 1
New.CleanUp.ReferenceOTU1	14	89	36	20	67	103	12	15	74	86	115	51	D_0__Bacteria; D_1__Tenericutes; D_2__Mollicutes; D_3__Anaeroplasmatales; D_4__Anaeroplasmataceae; D_5__Anaeroplasma
New.CleanUp.ReferenceOTU613	0	0	0	2	0	0	2	4	0	0	2	0	D_0__Bacteria; D_1__Bacteroidetes; D_2__Bacteroidia; D_3__Bacteroidales; D_4__Bacteroidales S24-7 group; D_5__uncultured bacterium; D_6__uncultured bacterium
New.CleanUp.ReferenceOTU8	0	0	0	2	35	94	0	0	0	0	0	0	D_0__Bacteria; D_1__Firmicutes; D_2__Clostridia; D_3__Clostridiales; D_4__Ruminococcaceae; D_5__Ruminococcus 1; Ambiguous_taxa
New.CleanUp.ReferenceOTU9	1	6	10	20	1	4	5	1	0	1	10	27	D_0__Bacteria; D_1__Bacteroidetes; D_2__Bacteroidia; D_3__Bacteroidales
New.CleanUp.ReferenceOTU441	0	0	0	0	1	0	1	0	2	0	3	2	D_0__Bacteria; D_1__Bacteroidetes; D_2__Bacteroidia; D_3__Bacteroidales; D_4__Bacteroidales S24-7 group; D_5__uncultured bacterium; D_6__uncultured bacterium
New.CleanUp.ReferenceOTU488	0	2	0	1	0	0	1	0	1	0	2	0	D_0__Bacteria; D_1__Firmicutes
New.CleanUp.ReferenceOTU1491	0	0	0	1	0	0	0	0	1	1	1	1	D_0__Bacteria; D_1__Firmicutes; D_2__Clostridia; D_3__Clostridiales; D_4__Ruminococcaceae; D_5__Ruminococcaceae UCG-010
New.CleanUp.ReferenceOTU2048	0	0	0	0	0	0	0	0	0	0	4	1	D_0__Bacteria
New.CleanUp.ReferenceOTU2044	0	0	0	0	0	0	0	0	0	0	1	1	D_0__Bacteria; D_1__Firmicutes; D_2__Clostridia; D_3__Clostridiales; D_4__Ruminococcaceae; D_5__Ruminococcaceae UCG-014; D_6__uncultured rumen bacterium
New.CleanUp.ReferenceOTU2042	0	0	0	0	0	0	0	0	0	1	2	5	D_0__Bacteria; D_1__Firmicutes
New.CleanUp.ReferenceOTU2041	0	1	0	0	0	0	0	0	0	5	1	0	D_0__Bacteria; D_1__Bacteroidetes; D_2__Bacteroidia; D_3__Bacteroidales; D_4__Rikenellaceae; D_5__Alistipes; D_6__uncultured bacterium
New.CleanUp.ReferenceOTU2040	0	1	0	0	0	0	0	0	0	0	1	0	D_0__Bacteria; D_1__Firmicutes; D_2__Clostridia; D_3__Clostridiales; D_4__Lachnospiraceae; D_5__Lachnospiraceae NK4A136 group; D_6__uncultured bacterium
New.CleanUp.ReferenceOTU3246	1	0	0	0	0	0	0	0	0	0	0	1	D_0__Bacteria; D_1__Bacteroidetes; D_2__Bacteroidia; D_3__Bacteroidales; D_4__Bacteroidales S24-7 group; D_5__uncultured bacterium; D_6__uncultured bacterium
New.CleanUp.ReferenceOTU3247	1	0	1	0	0	0	1	1	0	1	1	1	D_0__Bacteria; D_1__Firmicutes
New.CleanUp.ReferenceOTU3244	2	0	0	0	0	0	0	0	0	0	0	2	D_0__Bacteria; D_1__Bacteroidetes; D_2__Bacteroidia; D_3__Bacteroidales; D_4__Bacteroidales S24-7 group; D_5__uncultured bacterium; D_6__uncultured bacterium
New.CleanUp.ReferenceOTU3242	1	0	0	0	0	0	0	0	0	0	1	0	D_0__Bacteria; D_1__Firmicutes; D_2__Clostridia; D_3__Clostridiales; D_4__Ruminococcaceae; D_5__Ruminococcus 1
New.CleanUp.ReferenceOTU2959	0	0	0	0	1	0	0	0	0	0	0	1	D_0__Bacteria; D_1__Bacteroidetes; D_2__Bacteroidia; D_3__Bacteroidales; D_4__Bacteroidales S24-7 group; D_5__uncultured bacterium; D_6__uncultured bacterium
New.CleanUp.ReferenceOTU2169	1	0	0	0	1	1	0	1	0	0	0	8	D_0__Bacteria; D_1__Firmicutes; D_2__Clostridia; D_3__Clostridiales; D_4__Lachnospiraceae; D_5__Lachnospiraceae UCG-009; D_6__uncultured rumen bacterium
New.CleanUp.ReferenceOTU321	0	1	0	0	3	8	0	0	1	2	1	0	D_0__Bacteria; D_1__Firmicutes; D_2__Clostridia; D_3__Clostridiales; D_4__Christensenellaceae; D_5__uncultured; D_6__uncultured bacterium
New.CleanUp.ReferenceOTU320	0	0	0	0	0	2	0	0	0	0	0	0	D_0__Bacteria; D_1__Firmicutes; D_2__Clostridia; D_3__Clostridiales; D_4__Lachnospiraceae; D_5__Lachnospiraceae NK4A136 group
New.CleanUp.ReferenceOTU3104	0	0	0	0	0	2	0	0	0	0	0	0	D_0__Bacteria; D_1__Tenericutes; D_2__Mollicutes; D_3__Anaeroplasmatales; D_4__Anaeroplasmataceae; D_5__Anaeroplasma; D_6__uncultured Anaeroplasmatales bacterium
New.CleanUp.ReferenceOTU3108	0	0	0	0	0	1	0	0	0	0	0	1	D_0__Bacteria; D_1__Firmicutes; D_2__Clostridia; D_3__Clostridiales; D_4__Lachnospiraceae; D_5__Lachnospiraceae NK4A136 group
New.CleanUp.ReferenceOTU891	0	0	0	0	0	0	0	0	2	0	0	0	D_0__Bacteria; D_1__Saccharibacteria; D_2__Unknown Class; D_3__Unknown Order; D_4__Unknown Family; D_5__Candidatus Saccharimonas; D_6__uncultured bacterium
New.CleanUp.ReferenceOTU1265	0	2	0	0	0	0	0	0	0	1	6	6	D_0__Bacteria; D_1__Firmicutes; D_2__Clostridia; D_3__Clostridiales; D_4__Ruminococcaceae; D_5__Ruminococcus 1; D_6__Ruminococcus flavefaciens
New.CleanUp.ReferenceOTU890	1	0	0	0	1	0	0	0	3	2	0	0	D_0__Bacteria; D_1__Bacteroidetes
New.CleanUp.ReferenceOTU2296	0	0	0	0	0	0	0	0	0	0	0	2	D_0__Bacteria; D_1__Firmicutes; D_2__Clostridia; D_3__Clostridiales; D_4__Lachnospiraceae; D_5__Lachnospiraceae NK4A136 group
New.CleanUp.ReferenceOTU2294	0	0	0	3	0	0	0	0	0	0	0	1	D_0__Bacteria
New.CleanUp.ReferenceOTU2295	4	6	3	10	2	1	0	0	0	0	7	7	D_0__Bacteria
New.CleanUp.ReferenceOTU2293	0	0	0	1	0	0	0	0	0	0	1	1	D_0__Bacteria; D_1__Bacteroidetes; D_2__Bacteroidia; D_3__Bacteroidales; D_4__Bacteroidales S24-7 group
New.CleanUp.ReferenceOTU3079	0	0	0	0	0	1	0	0	0	1	0	0	D_0__Bacteria; D_1__Bacteroidetes; D_2__Bacteroidia; D_3__Bacteroidales; D_4__Bacteroidales S24-7 group; D_5__uncultured bacterium; D_6__uncultured bacterium
New.CleanUp.ReferenceOTU1263	2	1	0	1	0	0	0	0	0	2	1	0	D_0__Bacteria; D_1__Bacteroidetes; D_2__Bacteroidia; D_3__Bacteroidales; D_4__Bacteroidales S24-7 group; D_5__uncultured bacterium; D_6__uncultured bacterium
New.CleanUp.ReferenceOTU2498	0	0	0	1	0	0	0	1	0	0	0	0	D_0__Bacteria; D_1__Proteobacteria; D_2__Alphaproteobacteria
New.CleanUp.ReferenceOTU3241	2	0	1	0	0	0	0	0	0	0	0	0	D_0__Bacteria; D_1__Firmicutes; D_2__Clostridia; D_3__Clostridiales; D_4__Christensenellaceae
New.CleanUp.ReferenceOTU2550	0	0	0	0	1	4	0	0	0	0	0	0	D_0__Bacteria; D_1__Bacteroidetes; D_2__Bacteroidia; D_3__Bacteroidales; D_4__Bacteroidales S24-7 group; D_5__uncultured bacterium; D_6__uncultured bacterium
New.CleanUp.ReferenceOTU2958	0	0	0	0	2	0	0	0	0	0	0	0	D_0__Bacteria; D_1__Bacteroidetes; D_2__Bacteroidia; D_3__Bacteroidales; D_4__Bacteroidales S24-7 group; D_5__uncultured bacterium; D_6__uncultured bacterium
New.CleanUp.ReferenceOTU806	0	0	0	0	4	0	0	0	3	0	0	0	D_0__Bacteria; D_1__Firmicutes; D_2__Clostridia; D_3__Clostridiales; D_4__Lachnospiraceae; D_5__[Eubacterium] xylanophilum group; D_6__uncultured bacterium
New.CleanUp.ReferenceOTU448	0	0	0	0	0	1	0	0	2	5	1	1	D_0__Bacteria; D_1__Bacteroidetes; D_2__Bacteroidia; D_3__Bacteroidales; D_4__Bacteroidales S24-7 group; D_5__uncultured bacterium; D_6__uncultured bacterium
New.CleanUp.ReferenceOTU3569	0	0	0	0	0	0	0	0	1	1	0	0	D_0__Bacteria; D_1__Firmicutes; D_2__Clostridia; D_3__Clostridiales
New.CleanUp.ReferenceOTU38	0	0	0	11	0	0	2	0	7	1	4	0	D_0__Bacteria; D_1__Bacteroidetes; D_2__Bacteroidia; D_3__Bacteroidales; D_4__Bacteroidales S24-7 group; D_5__uncultured bacterium; D_6__uncultured bacterium
New.CleanUp.ReferenceOTU39	0	0	0	4	1	1	4	7	6	11	6	6	D_0__Bacteria; D_1__Bacteroidetes; D_2__Bacteroidia; D_3__Bacteroidales; D_4__Bacteroidales S24-7 group
New.CleanUp.ReferenceOTU36	0	14	6	4	1	1	5	2	15	8	7	1	D_0__Bacteria; D_1__Bacteroidetes; D_2__Bacteroidia; D_3__Bacteroidales; D_4__Bacteroidales S24-7 group; D_5__uncultured bacterium; D_6__uncultured bacterium
New.CleanUp.ReferenceOTU37	1	4	3	0	9	2	3	0	2	5	9	3	D_0__Bacteria; D_1__Bacteroidetes; D_2__Bacteroidia; D_3__Bacteroidales; D_4__Rikenellaceae; D_5__Alistipes; D_6__uncultured bacterium
New.CleanUp.ReferenceOTU34	0	0	0	0	0	0	0	0	0	0	153	0	D_0__Bacteria; D_1__Bacteroidetes; D_2__Bacteroidia; D_3__Bacteroidales
New.CleanUp.ReferenceOTU35	1	3	0	1	1	0	1	1	0	3	28	17	D_0__Bacteria; D_1__Bacteroidetes; D_2__Bacteroidia; D_3__Bacteroidales; D_4__Bacteroidales S24-7 group; D_5__uncultured bacterium; D_6__uncultured bacterium
New.CleanUp.ReferenceOTU32	4	2	3	16	2	7	0	15	11	3	3	3	D_0__Bacteria; D_1__Bacteroidetes; D_2__Bacteroidia; D_3__Bacteroidales; D_4__Bacteroidales S24-7 group; D_5__uncultured bacterium; D_6__uncultured bacterium
New.CleanUp.ReferenceOTU33	8	8	5	6	6	4	4	10	2	0	6	6	D_0__Bacteria; D_1__Bacteroidetes; D_2__Bacteroidia; D_3__Bacteroidales; D_4__Bacteroidales S24-7 group; D_5__uncultured bacterium; D_6__uncultured bacterium
New.CleanUp.ReferenceOTU30	11	6	0	5	3	11	4	1	6	2	5	9	D_0__Bacteria; D_1__Firmicutes; D_2__Clostridia; D_3__Clostridiales; D_4__Christensenellaceae; D_5__uncultured; D_6__uncultured bacterium
New.CleanUp.ReferenceOTU31	1	10	7	7	33	29	0	5	36	19	0	1	D_0__Bacteria; D_1__Bacteroidetes; D_2__Bacteroidia; D_3__Bacteroidales; D_4__Bacteroidales S24-7 group; D_5__uncultured bacterium; D_6__uncultured bacterium
New.CleanUp.ReferenceOTU2659	4	7	0	0	0	0	0	0	0	0	22	11	D_0__Bacteria; D_1__Firmicutes; D_2__Clostridia; D_3__Clostridiales; D_4__Ruminococcaceae; D_5__Ruminococcus 1; D_6__Ruminococcus flavefaciens
New.CleanUp.ReferenceOTU2678	0	0	0	0	0	0	0	0	0	2	1	0	D_0__Bacteria; D_1__Firmicutes; D_2__Clostridia; D_3__Clostridiales; D_4__Ruminococcaceae; D_5__Ruminococcaceae UCG-010; D_6__uncultured bacterium
New.CleanUp.ReferenceOTU1107	1	3	0	0	1	0	1	0	0	1	3	1	D_0__Bacteria
New.CleanUp.ReferenceOTU931	0	0	0	0	0	0	0	2	2	1	0	0	D_0__Bacteria; D_1__Bacteroidetes; D_2__Bacteroidia; D_3__Bacteroidales; D_4__Bacteroidales S24-7 group; D_5__uncultured bacterium; D_6__uncultured bacterium
New.CleanUp.ReferenceOTU1103	2	7	2	0	1	0	0	1	0	3	0	3	D_0__Bacteria; D_1__Bacteroidetes; D_2__Bacteroidia; D_3__Bacteroidales; D_4__Bacteroidales S24-7 group; D_5__uncultured bacterium; D_6__uncultured bacterium
New.CleanUp.ReferenceOTU3442	0	0	0	0	0	0	0	0	0	1	0	1	D_0__Bacteria; D_1__Bacteroidetes; D_2__Bacteroidia; D_3__Bacteroidales; D_4__Bacteroidales S24-7 group; D_5__uncultured bacterium; D_6__uncultured bacterium
New.CleanUp.ReferenceOTU625	0	0	0	2	0	0	0	0	0	0	1	0	D_0__Bacteria; D_1__Firmicutes
New.CleanUp.ReferenceOTU628	0	0	0	0	0	0	0	0	1	0	1	0	D_0__Bacteria; D_1__Firmicutes; D_2__Clostridia; D_3__Clostridiales; D_4__Lachnospiraceae; D_5__Lachnospiraceae NK4A136 group
New.CleanUp.ReferenceOTU198	0	0	0	0	0	0	0	0	0	2	3	4	D_0__Bacteria; D_1__Firmicutes; D_2__Clostridia; D_3__Clostridiales; D_4__Clostridiales vadinBB60 group
New.CleanUp.ReferenceOTU199	0	0	2	2	1	0	2	2	1	0	3	3	D_0__Bacteria; D_1__Firmicutes; D_2__Clostridia; D_3__Clostridiales; D_4__Ruminococcaceae; D_5__Ruminococcaceae UCG-010; D_6__uncultured bacterium
New.CleanUp.ReferenceOTU1439	0	0	0	0	0	0	1	1	0	0	0	0	D_0__Bacteria; D_1__Firmicutes; D_2__Clostridia; D_3__Clostridiales; D_4__Ruminococcaceae; D_5__Ruminococcus 1
New.CleanUp.ReferenceOTU3655	0	0	0	0	0	0	0	1	0	0	0	1	D_0__Bacteria; D_1__Bacteroidetes; D_2__Bacteroidia; D_3__Bacteroidales; D_4__Bacteroidales S24-7 group; D_5__uncultured bacterium; D_6__uncultured bacterium
New.CleanUp.ReferenceOTU538	1	1	0	2	0	0	0	0	0	0	2	1	D_0__Bacteria
New.CleanUp.ReferenceOTU3652	0	0	0	0	0	0	0	2	0	0	0	0	D_0__Bacteria; D_1__Firmicutes; D_2__Clostridia; D_3__Clostridiales; D_4__Ruminococcaceae; D_5__Ruminococcus 1
New.CleanUp.ReferenceOTU535	0	1	0	0	0	0	0	0	1	0	1	6	D_0__Bacteria; D_1__Firmicutes; D_2__Clostridia; D_3__Clostridiales; D_4__Clostridiales vadinBB60 group; D_5__uncultured bacterium; D_6__uncultured bacterium
New.CleanUp.ReferenceOTU536	3	3	2	15	2	3	1	2	3	3	25	14	D_0__Bacteria; D_1__Firmicutes
New.CleanUp.ReferenceOTU531	1	1	0	2	1	0	0	1	1	1	4	4	D_0__Bacteria
New.CleanUp.ReferenceOTU3497	0	0	0	0	0	0	0	0	0	2	0	0	D_0__Bacteria; D_1__Bacteroidetes; D_2__Bacteroidia
New.CleanUp.ReferenceOTU3490	0	0	4	0	0	0	0	1	0	2	3	3	D_0__Bacteria; D_1__Bacteroidetes; D_2__Bacteroidia; D_3__Bacteroidales; D_4__Bacteroidales S24-7 group; D_5__uncultured bacterium; D_6__uncultured bacterium
New.CleanUp.ReferenceOTU1725	0	0	0	0	0	0	0	0	2	0	0	0	D_0__Bacteria; D_1__Firmicutes; D_2__Clostridia; D_3__Clostridiales; D_4__Clostridiales vadinBB60 group
New.CleanUp.ReferenceOTU1480	1	0	0	0	0	0	1	0	0	0	0	0	D_0__Bacteria; D_1__Firmicutes; D_2__Bacilli; D_3__Lactobacillales; D_4__Lactobacillaceae; D_5__Lactobacillus; D_6__Lactobacillus gasseri
New.CleanUp.ReferenceOTU872	0	1	0	0	1	0	0	0	2	2	1	0	D_0__Bacteria; D_1__Tenericutes; D_2__Mollicutes; D_3__Anaeroplasmatales; D_4__Anaeroplasmataceae; D_5__Anaeroplasma; D_6__uncultured Anaeroplasmatales bacterium
New.CleanUp.ReferenceOTU445	0	0	0	0	0	0	0	0	0	0	2	0	D_0__Bacteria; D_1__Firmicutes; D_2__Clostridia; D_3__Clostridiales; D_4__Ruminococcaceae; D_5__Ruminococcus 1; D_6__Ruminococcus flavefaciens
New.CleanUp.ReferenceOTU2850	0	1	0	0	1	0	0	0	0	0	0	0	D_0__Bacteria; D_1__Bacteroidetes; D_2__Bacteroidia; D_3__Bacteroidales; D_4__Bacteroidales S24-7 group; D_5__uncultured bacterium; D_6__uncultured bacterium
New.CleanUp.ReferenceOTU443	0	0	0	0	0	0	0	0	0	0	2	0	D_0__Bacteria; D_1__Firmicutes; D_2__Clostridia; D_3__Clostridiales
New.CleanUp.ReferenceOTU1235	0	0	0	0	1	0	0	0	1	0	0	0	D_0__Bacteria; D_1__Elusimicrobia; D_2__Elusimicrobia; D_3__Elusimicrobiales; D_4__Elusimicrobiaceae; D_5__Elusimicrobium; D_6__uncultured bacterium
New.CleanUp.ReferenceOTU3367	0	0	0	0	0	0	1	1	0	0	0	0	D_0__Bacteria; D_1__Bacteroidetes; D_2__Bacteroidia; D_3__Bacteroidales
New.CleanUp.ReferenceOTU2086	0	0	0	0	0	0	0	0	0	0	1	1	D_0__Bacteria
New.CleanUp.ReferenceOTU190	2	7	0	0	0	0	0	0	1	2	48	27	D_0__Bacteria; D_1__Firmicutes; D_2__Clostridia; D_3__Clostridiales; D_4__Ruminococcaceae; D_5__Ruminococcus 1
New.CleanUp.ReferenceOTU849	0	0	0	0	2	0	0	0	0	0	0	0	D_0__Bacteria
New.CleanUp.ReferenceOTU1889	0	0	0	0	0	0	0	0	1	0	0	1	D_0__Bacteria; D_1__Firmicutes; D_2__Clostridia; D_3__Clostridiales; D_4__Family XIII
New.CleanUp.ReferenceOTU1659	0	0	0	0	0	0	0	0	2	0	2	1	D_0__Bacteria; D_1__Firmicutes; D_2__Clostridia; D_3__Clostridiales
New.CleanUp.ReferenceOTU846	0	0	3	0	1	1	0	0	1	1	0	0	D_0__Bacteria; D_1__Bacteroidetes; D_2__Bacteroidia; D_3__Bacteroidales; D_4__Bacteroidales S24-7 group; D_5__uncultured bacterium; D_6__uncultured bacterium
New.CleanUp.ReferenceOTU898	0	3	0	0	0	0	0	0	1	1	0	0	D_0__Bacteria; D_1__Bacteroidetes; D_2__Bacteroidia; D_3__Bacteroidales; D_4__Bacteroidales S24-7 group; D_5__uncultured bacterium; D_6__uncultured bacterium
New.CleanUp.ReferenceOTU991	0	0	3	0	2	0	0	0	1	0	0	0	D_0__Bacteria; D_1__Firmicutes; D_2__Clostridia; D_3__Clostridiales; D_4__Clostridiales vadinBB60 group; Ambiguous_taxa; Ambiguous_taxa
New.CleanUp.ReferenceOTU996	1	1	0	0	0	1	0	0	1	0	0	5	D_0__Bacteria; D_1__Tenericutes; D_2__Mollicutes; D_3__Anaeroplasmatales; D_4__Anaeroplasmataceae; D_5__Anaeroplasma
New.CleanUp.ReferenceOTU995	0	0	0	0	0	0	0	0	1	0	1	0	D_0__Bacteria; D_1__Firmicutes; D_2__Clostridia; D_3__Clostridiales; D_4__Ruminococcaceae; D_5__Ruminococcaceae UCG-013
New.CleanUp.ReferenceOTU53	0	0	1	8	0	0	1	1	5	2	0	0	D_0__Bacteria; D_1__Bacteroidetes; D_2__Bacteroidia; D_3__Bacteroidales; D_4__Bacteroidales S24-7 group
New.CleanUp.ReferenceOTU1550	0	0	1	0	0	0	1	0	1	0	0	0	D_0__Bacteria; D_1__Firmicutes; D_2__Clostridia; D_3__Clostridiales; D_4__Family XIII; D_5__Family XIII AD3011 group
New.CleanUp.ReferenceOTU490	0	0	0	1	1	0	0	1	0	1	1	1	D_0__Bacteria; D_1__Bacteroidetes; D_2__Bacteroidia; D_3__Bacteroidales; D_4__Bacteroidales S24-7 group; D_5__uncultured bacterium; D_6__uncultured bacterium
New.CleanUp.ReferenceOTU3100	1	0	0	0	0	1	1	1	0	0	0	0	D_0__Bacteria; D_1__Firmicutes; D_2__Clostridia; D_3__Clostridiales; D_4__Ruminococcaceae; D_5__Ruminococcaceae UCG-013; D_6__uncultured bacterium
New.CleanUp.ReferenceOTU509	0	0	0	0	0	0	0	0	0	0	3	1	D_0__Bacteria; D_1__Firmicutes; D_2__Clostridia; D_3__Clostridiales; D_4__Lachnospiraceae; D_5__Lachnospiraceae UCG-001; D_6__uncultured bacterium
New.CleanUp.ReferenceOTU497	0	2	0	2	1	3	0	1	0	2	3	2	D_0__Bacteria
New.CleanUp.ReferenceOTU318	0	0	0	0	0	1	0	0	0	0	1	0	D_0__Bacteria; D_1__Firmicutes; D_2__Clostridia; D_3__Clostridiales; D_4__Lachnospiraceae
New.CleanUp.ReferenceOTU481	0	0	0	0	1	0	0	1	0	1	1	0	D_0__Bacteria; D_1__Bacteroidetes; D_2__Bacteroidia; D_3__Bacteroidales; D_4__Bacteroidales S24-7 group; D_5__uncultured bacterium; D_6__uncultured bacterium
New.CleanUp.ReferenceOTU496	0	0	0	0	0	0	0	0	0	0	2	0	D_0__Bacteria; D_1__Bacteroidetes; D_2__Bacteroidia; D_3__Bacteroidales
New.CleanUp.ReferenceOTU3811	0	0	0	0	0	0	0	0	0	0	0	2	D_0__Bacteria; D_1__Bacteroidetes; D_2__Bacteroidia; D_3__Bacteroidales; D_4__Bacteroidales S24-7 group; D_5__uncultured bacterium; D_6__uncultured bacterium
New.CleanUp.ReferenceOTU2898	0	1	0	0	0	0	0	0	0	0	0	1	D_0__Bacteria; D_1__Bacteroidetes; D_2__Bacteroidia; D_3__Bacteroidales; D_4__Bacteroidales S24-7 group; D_5__uncultured bacterium; D_6__uncultured bacterium
New.CleanUp.ReferenceOTU1295	1	1	0	0	0	0	0	0	0	0	0	0	D_0__Bacteria; D_1__Firmicutes; D_2__Clostridia; D_3__Clostridiales; D_4__Lachnospiraceae; D_5__Lachnospiraceae NK4A136 group
New.CleanUp.ReferenceOTU1527	0	0	0	0	1	0	1	0	0	0	1	0	D_0__Bacteria; D_1__Firmicutes; D_2__Clostridia; D_3__Clostridiales; D_4__Ruminococcaceae; D_5__Ruminococcaceae UCG-010; D_6__uncultured bacterium
New.CleanUp.ReferenceOTU1526	0	0	0	0	0	0	1	0	0	2	0	0	D_0__Bacteria; D_1__Firmicutes; D_2__Clostridia; D_3__Clostridiales; D_4__Ruminococcaceae; D_5__Ruminiclostridium 5; Ambiguous_taxa
New.CleanUp.ReferenceOTU2078	0	0	0	0	0	0	0	0	0	0	2	1	D_0__Bacteria; D_1__Firmicutes; D_2__Clostridia; D_3__Clostridiales; D_4__Ruminococcaceae; D_5__Ruminococcus 1; D_6__Ruminococcus flavefaciens
New.CleanUp.ReferenceOTU494	0	0	0	0	0	0	0	0	0	0	2	0	D_0__Bacteria; D_1__Bacteroidetes
New.CleanUp.ReferenceOTU2070	0	0	0	0	0	0	0	0	0	0	4	1	D_0__Bacteria; D_1__Firmicutes; D_2__Clostridia; D_3__Clostridiales; D_4__Ruminococcaceae; D_5__Ruminococcus 1; D_6__Ruminococcus flavefaciens
New.CleanUp.ReferenceOTU3259	1	0	0	0	0	0	0	0	0	0	1	0	D_0__Bacteria; D_1__Bacteroidetes; D_2__Bacteroidia; D_3__Bacteroidales; D_4__Bacteroidales S24-7 group; D_5__uncultured bacterium; D_6__uncultured bacterium
New.CleanUp.ReferenceOTU1883	0	0	0	0	0	0	0	0	1	0	0	1	D_0__Bacteria; D_1__Firmicutes; D_2__Clostridia; D_3__Clostridiales; D_4__Ruminococcaceae; D_5__Ruminiclostridium 9; D_6__uncultured bacterium
New.CleanUp.ReferenceOTU1880	0	0	0	0	0	0	0	0	1	1	0	0	D_0__Bacteria; D_1__Firmicutes; D_2__Clostridia; D_3__Clostridiales; D_4__Lachnospiraceae
New.CleanUp.ReferenceOTU3250	1	0	1	0	0	0	0	0	0	1	0	1	D_0__Bacteria; D_1__Bacteroidetes; D_2__Bacteroidia; D_3__Bacteroidales; D_4__Bacteroidales S24-7 group; D_5__uncultured bacterium; D_6__uncultured bacterium
New.CleanUp.ReferenceOTU606	0	0	0	1	0	0	0	0	0	0	1	0	D_0__Bacteria
New.CleanUp.ReferenceOTU661	0	0	0	0	0	0	0	0	0	0	5	0	D_0__Bacteria; D_1__Firmicutes; D_2__Clostridia; D_3__Clostridiales; D_4__Ruminococcaceae; D_5__Ruminococcus 1; D_6__Ruminococcus flavefaciens
New.CleanUp.ReferenceOTU1006	0	0	0	0	0	0	0	1	1	0	0	1	D_0__Bacteria; D_1__Bacteroidetes; D_2__Bacteroidia; D_3__Bacteroidales; D_4__Bacteroidales S24-7 group; D_5__uncultured bacterium; D_6__uncultured bacterium
New.CleanUp.ReferenceOTU2449	0	0	0	3	0	0	0	0	0	0	0	0	D_0__Bacteria; D_1__Firmicutes; D_2__Clostridia; D_3__Clostridiales; D_4__Ruminococcaceae; D_5__Ruminiclostridium 6; D_6__uncultured Ruminococcaceae bacterium
New.CleanUp.ReferenceOTU169	1	1	0	0	0	0	0	0	0	1	1	1	D_0__Bacteria; D_1__Bacteroidetes; D_2__Bacteroidia; D_3__Bacteroidales; D_4__Bacteroidales S24-7 group; D_5__uncultured bacterium; D_6__uncultured bacterium
New.CleanUp.ReferenceOTU167	0	0	0	3	0	1	2	3	0	1	0	0	D_0__Bacteria; D_1__Firmicutes; D_2__Clostridia; D_3__Clostridiales; D_4__Ruminococcaceae; D_5__Ruminococcaceae UCG-010
New.CleanUp.ReferenceOTU166	4	2	0	1	0	4	0	0	0	1	1	0	D_0__Bacteria; D_1__Bacteroidetes; D_2__Bacteroidia; D_3__Bacteroidales; D_4__Bacteroidales S24-7 group; D_5__uncultured bacterium; D_6__uncultured bacterium
New.CleanUp.ReferenceOTU165	0	1	0	0	2	0	2	1	5	3	4	0	D_0__Bacteria; D_1__Firmicutes; D_2__Clostridia; D_3__Clostridiales; D_4__Lachnospiraceae; D_5__[Eubacterium] xylanophilum group; D_6__uncultured bacterium
New.CleanUp.ReferenceOTU84	0	0	0	0	3	1	0	0	1	1	1	4	D_0__Bacteria; D_1__Bacteroidetes; D_2__Bacteroidia; D_3__Bacteroidales; D_4__Bacteroidales S24-7 group; D_5__uncultured bacterium; D_6__uncultured bacterium
New.CleanUp.ReferenceOTU163	1	0	1	1	0	0	0	0	0	0	0	0	D_0__Bacteria; D_1__Proteobacteria; D_2__Alphaproteobacteria; D_3__Rickettsiales; D_4__Rickettsiales Incertae Sedis; D_5__Candidatus Hepatincola; Ambiguous_taxa
New.CleanUp.ReferenceOTU498	0	1	0	2	0	0	1	0	0	0	2	0	D_0__Bacteria; D_1__Bacteroidetes; D_2__Bacteroidia; D_3__Bacteroidales; D_4__Bacteroidales S24-7 group; D_5__uncultured bacterium; D_6__uncultured bacterium
New.CleanUp.ReferenceOTU162	1	0	2	0	0	0	1	0	1	0	0	0	D_0__Bacteria; D_1__Firmicutes; D_2__Clostridia; D_3__Clostridiales; D_4__Ruminococcaceae; D_5__Ruminococcaceae NK4A214 group; D_6__uncultured bacterium
New.CleanUp.ReferenceOTU2289	0	0	0	0	0	0	0	0	0	0	0	4	D_0__Bacteria; D_1__Bacteroidetes; D_2__Bacteroidia; D_3__Bacteroidales
New.CleanUp.ReferenceOTU81	3	3	5	7	3	1	0	2	5	0	2	9	D_0__Bacteria; D_1__Bacteroidetes; D_2__Bacteroidia; D_3__Bacteroidales; D_4__Bacteroidales S24-7 group; D_5__uncultured bacterium; D_6__uncultured bacterium
New.CleanUp.ReferenceOTU2283	0	0	0	0	0	0	0	0	0	0	0	3	D_0__Bacteria; D_1__Firmicutes; D_2__Bacilli; D_3__Lactobacillales; D_4__Lactobacillaceae; D_5__Lactobacillus; D_6__Lactobacillus gasseri
New.CleanUp.ReferenceOTU2282	0	0	1	0	1	0	0	0	0	0	0	1	D_0__Bacteria; D_1__Bacteroidetes; D_2__Bacteroidia; D_3__Bacteroidales; D_4__Rikenellaceae; D_5__Alistipes; D_6__uncultured bacterium
New.CleanUp.ReferenceOTU2285	0	0	0	0	0	0	0	0	0	0	0	2	D_0__Bacteria; D_1__Proteobacteria; D_2__Alphaproteobacteria; D_3__Rickettsiales; D_4__Rickettsiales Incertae Sedis; D_5__Candidatus Hepatincola; D_6__uncultured rumen bacterium
New.CleanUp.ReferenceOTU896	0	0	0	0	0	0	1	0	3	0	0	0	D_0__Bacteria; D_1__Firmicutes; D_2__Clostridia; D_3__Clostridiales; D_4__Ruminococcaceae; D_5__Ruminococcaceae UCG-010
New.CleanUp.ReferenceOTU3001	0	0	0	0	1	0	0	0	0	0	0	1	D_0__Bacteria
New.CleanUp.ReferenceOTU3002	0	0	0	0	1	0	0	0	0	0	0	2	D_0__Bacteria; D_1__Bacteroidetes; D_2__Bacteroidia; D_3__Bacteroidales; D_4__Bacteroidales S24-7 group; D_5__uncultured bacterium; D_6__uncultured bacterium
New.CleanUp.ReferenceOTU3003	2	0	0	0	1	0	2	2	0	0	0	2	D_0__Bacteria; D_1__Bacteroidetes; D_2__Bacteroidia; D_3__Bacteroidales; D_4__Bacteroidales S24-7 group; D_5__uncultured bacterium; D_6__uncultured bacterium
New.CleanUp.ReferenceOTU3007	4	1	0	0	1	2	0	1	0	0	1	4	D_0__Bacteria; D_1__Firmicutes
New.CleanUp.ReferenceOTU1865	0	0	2	0	0	0	0	0	0	0	0	0	D_0__Bacteria; D_1__Firmicutes; D_2__Clostridia; D_3__Clostridiales; D_4__Lachnospiraceae; D_5__Lachnospiraceae NK4A136 group; D_6__uncultured bacterium
New.CleanUp.ReferenceOTU1867	0	0	1	0	0	0	0	0	0	0	1	1	D_0__Bacteria
New.CleanUp.ReferenceOTU1861	0	0	1	1	0	0	0	0	0	0	0	0	D_0__Bacteria; D_1__Firmicutes
New.CleanUp.ReferenceOTU1863	0	0	1	1	0	0	0	0	0	0	0	0	D_0__Bacteria; D_1__Firmicutes; D_2__Clostridia; D_3__Clostridiales; D_4__Ruminococcaceae
New.CleanUp.ReferenceOTU1656	0	0	0	0	0	0	0	1	1	2	5	8	D_0__Bacteria; D_1__Bacteroidetes; D_2__Bacteroidia; D_3__Bacteroidales; D_4__Porphyromonadaceae
New.CleanUp.ReferenceOTU1003	0	0	0	0	0	0	0	0	2	0	0	0	D_0__Bacteria; D_1__Firmicutes; D_2__Clostridia; D_3__Clostridiales; D_4__Lachnospiraceae; D_5__Lachnospiraceae UCG-001; Ambiguous_taxa
New.CleanUp.ReferenceOTU29	2	7	2	2	0	0	3	0	6	11	0	4	D_0__Bacteria; D_1__Bacteroidetes; D_2__Bacteroidia; D_3__Bacteroidales; D_4__Bacteroidales S24-7 group; D_5__uncultured bacterium; D_6__uncultured bacterium
New.CleanUp.ReferenceOTU2351	0	1	0	0	0	0	0	0	0	1	1	2	D_0__Bacteria; D_1__Firmicutes; D_2__Clostridia; D_3__Clostridiales; D_4__Christensenellaceae
New.CleanUp.ReferenceOTU25	3	9	1	1	5	7	1	0	2	1	0	0	D_0__Bacteria; D_1__Proteobacteria; D_2__Alphaproteobacteria; D_3__Rhodospirillales; D_4__Rhodospirillaceae; D_5__uncultured; D_6__Alphaproteobacteria bacterium canine oral taxon 081
New.CleanUp.ReferenceOTU24	0	0	0	10	4	4	8	2	12	4	7	20	D_0__Bacteria; D_1__Bacteroidetes; D_2__Bacteroidia; D_3__Bacteroidales; D_4__Bacteroidales S24-7 group; D_5__uncultured bacterium; D_6__uncultured bacterium
New.CleanUp.ReferenceOTU27	4	3	1	2	7	1	6	0	4	5	1	3	D_0__Bacteria; D_1__Bacteroidetes; D_2__Bacteroidia; D_3__Bacteroidales; D_4__Bacteroidales S24-7 group; D_5__uncultured bacterium; D_6__uncultured bacterium
New.CleanUp.ReferenceOTU2350	0	0	0	2	0	0	0	0	0	0	1	3	D_0__Bacteria
New.CleanUp.ReferenceOTU21	0	0	0	0	1	0	21	3	14	0	1	11	D_0__Bacteria; D_1__Bacteroidetes; D_2__Bacteroidia; D_3__Bacteroidales; D_4__Bacteroidales S24-7 group; D_5__uncultured bacterium; D_6__uncultured bacterium
New.CleanUp.ReferenceOTU20	4	1	7	3	7	5	2	3	9	9	7	13	D_0__Bacteria; D_1__Bacteroidetes; D_2__Bacteroidia; D_3__Bacteroidales; D_4__Bacteroidales S24-7 group; D_5__uncultured bacterium; D_6__uncultured bacterium
New.CleanUp.ReferenceOTU23	2	0	5	19	3	1	8	9	6	17	0	1	D_0__Bacteria; D_1__Firmicutes; D_2__Erysipelotrichia; D_3__Erysipelotrichales; D_4__Erysipelotrichaceae
New.CleanUp.ReferenceOTU22	0	0	0	0	44	13	0	0	0	2	3	1	D_0__Bacteria; D_1__Firmicutes; D_2__Clostridia; D_3__Clostridiales; D_4__Ruminococcaceae; D_5__Ruminococcus 1; Ambiguous_taxa
New.CleanUp.ReferenceOTU1655	0	0	0	0	0	0	0	0	1	1	0	0	D_0__Bacteria; D_1__Firmicutes; D_2__Clostridia; D_3__Clostridiales; D_4__Ruminococcaceae; D_5__Oscillibacter; D_6__uncultured bacterium
New.CleanUp.ReferenceOTU2662	0	0	0	0	0	0	0	0	0	0	2	0	D_0__Bacteria; D_1__Firmicutes; D_2__Clostridia; D_3__Clostridiales; D_4__Ruminococcaceae; D_5__Ruminococcus 1
New.CleanUp.ReferenceOTU2666	0	1	0	0	0	0	0	0	0	0	1	0	D_0__Bacteria; D_1__Bacteroidetes; D_2__Bacteroidia; D_3__Bacteroidales; D_4__Bacteroidales S24-7 group; D_5__uncultured bacterium; D_6__uncultured bacterium
New.CleanUp.ReferenceOTU2665	0	1	0	0	0	0	0	0	0	2	4	0	D_0__Bacteria; D_1__Firmicutes
New.CleanUp.ReferenceOTU4065	0	0	0	0	0	0	0	0	0	0	0	2	D_0__Bacteria; D_1__Bacteroidetes; D_2__Bacteroidia; D_3__Bacteroidales; D_4__Bacteroidales S24-7 group; D_5__uncultured bacterium; D_6__uncultured bacterium
New.CleanUp.ReferenceOTU2992	0	0	1	0	1	0	0	0	0	0	0	0	D_0__Bacteria; D_1__Bacteroidetes; D_2__Bacteroidia; D_3__Bacteroidales; D_4__Bacteroidales S24-7 group; D_5__uncultured bacterium; D_6__uncultured bacterium
New.CleanUp.ReferenceOTU136	0	0	0	0	0	0	1	1	10	5	1	3	D_0__Bacteria; D_1__Firmicutes; D_2__Clostridia; D_3__Clostridiales; D_4__Ruminococcaceae; D_5__Ruminiclostridium 6
New.CleanUp.ReferenceOTU1402	0	0	0	0	0	0	0	1	0	0	0	1	D_0__Bacteria; D_1__Firmicutes; D_2__Clostridia; D_3__Clostridiales; D_4__Clostridiales vadinBB60 group
New.CleanUp.ReferenceOTU1403	0	0	1	0	1	0	0	1	2	0	1	1	D_0__Bacteria; D_1__Saccharibacteria; D_2__Unknown Class; D_3__Unknown Order; D_4__Unknown Family; D_5__Candidatus Saccharimonas
New.CleanUp.ReferenceOTU1406	0	0	0	0	0	0	0	2	0	0	0	0	D_0__Bacteria
New.CleanUp.ReferenceOTU1407	0	0	0	0	0	0	0	1	0	0	1	0	D_0__Bacteria; D_1__Bacteroidetes; D_2__Bacteroidia; D_3__Bacteroidales
New.CleanUp.ReferenceOTU771	0	0	0	0	0	0	0	0	1	0	2	0	D_0__Bacteria; D_1__Firmicutes; D_2__Clostridia; D_3__Clostridiales; D_4__Ruminococcaceae; D_5__Ruminococcus 1; D_6__Ruminococcus flavefaciens
New.CleanUp.ReferenceOTU618	1	0	0	1	0	0	3	0	0	1	0	0	D_0__Bacteria; D_1__Firmicutes; D_2__Clostridia; D_3__Clostridiales; D_4__Ruminococcaceae; D_5__Ruminococcaceae UCG-013; D_6__uncultured rumen bacterium
New.CleanUp.ReferenceOTU1253	0	1	0	0	0	0	0	0	0	0	1	0	D_0__Bacteria; D_1__Firmicutes; D_2__Clostridia; D_3__Clostridiales; D_4__Ruminococcaceae; D_5__Ruminococcus 1; D_6__Ruminococcus flavefaciens
New.CleanUp.ReferenceOTU3773	0	0	0	0	0	0	0	0	0	0	1	3	D_0__Bacteria; D_1__Bacteroidetes; D_2__Bacteroidia; D_3__Bacteroidales; D_4__Prevotellaceae
New.CleanUp.ReferenceOTU2717	0	0	0	0	0	1	0	0	0	0	2	3	D_0__Bacteria; D_1__Bacteroidetes; D_2__Bacteroidia; D_3__Bacteroidales; D_4__Bacteroidales S24-7 group; D_5__uncultured bacterium; D_6__uncultured bacterium
New.CleanUp.ReferenceOTU2715	0	0	0	0	0	0	0	0	0	1	2	0	D_0__Bacteria; D_1__Bacteroidetes; D_2__Bacteroidia; D_3__Bacteroidales; D_4__Bacteroidales S24-7 group; D_5__uncultured bacterium; D_6__uncultured bacterium
New.CleanUp.ReferenceOTU2713	0	1	0	0	0	0	0	0	0	0	2	0	D_0__Bacteria; D_1__Bacteroidetes; D_2__Bacteroidia; D_3__Bacteroidales; D_4__Bacteroidales S24-7 group
New.CleanUp.ReferenceOTU2712	0	0	0	0	0	0	0	0	0	0	2	0	D_0__Bacteria; D_1__Firmicutes; D_2__Clostridia; D_3__Clostridiales; D_4__Ruminococcaceae; D_5__Ruminococcus 1
New.CleanUp.ReferenceOTU1487	0	0	0	0	0	0	3	0	0	0	0	0	D_0__Bacteria; D_1__Firmicutes; D_2__Clostridia; D_3__Clostridiales; D_4__Ruminococcaceae; D_5__Ruminiclostridium 9
New.CleanUp.ReferenceOTU290	0	0	0	0	0	1	2	0	3	1	0	0	D_0__Bacteria; D_1__Firmicutes; D_2__Clostridia; D_3__Clostridiales; D_4__Ruminococcaceae; D_5__Ruminococcaceae UCG-014
New.CleanUp.ReferenceOTU293	0	0	0	0	0	1	0	1	0	1	3	1	D_0__Bacteria; D_1__Firmicutes; D_2__Clostridia; D_3__Clostridiales; D_4__Clostridiales vadinBB60 group
New.CleanUp.ReferenceOTU295	0	0	0	1	0	1	0	0	0	0	0	0	D_0__Bacteria; D_1__Elusimicrobia; D_2__Elusimicrobia; D_3__Elusimicrobiales; D_4__Elusimicrobiaceae; D_5__Elusimicrobium; D_6__uncultured bacterium
New.CleanUp.ReferenceOTU298	0	0	0	0	0	2	1	1	0	0	1	2	D_0__Bacteria; D_1__Bacteroidetes; D_2__Bacteroidia; D_3__Bacteroidales; D_4__Prevotellaceae
New.CleanUp.ReferenceOTU1254	0	1	0	0	1	0	0	0	0	0	0	0	D_0__Bacteria; D_1__Firmicutes; D_2__Clostridia; D_3__Clostridiales; D_4__Lachnospiraceae; D_5__Acetitomaculum; D_6__uncultured bacterium
New.CleanUp.ReferenceOTU1252	0	2	0	0	0	0	0	0	0	0	1	0	D_0__Bacteria; D_1__Firmicutes; D_2__Clostridia; D_3__Clostridiales
New.CleanUp.ReferenceOTU3440	0	0	0	0	0	0	0	0	0	2	0	0	D_0__Bacteria; D_1__Firmicutes; D_2__Clostridia; D_3__Clostridiales; D_4__Lachnospiraceae; D_5__uncultured; D_6__uncultured bacterium
New.CleanUp.ReferenceOTU1086	0	2	0	0	0	0	0	0	0	0	0	0	D_0__Bacteria; D_1__Proteobacteria; D_2__Deltaproteobacteria
New.CleanUp.ReferenceOTU1085	0	1	0	0	0	0	0	0	0	1	1	0	D_0__Bacteria; D_1__Firmicutes; D_2__Clostridia; D_3__Clostridiales; D_4__Ruminococcaceae; D_5__Ruminococcus 1
New.CleanUp.ReferenceOTU1082	0	1	0	0	0	0	0	0	2	0	2	0	D_0__Bacteria; D_1__Bacteroidetes; D_2__Bacteroidia; D_3__Bacteroidales; D_4__Prevotellaceae; D_5__Prevotella 1
New.CleanUp.ReferenceOTU1484	0	0	0	0	0	0	2	0	0	1	0	0	D_0__Bacteria; D_1__Bacteroidetes; D_2__Bacteroidia; D_3__Bacteroidales; D_4__Bacteroidales S24-7 group; D_5__uncultured bacterium; D_6__uncultured bacterium
New.CleanUp.ReferenceOTU2840	1	1	0	0	0	0	0	0	0	1	0	0	D_0__Bacteria; D_1__Saccharibacteria; D_2__Unknown Class; D_3__Unknown Order; D_4__Unknown Family; D_5__Candidatus Saccharimonas; D_6__uncultured bacterium
New.CleanUp.ReferenceOTU271	0	0	0	0	0	1	0	0	0	2	0	0	D_0__Bacteria; D_1__Firmicutes; D_2__Clostridia; D_3__Clostridiales; D_4__Lachnospiraceae
New.CleanUp.ReferenceOTU270	0	0	0	0	0	1	0	0	0	3	2	0	D_0__Bacteria; D_1__Tenericutes; D_2__Mollicutes; D_3__Anaeroplasmatales; D_4__Anaeroplasmataceae; D_5__Anaeroplasma; D_6__uncultured Anaeroplasmatales bacterium
New.CleanUp.ReferenceOTU276	0	0	0	0	0	1	0	0	1	0	0	0	D_0__Bacteria; D_1__Firmicutes; D_2__Clostridia; D_3__Clostridiales; D_4__Clostridiales vadinBB60 group; D_5__uncultured rumen bacterium; D_6__uncultured rumen bacterium
New.CleanUp.ReferenceOTU275	0	0	0	0	0	2	0	0	0	0	0	0	D_0__Bacteria; D_1__Bacteroidetes; D_2__Bacteroidia; D_3__Bacteroidales; D_4__Prevotellaceae
New.CleanUp.ReferenceOTU274	0	0	0	0	0	2	0	0	0	0	0	0	D_0__Bacteria; D_1__Firmicutes; D_2__Clostridia; D_3__Clostridiales; D_4__Lachnospiraceae
New.CleanUp.ReferenceOTU3446	0	0	0	0	0	0	0	0	1	2	0	1	D_0__Bacteria; D_1__Bacteroidetes; D_2__Bacteroidia; D_3__Bacteroidales; D_4__Bacteroidales S24-7 group; D_5__uncultured bacterium; D_6__uncultured bacterium
New.CleanUp.ReferenceOTU3537	0	0	1	0	0	0	0	0	0	0	0	3	D_0__Bacteria; D_1__Firmicutes
New.CleanUp.ReferenceOTU1669	0	0	2	0	0	0	0	0	1	0	0	1	D_0__Bacteria; D_1__Saccharibacteria; D_2__Unknown Class; D_3__Unknown Order; D_4__Unknown Family; D_5__Candidatus Saccharimonas; D_6__uncultured bacterium
New.CleanUp.ReferenceOTU878	0	0	1	0	1	2	0	0	0	0	0	0	D_0__Bacteria; D_1__Firmicutes; D_2__Clostridia; D_3__Clostridiales; D_4__Lachnospiraceae
New.CleanUp.ReferenceOTU1662	0	0	0	0	0	0	0	0	2	0	0	1	D_0__Bacteria; D_1__Bacteroidetes; D_2__Bacteroidia; D_3__Bacteroidales; D_4__Bacteroidales S24-7 group; D_5__uncultured bacterium; D_6__uncultured bacterium
New.CleanUp.ReferenceOTU1663	0	0	0	0	0	0	0	0	2	0	0	0	D_0__Bacteria; D_1__Firmicutes; D_2__Clostridia; D_3__Clostridiales; D_4__Lachnospiraceae
New.CleanUp.ReferenceOTU1667	0	0	1	0	0	0	0	0	2	0	0	0	D_0__Bacteria; D_1__Firmicutes; D_2__Clostridia; D_3__Clostridiales; D_4__Lachnospiraceae
New.CleanUp.ReferenceOTU1412	0	0	0	0	0	0	0	1	0	0	1	0	D_0__Bacteria; D_1__Bacteroidetes; D_2__Bacteroidia; D_3__Bacteroidales; D_4__Bacteroidales S24-7 group; D_5__uncultured bacterium; D_6__uncultured bacterium
New.CleanUp.ReferenceOTU479	0	0	0	0	0	0	0	0	2	0	1	0	D_0__Bacteria; D_1__Bacteroidetes; D_2__Bacteroidia; D_3__Bacteroidales; D_4__Bacteroidales S24-7 group; D_5__uncultured bacterium; D_6__uncultured bacterium
New.CleanUp.ReferenceOTU478	0	0	0	0	0	0	0	0	0	0	2	0	D_0__Bacteria; D_1__Proteobacteria; D_2__Alphaproteobacteria; D_3__Rhodospirillales; D_4__Rhodospirillaceae; D_5__uncultured
New.CleanUp.ReferenceOTU64	0	1	3	5	2	0	2	1	1	3	4	0	D_0__Bacteria; D_1__Bacteroidetes; D_2__Bacteroidia; D_3__Bacteroidales; D_4__Bacteroidales S24-7 group; D_5__uncultured bacterium; D_6__uncultured bacterium
New.CleanUp.ReferenceOTU471	0	0	0	0	0	0	0	0	0	0	3	0	D_0__Bacteria; D_1__Bacteroidetes; D_2__Bacteroidia; D_3__Bacteroidales
New.CleanUp.ReferenceOTU473	0	0	0	0	0	0	0	0	0	0	2	0	D_0__Bacteria; D_1__Bacteroidetes; D_2__Bacteroidia; D_3__Bacteroidales; D_4__Porphyromonadaceae; D_5__Odoribacter
New.CleanUp.ReferenceOTU475	0	0	0	0	0	0	0	0	0	0	7	0	D_0__Bacteria; D_1__Bacteroidetes; D_2__Bacteroidia; D_3__Bacteroidales
New.CleanUp.ReferenceOTU476	0	0	0	0	0	0	0	0	0	0	4	0	D_0__Bacteria; D_1__Proteobacteria; D_2__Alphaproteobacteria; D_3__Rhodospirillales; D_4__Rhodospirillaceae
New.CleanUp.ReferenceOTU1399	0	0	0	0	0	0	0	1	0	0	0	1	D_0__Bacteria; D_1__Firmicutes; D_2__Clostridia; D_3__Clostridiales; D_4__Clostridiales vadinBB60 group; D_5__uncultured bacterium; D_6__uncultured bacterium
New.CleanUp.ReferenceOTU1391	0	0	0	0	0	0	0	1	0	1	0	0	D_0__Bacteria
New.CleanUp.ReferenceOTU67	0	7	4	3	1	3	1	1	8	21	4	0	D_0__Bacteria; D_1__Bacteroidetes; D_2__Bacteroidia; D_3__Bacteroidales; D_4__Rikenellaceae; D_5__Alistipes; D_6__uncultured bacterium
New.CleanUp.ReferenceOTU3866	0	0	0	0	0	0	0	0	0	1	1	0	D_0__Bacteria; D_1__Firmicutes; D_2__Clostridia; D_3__Clostridiales; D_4__Lachnospiraceae; D_5__uncultured; D_6__Clostridium sp. Culture Jar-56
New.CleanUp.ReferenceOTU2721	0	1	0	0	0	0	0	0	0	0	3	0	D_0__Bacteria; D_1__Firmicutes
New.CleanUp.ReferenceOTU2909	0	1	0	0	0	0	0	0	0	0	0	1	D_0__Bacteria; D_1__Bacteroidetes; D_2__Bacteroidia; D_3__Bacteroidales; D_4__Bacteroidales S24-7 group; D_5__uncultured bacterium; D_6__uncultured bacterium
New.CleanUp.ReferenceOTU860	0	0	0	0	1	0	0	0	1	0	0	0	D_0__Bacteria; D_1__Bacteroidetes; D_2__Bacteroidia; D_3__Bacteroidales; D_4__Rikenellaceae; D_5__Alistipes
New.CleanUp.ReferenceOTU691	0	0	0	0	0	0	0	0	0	0	2	0	D_0__Bacteria
New.CleanUp.ReferenceOTU861	0	0	0	0	1	0	0	0	0	1	0	0	D_0__Bacteria; D_1__Firmicutes; D_2__Clostridia; D_3__Clostridiales; D_4__Ruminococcaceae; D_5__Ruminococcaceae UCG-010
New.CleanUp.ReferenceOTU3822	0	0	0	0	0	0	0	0	0	0	0	2	D_0__Bacteria; D_1__Cyanobacteria; D_2__Melainabacteria; D_3__Gastranaerophilales; D_4__uncultured bacterium; D_5__uncultured bacterium; D_6__uncultured bacterium
New.CleanUp.ReferenceOTU3397	0	0	0	0	0	0	0	0	0	2	0	1	D_0__Bacteria; D_1__Bacteroidetes; D_2__Bacteroidia; D_3__Bacteroidales; D_4__Bacteroidales S24-7 group
New.CleanUp.ReferenceOTU2067	0	0	0	0	0	0	0	0	0	0	2	0	D_0__Bacteria; D_1__Bacteroidetes; D_2__Bacteroidia; D_3__Bacteroidales
New.CleanUp.ReferenceOTU2066	0	0	0	0	0	0	0	0	0	0	2	2	D_0__Bacteria; D_1__Firmicutes; D_2__Clostridia; D_3__Clostridiales; D_4__Ruminococcaceae; D_5__Ruminococcus 1; D_6__Ruminococcus flavefaciens
New.CleanUp.ReferenceOTU2062	0	0	2	2	0	0	0	0	0	1	5	2	D_0__Bacteria; D_1__Firmicutes; D_2__Bacilli
New.CleanUp.ReferenceOTU421	1	1	0	0	0	0	0	0	1	0	3	0	D_0__Bacteria; D_1__Firmicutes; D_2__Clostridia; D_3__Clostridiales; D_4__Ruminococcaceae
New.CleanUp.ReferenceOTU1893	0	0	0	1	0	0	0	0	1	0	0	1	D_0__Bacteria; D_1__Firmicutes; D_2__Clostridia; D_3__Clostridiales; D_4__Lachnospiraceae; D_5__Lachnospiraceae NK4A136 group
New.CleanUp.ReferenceOTU1892	0	0	1	1	0	0	0	0	0	0	0	0	D_0__Bacteria; D_1__Firmicutes; D_2__Clostridia; D_3__Clostridiales; D_4__Ruminococcaceae; D_5__Ruminococcus 1
New.CleanUp.ReferenceOTU893	1	3	0	0	0	0	0	0	1	1	4	1	D_0__Bacteria; D_1__Bacteroidetes; D_2__Bacteroidia; D_3__Bacteroidales; D_4__Prevotellaceae; D_5__Prevotella 1
New.CleanUp.ReferenceOTU1771	0	0	1	1	0	0	0	0	0	1	1	0	D_0__Bacteria; D_1__Bacteroidetes; D_2__Bacteroidia; D_3__Bacteroidales; D_4__Bacteroidales S24-7 group; D_5__uncultured bacterium; D_6__uncultured bacterium
New.CleanUp.ReferenceOTU1773	0	0	1	0	0	1	0	0	0	0	0	0	D_0__Bacteria; D_1__Saccharibacteria; D_2__Unknown Class; D_3__Unknown Order; D_4__Unknown Family; D_5__Candidatus Saccharimonas; D_6__uncultured bacterium
New.CleanUp.ReferenceOTU196	0	0	2	14	0	0	0	0	0	0	0	0	D_0__Bacteria; D_1__Firmicutes; D_2__Clostridia; D_3__Clostridiales; D_4__Lachnospiraceae; D_5__Lachnospiraceae NK4A136 group; D_6__uncultured bacterium
New.CleanUp.ReferenceOTU2477	0	0	0	2	0	0	1	0	0	0	0	0	D_0__Bacteria; D_1__Proteobacteria; D_2__Alphaproteobacteria
New.CleanUp.ReferenceOTU2472	0	0	0	2	0	0	0	0	0	0	0	0	D_0__Bacteria; D_1__Bacteroidetes; D_2__Bacteroidia; D_3__Bacteroidales; D_4__Bacteroidales S24-7 group; D_5__uncultured bacterium; D_6__uncultured bacterium
New.CleanUp.ReferenceOTU2470	0	0	0	5	1	0	0	0	0	0	1	0	D_0__Bacteria; D_1__Firmicutes
New.CleanUp.ReferenceOTU1112	2	0	0	0	0	0	0	0	0	1	0	0	D_0__Bacteria; D_1__Firmicutes; D_2__Clostridia; D_3__Clostridiales; D_4__Ruminococcaceae; D_5__Ruminiclostridium 6; D_6__uncultured bacterium
New.CleanUp.ReferenceOTU1176	0	7	0	0	0	0	0	0	0	0	1	0	D_0__Bacteria; D_1__Firmicutes; D_2__Clostridia; D_3__Clostridiales; D_4__Lachnospiraceae; D_5__Anaerostipes; D_6__uncultured rumen bacterium
New.CleanUp.ReferenceOTU940	0	0	0	0	0	0	0	2	2	0	0	1	D_0__Bacteria; D_1__Bacteroidetes
New.CleanUp.ReferenceOTU424	0	2	1	1	0	0	0	0	0	1	6	0	D_0__Bacteria
New.CleanUp.ReferenceOTU1562	0	0	0	1	0	0	1	0	0	0	0	0	D_0__Bacteria; D_1__Bacteroidetes; D_2__Bacteroidia; D_3__Bacteroidales; D_4__Bacteroidales S24-7 group; D_5__uncultured bacterium; D_6__uncultured bacterium
New.CleanUp.ReferenceOTU2274	0	0	0	0	0	0	0	1	0	0	0	1	D_0__Bacteria; D_1__Firmicutes; D_2__Clostridia; D_3__Clostridiales; D_4__Clostridiales vadinBB60 group; D_5__uncultured bacterium; D_6__uncultured bacterium
New.CleanUp.ReferenceOTU1170	1	0	0	0	0	0	0	0	0	0	1	0	D_0__Bacteria; D_1__Firmicutes; D_2__Clostridia; D_3__Clostridiales; D_4__Ruminococcaceae; D_5__Ruminococcus 1
New.CleanUp.ReferenceOTU425	2	0	0	1	0	0	2	1	1	0	6	1	D_0__Bacteria; D_1__Bacteroidetes; D_2__Bacteroidia; D_3__Bacteroidales; D_4__Bacteroidales S24-7 group; D_5__uncultured bacterium; D_6__uncultured bacterium
New.CleanUp.ReferenceOTU946	0	0	0	0	0	0	0	0	2	0	1	1	D_0__Bacteria; D_1__Bacteroidetes; D_2__Bacteroidia; D_3__Bacteroidales; D_4__Bacteroidales S24-7 group; D_5__uncultured bacterium; D_6__uncultured bacterium
New.CleanUp.ReferenceOTU3019	0	0	0	0	1	0	0	0	0	0	0	2	D_0__Bacteria; D_1__Bacteroidetes; D_2__Bacteroidia; D_3__Bacteroidales; D_4__Bacteroidales S24-7 group; D_5__uncultured bacterium; D_6__uncultured bacterium
New.CleanUp.ReferenceOTU123	1	2	0	1	0	0	0	0	1	1	1	1	D_0__Bacteria; D_1__Bacteroidetes; D_2__Bacteroidia; D_3__Bacteroidales; D_4__Bacteroidales S24-7 group; D_5__uncultured bacterium; D_6__uncultured bacterium
New.CleanUp.ReferenceOTU3015	0	0	0	0	1	1	0	0	0	0	0	0	D_0__Bacteria
New.CleanUp.ReferenceOTU923	0	0	0	0	0	0	0	0	1	0	1	0	D_0__Bacteria
New.CleanUp.ReferenceOTU2381	2	0	0	5	0	1	0	0	0	1	2	0	D_0__Bacteria
New.CleanUp.ReferenceOTU2383	0	0	0	2	0	0	0	0	0	0	0	0	D_0__Bacteria
New.CleanUp.ReferenceOTU2386	0	0	1	1	0	0	0	0	0	0	0	0	D_0__Bacteria; D_1__Proteobacteria; D_2__Alphaproteobacteria; D_3__Rhodospirillales; D_4__Rhodospirillaceae; D_5__uncultured; D_6__Blattella germanica (German cockroach)
New.CleanUp.ReferenceOTU2388	0	3	0	9	0	0	0	0	0	0	3	0	D_0__Bacteria; D_1__Firmicutes
New.CleanUp.ReferenceOTU1875	0	0	2	0	0	0	0	0	0	0	0	0	D_0__Bacteria; D_1__Firmicutes; D_2__Clostridia; D_3__Clostridiales; D_4__Ruminococcaceae; D_5__Ruminiclostridium 9
New.CleanUp.ReferenceOTU1871	1	1	1	0	0	0	0	0	0	0	0	0	D_0__Bacteria; D_1__Proteobacteria; D_2__Deltaproteobacteria; D_3__Desulfovibrionales; D_4__Desulfovibrionaceae; D_5__Desulfovibrio
New.CleanUp.ReferenceOTU1870	0	0	2	0	0	0	0	0	0	0	0	0	D_0__Bacteria; D_1__Firmicutes; D_2__Clostridia; D_3__Clostridiales; D_4__Clostridiales vadinBB60 group
New.CleanUp.ReferenceOTU11	8	8	21	4	8	7	4	0	26	32	39	35	D_0__Bacteria; D_1__Bacteroidetes; D_2__Bacteroidia; D_3__Bacteroidales
New.CleanUp.ReferenceOTU13	1	1	2	3	3	2	1	3	20	13	4	23	D_0__Bacteria; D_1__Bacteroidetes; D_2__Bacteroidia; D_3__Bacteroidales; D_4__Bacteroidales S24-7 group; D_5__uncultured bacterium; D_6__uncultured bacterium
New.CleanUp.ReferenceOTU14	0	0	3	3	0	0	13	8	28	22	2	17	D_0__Bacteria; D_1__Firmicutes; D_2__Clostridia; D_3__Clostridiales; D_4__Lachnospiraceae
New.CleanUp.ReferenceOTU15	9	16	1	7	2	14	7	4	9	23	3	3	D_0__Bacteria; D_1__Bacteroidetes; D_2__Bacteroidia; D_3__Bacteroidales; D_4__Bacteroidales S24-7 group; D_5__uncultured bacterium; D_6__uncultured bacterium
New.CleanUp.ReferenceOTU16	2	2	8	20	5	11	17	3	18	6	2	0	D_0__Bacteria; D_1__Firmicutes; D_2__Clostridia; D_3__Clostridiales; D_4__Clostridiales vadinBB60 group; D_5__uncultured bacterium; D_6__uncultured bacterium
New.CleanUp.ReferenceOTU17	3	7	0	0	14	9	0	3	39	0	4	0	D_0__Bacteria; D_1__Bacteroidetes; D_2__Bacteroidia; D_3__Bacteroidales; D_4__Bacteroidales S24-7 group; D_5__uncultured bacterium; D_6__uncultured bacterium
New.CleanUp.ReferenceOTU18	4	5	0	0	0	0	0	0	26	35	0	0	D_0__Bacteria; D_1__Bacteroidetes; D_2__Bacteroidia; D_3__Bacteroidales; D_4__Prevotellaceae; D_5__Prevotellaceae Ga6A1 group; D_6__uncultured bacterium
New.CleanUp.ReferenceOTU921	3	1	0	1	1	3	0	7	2	7	3	2	D_0__Bacteria; D_1__Bacteroidetes; D_2__Bacteroidia; D_3__Bacteroidales; D_4__Bacteroidales S24-7 group; D_5__uncultured bacterium; D_6__uncultured bacterium
New.CleanUp.ReferenceOTU120	0	6	3	0	0	0	1	0	1	0	0	0	D_0__Bacteria; D_1__Firmicutes; D_2__Clostridia; D_3__Clostridiales; D_4__Clostridiales vadinBB60 group
New.CleanUp.ReferenceOTU2494	0	0	1	3	0	0	0	0	0	0	0	0	D_0__Bacteria; D_1__Bacteroidetes; D_2__Bacteroidia; D_3__Bacteroidales; D_4__Bacteroidales S24-7 group; D_5__uncultured bacterium; D_6__uncultured bacterium
New.CleanUp.ReferenceOTU2493	1	0	0	1	0	1	0	1	0	0	0	0	D_0__Bacteria; D_1__Bacteroidetes; D_2__Bacteroidia; D_3__Bacteroidales; D_4__Bacteroidales S24-7 group; D_5__uncultured bacterium; D_6__uncultured bacterium
New.CleanUp.ReferenceOTU3700	0	0	0	0	0	0	0	2	0	0	0	0	D_0__Bacteria; D_1__Firmicutes; D_2__Clostridia; D_3__Clostridiales; D_4__Lachnospiraceae
New.CleanUp.ReferenceOTU2201	0	0	0	0	0	0	1	0	0	1	0	0	D_0__Bacteria; D_1__Firmicutes; D_2__Clostridia; D_3__Clostridiales; D_4__Ruminococcaceae
New.CleanUp.ReferenceOTU2241	0	0	0	0	0	0	0	0	0	4	0	0	D_0__Bacteria; D_1__Firmicutes; D_2__Clostridia; D_3__Clostridiales; D_4__Lachnospiraceae
New.CleanUp.ReferenceOTU2728	0	0	0	0	0	0	0	0	0	0	2	0	D_0__Bacteria; D_1__Bacteroidetes; D_2__Bacteroidia; D_3__Bacteroidales; D_4__Bacteroidales S24-7 group; D_5__uncultured bacterium; D_6__uncultured bacterium
New.CleanUp.ReferenceOTU2722	0	1	0	0	0	1	1	0	0	0	1	2	D_0__Bacteria; D_1__Firmicutes
New.CleanUp.ReferenceOTU2723	0	0	0	0	0	0	0	1	0	0	2	0	D_0__Bacteria; D_1__Proteobacteria; D_2__Alphaproteobacteria; D_3__Rhodospirillales; D_4__Rhodospirillaceae
New.CleanUp.ReferenceOTU2726	0	0	0	0	0	0	0	0	0	0	2	0	D_0__Bacteria; D_1__Firmicutes; D_2__Clostridia; D_3__Clostridiales; D_4__Ruminococcaceae; D_5__Ruminococcus 1
New.CleanUp.ReferenceOTU2727	0	0	0	0	0	1	0	0	0	0	1	0	D_0__Bacteria; D_1__Bacteroidetes; D_2__Bacteroidia; D_3__Bacteroidales; D_4__Bacteroidales S24-7 group; D_5__uncultured bacterium; D_6__uncultured bacterium
New.CleanUp.ReferenceOTU287	0	0	0	0	0	4	0	0	0	0	0	0	D_0__Bacteria; D_1__Firmicutes; D_2__Clostridia; D_3__Clostridiales; D_4__Lachnospiraceae; D_5__Lachnospiraceae NK4A136 group
New.CleanUp.ReferenceOTU283	0	0	0	0	1	1	2	3	1	0	0	0	D_0__Bacteria; D_1__Firmicutes; D_2__Clostridia; D_3__Clostridiales; D_4__Lachnospiraceae; D_5__Lachnospiraceae NK4A136 group; D_6__uncultured bacterium
New.CleanUp.ReferenceOTU2576	0	0	0	2	0	0	0	0	0	0	0	0	D_0__Bacteria
New.CleanUp.ReferenceOTU1877	1	0	1	0	0	0	0	0	0	1	0	2	D_0__Bacteria; D_1__Bacteroidetes; D_2__Bacteroidia; D_3__Bacteroidales; D_4__Rikenellaceae; D_5__Alistipes; D_6__uncultured bacterium
New.CleanUp.ReferenceOTU1099	0	1	0	0	0	0	0	0	0	0	1	0	D_0__Bacteria; D_1__Tenericutes; D_2__Mollicutes; D_3__Anaeroplasmatales; D_4__Anaeroplasmataceae; D_5__Anaeroplasma; D_6__uncultured Anaeroplasmatales bacterium
New.CleanUp.ReferenceOTU1240	0	0	0	0	1	0	0	0	0	0	0	1	D_0__Bacteria; D_1__Firmicutes; D_2__Clostridia; D_3__Clostridiales; D_4__Ruminococcaceae; D_5__Ruminiclostridium 9; D_6__[Clostridium] leptum
New.CleanUp.ReferenceOTU1094	1	0	0	0	0	0	0	0	1	0	0	0	D_0__Bacteria; D_1__Firmicutes; D_2__Clostridia; D_3__Clostridiales; D_4__Lachnospiraceae
New.CleanUp.ReferenceOTU2873	0	2	0	0	0	0	0	0	0	0	0	0	D_0__Bacteria; D_1__Bacteroidetes; D_2__Bacteroidia; D_3__Bacteroidales; D_4__Bacteroidales S24-7 group; D_5__uncultured bacterium; D_6__uncultured bacterium
New.CleanUp.ReferenceOTU2874	0	1	1	0	0	0	0	0	0	0	0	0	D_0__Bacteria; D_1__Bacteroidetes; D_2__Bacteroidia; D_3__Bacteroidales; D_4__Bacteroidales S24-7 group; D_5__uncultured bacterium; D_6__uncultured bacterium
New.CleanUp.ReferenceOTU1701	1	0	0	1	0	1	1	5	1	1	2	0	D_0__Bacteria; D_1__Proteobacteria; D_2__Alphaproteobacteria; D_3__Rhodospirillales; D_4__Rhodospirillaceae; D_5__uncultured; D_6__uncultured proteobacterium
New.CleanUp.ReferenceOTU1700	0	0	0	0	0	0	0	0	1	0	1	0	D_0__Bacteria; D_1__Firmicutes; D_2__Clostridia; D_3__Clostridiales; D_4__Lachnospiraceae; D_5__Lachnospiraceae NK4A136 group
New.CleanUp.ReferenceOTU1705	1	0	0	0	0	0	0	0	1	0	0	0	D_0__Bacteria; D_1__Bacteroidetes; D_2__Bacteroidia; D_3__Bacteroidales; D_4__Prevotellaceae; D_5__Prevotella 1
New.CleanUp.ReferenceOTU608	3	0	0	6	1	2	0	0	2	3	1	0	D_0__Bacteria; D_1__Bacteroidetes; D_2__Bacteroidia; D_3__Bacteroidales; D_4__Bacteroidales S24-7 group; D_5__uncultured bacterium; D_6__uncultured bacterium
New.CleanUp.ReferenceOTU1241	0	0	0	0	1	0	0	1	0	1	0	2	D_0__Bacteria; D_1__Firmicutes
New.CleanUp.ReferenceOTU1410	0	0	0	0	0	0	0	1	0	0	1	1	D_0__Bacteria; D_1__Bacteroidetes
New.CleanUp.ReferenceOTU1676	0	0	1	0	0	0	0	0	2	1	4	1	D_0__Bacteria
New.CleanUp.ReferenceOTU1670	0	0	0	1	0	0	0	0	1	0	0	0	D_0__Bacteria; D_1__Saccharibacteria; D_2__Unknown Class; D_3__Unknown Order; D_4__Unknown Family; D_5__Candidatus Saccharimonas; D_6__uncultured bacterium
New.CleanUp.ReferenceOTU1943	0	0	0	0	0	0	0	0	0	0	2	0	D_0__Bacteria
New.CleanUp.ReferenceOTU1672	0	0	0	0	0	0	0	0	2	0	0	0	D_0__Bacteria; D_1__Firmicutes; D_2__Clostridia; D_3__Clostridiales; D_4__Lachnospiraceae; D_5__Lachnospiraceae NK4A136 group
New.CleanUp.ReferenceOTU216	0	0	0	5	0	1	0	0	0	0	0	0	D_0__Bacteria; D_1__Firmicutes; D_2__Clostridia; D_3__Clostridiales; D_4__Lachnospiraceae; D_5__Lachnospiraceae NK4A136 group
New.CleanUp.ReferenceOTU337	0	0	0	0	0	1	0	0	1	0	0	0	D_0__Bacteria; D_1__Firmicutes; D_2__Clostridia; D_3__Clostridiales; D_4__Clostridiales vadinBB60 group; Ambiguous_taxa; Ambiguous_taxa
New.CleanUp.ReferenceOTU168	1	1	0	0	0	0	0	1	0	1	4	0	D_0__Bacteria; D_1__Bacteroidetes; D_2__Bacteroidia; D_3__Bacteroidales; D_4__Bacteroidales S24-7 group; D_5__uncultured bacterium; D_6__uncultured bacterium
New.CleanUp.ReferenceOTU469	0	0	0	0	0	0	1	0	0	0	6	1	D_0__Bacteria; D_1__Firmicutes; D_2__Clostridia; D_3__Clostridiales; D_4__Lachnospiraceae; D_5__Lachnospiraceae NK4A136 group
New.CleanUp.ReferenceOTU464	0	2	0	1	1	1	1	0	3	0	6	1	D_0__Bacteria
New.CleanUp.ReferenceOTU465	0	0	0	0	0	1	0	0	0	0	1	0	D_0__Bacteria; D_1__Firmicutes; D_2__Clostridia; D_3__Clostridiales; D_4__Ruminococcaceae; D_5__Ruminiclostridium 9; D_6__uncultured bacterium
New.CleanUp.ReferenceOTU462	1	3	0	0	0	0	0	0	1	0	1	2	D_0__Bacteria; D_1__Firmicutes; D_2__Clostridia; D_3__Clostridiales
New.CleanUp.ReferenceOTU463	0	0	0	0	0	0	0	0	1	0	5	1	D_0__Bacteria; D_1__Bacteroidetes; D_2__Bacteroidia; D_3__Bacteroidales; D_4__Rikenellaceae; D_5__Alistipes
New.CleanUp.ReferenceOTU460	0	0	0	0	0	0	0	0	0	0	3	4	D_0__Bacteria; D_1__Firmicutes; D_2__Clostridia; D_3__Clostridiales; D_4__Ruminococcaceae
New.CleanUp.ReferenceOTU1384	0	0	1	2	0	0	0	2	1	0	1	0	D_0__Bacteria; D_1__Firmicutes
New.CleanUp.ReferenceOTU1387	0	0	0	0	0	0	0	1	0	1	0	0	D_0__Bacteria; D_1__Firmicutes; D_2__Clostridia; D_3__Clostridiales; D_4__Lachnospiraceae; D_5__Lachnospiraceae NK4A136 group
New.CleanUp.ReferenceOTU334	0	0	0	0	0	2	0	0	0	0	0	1	D_0__Bacteria; D_1__Firmicutes; D_2__Clostridia; D_3__Clostridiales; D_4__Lachnospiraceae
New.CleanUp.ReferenceOTU1383	2	0	0	0	0	0	0	1	0	0	0	0	D_0__Bacteria; D_1__Firmicutes; D_2__Clostridia; D_3__Clostridiales; D_4__Lachnospiraceae
New.CleanUp.ReferenceOTU1382	0	0	0	0	0	0	0	1	1	0	0	0	D_0__Bacteria; D_1__Firmicutes; D_2__Clostridia; D_3__Clostridiales; D_4__Ruminococcaceae; D_5__Ruminococcaceae NK4A214 group; D_6__uncultured bacterium
New.CleanUp.ReferenceOTU1389	0	0	0	0	0	0	0	2	0	0	0	0	D_0__Bacteria; D_1__Cyanobacteria; D_2__Melainabacteria; D_3__Gastranaerophilales; D_4__uncultured bacterium; D_5__uncultured bacterium; D_6__uncultured bacterium
New.CleanUp.ReferenceOTU3650	0	0	0	0	0	0	0	2	0	0	0	0	D_0__Bacteria; D_1__Firmicutes; D_2__Clostridia; D_3__Clostridiales; D_4__Ruminococcaceae; D_5__Ruminococcaceae UCG-013
New.CleanUp.ReferenceOTU1244	0	0	0	0	1	0	0	0	0	0	1	0	D_0__Bacteria
New.CleanUp.ReferenceOTU335	0	1	0	5	2	2	4	1	1	3	4	7	D_0__Bacteria; D_1__Proteobacteria; D_2__Alphaproteobacteria
New.CleanUp.ReferenceOTU3087	0	0	0	0	0	1	0	1	0	0	0	0	D_0__Bacteria; D_1__Bacteroidetes; D_2__Bacteroidia; D_3__Bacteroidales; D_4__Bacteroidales S24-7 group; D_5__uncultured bacterium; D_6__uncultured bacterium
New.CleanUp.ReferenceOTU1095	2	1	0	0	0	0	0	0	0	0	0	0	D_0__Bacteria; D_1__Firmicutes; D_2__Clostridia; D_3__Clostridiales; D_4__Ruminococcaceae; D_5__Ruminiclostridium 6; D_6__uncultured Ruminococcaceae bacterium
New.CleanUp.ReferenceOTU3839	0	0	0	0	0	0	0	0	0	0	1	2	D_0__Bacteria; D_1__Firmicutes
New.CleanUp.ReferenceOTU3381	0	0	0	0	0	0	1	0	0	1	0	0	D_0__Bacteria; D_1__Firmicutes; D_2__Clostridia; D_3__Clostridiales; D_4__Lachnospiraceae
New.CleanUp.ReferenceOTU3832	0	0	0	0	0	0	0	0	0	0	2	1	D_0__Bacteria; D_1__Bacteroidetes; D_2__Bacteroidia; D_3__Bacteroidales; D_4__Bacteroidales S24-7 group; D_5__uncultured bacterium; D_6__uncultured bacterium
New.CleanUp.ReferenceOTU620	0	0	0	1	1	0	0	0	0	1	0	0	D_0__Bacteria; D_1__Bacteroidetes; D_2__Bacteroidia; D_3__Bacteroidales; D_4__Bacteroidales S24-7 group; D_5__uncultured bacterium; D_6__uncultured bacterium
New.CleanUp.ReferenceOTU330	0	0	0	0	1	2	0	0	1	0	0	0	D_0__Bacteria; D_1__Bacteroidetes; D_2__Bacteroidia; D_3__Bacteroidales; D_4__Bacteroidales S24-7 group; D_5__uncultured bacterium; D_6__uncultured bacterium
New.CleanUp.ReferenceOTU622	0	1	0	1	1	0	0	0	0	0	1	0	D_0__Bacteria; D_1__Saccharibacteria; D_2__Unknown Class; D_3__Unknown Order; D_4__Unknown Family; D_5__Candidatus Saccharimonas
New.CleanUp.ReferenceOTU1919	0	0	0	0	0	0	0	0	0	0	0	6	D_0__Bacteria; D_1__Bacteroidetes; D_2__Bacteroidia; D_3__Bacteroidales; D_4__Prevotellaceae
New.CleanUp.ReferenceOTU2011	0	0	0	0	0	1	0	0	0	0	0	2	D_0__Bacteria; D_1__Bacteroidetes; D_2__Bacteroidia; D_3__Bacteroidales; D_4__Prevotellaceae
New.CleanUp.ReferenceOTU1434	0	0	2	0	0	0	0	1	0	0	0	6	D_0__Bacteria; D_1__Firmicutes; D_2__Clostridia; D_3__Clostridiales; D_4__Ruminococcaceae; D_5__Ruminiclostridium; D_6__uncultured bacterium
New.CleanUp.ReferenceOTU2014	0	0	0	0	0	0	0	0	0	0	1	1	D_0__Bacteria; D_1__Firmicutes; D_2__Clostridia; D_3__Clostridiales; D_4__Ruminococcaceae; D_5__Ruminococcus 1
New.CleanUp.ReferenceOTU2016	0	0	0	0	0	0	2	0	0	3	1	1	D_0__Bacteria; D_1__Firmicutes; D_2__Clostridia; D_3__Clostridiales; D_4__Ruminococcaceae; D_5__Ruminococcaceae UCG-003; D_6__uncultured bacterium
New.CleanUp.ReferenceOTU2017	0	0	0	0	0	0	0	0	0	0	2	0	D_0__Bacteria; D_1__Bacteroidetes; D_2__Bacteroidia; D_3__Bacteroidales; D_4__Bacteroidales S24-7 group; D_5__uncultured bacterium; D_6__uncultured bacterium
New.CleanUp.ReferenceOTU624	0	0	0	2	1	0	0	1	1	3	0	0	D_0__Bacteria; D_1__Cyanobacteria; D_2__Melainabacteria; D_3__Gastranaerophilales; Ambiguous_taxa; Ambiguous_taxa; Ambiguous_taxa
New.CleanUp.ReferenceOTU1432	1	0	1	0	0	0	0	1	1	1	0	2	D_0__Bacteria; D_1__Firmicutes; D_2__Clostridia; D_3__Clostridiales; D_4__Ruminococcaceae; D_5__Ruminococcaceae UCG-013; D_6__uncultured rumen bacterium
New.CleanUp.ReferenceOTU857	0	0	0	0	3	0	0	0	0	0	0	0	D_0__Bacteria; D_1__Firmicutes; D_2__Clostridia; D_3__Clostridiales; D_4__Lachnospiraceae; D_5__Butyrivibrio; D_6__uncultured bacterium
New.CleanUp.ReferenceOTU331	0	0	0	0	2	1	0	0	0	0	0	0	D_0__Bacteria
New.CleanUp.ReferenceOTU602	0	0	0	1	2	0	0	0	0	0	0	0	D_0__Bacteria; D_1__Saccharibacteria; D_2__Unknown Class; D_3__Unknown Order; D_4__Unknown Family; D_5__Candidatus Saccharimonas
New.CleanUp.ReferenceOTU1023	0	0	0	0	1	0	0	0	1	0	0	0	D_0__Bacteria; D_1__Proteobacteria; D_2__Deltaproteobacteria; D_3__Desulfovibrionales; D_4__Desulfovibrionaceae; D_5__Desulfovibrio
New.CleanUp.ReferenceOTU2462	0	0	0	1	0	0	0	1	0	0	0	0	D_0__Bacteria
New.CleanUp.ReferenceOTU2467	0	0	0	1	0	1	0	0	0	2	1	0	D_0__Bacteria; D_1__Bacteroidetes; D_2__Bacteroidia; D_3__Bacteroidales; D_4__Bacteroidales S24-7 group; D_5__uncultured bacterium; D_6__uncultured bacterium
New.CleanUp.ReferenceOTU3657	0	0	0	0	0	0	0	1	0	0	0	1	D_0__Bacteria; D_1__Firmicutes; D_2__Clostridia; D_3__Clostridiales; D_4__Lachnospiraceae; D_5__Lachnospiraceae NK4A136 group
New.CleanUp.ReferenceOTU3799	0	0	0	0	0	0	0	0	0	0	1	1	D_0__Bacteria; D_1__Firmicutes
New.CleanUp.ReferenceOTU1507	0	0	0	0	0	0	0	0	1	1	0	0	D_0__Bacteria; D_1__Cyanobacteria; D_2__Melainabacteria; D_3__Gastranaerophilales
New.CleanUp.ReferenceOTU247	1	0	0	1	0	0	0	0	0	0	0	0	D_0__Bacteria; D_1__Firmicutes; D_2__Clostridia; D_3__Clostridiales; D_4__Ruminococcaceae; D_5__Ruminococcaceae UCG-013; D_6__uncultured rumen bacterium
New.CleanUp.ReferenceOTU2262	1	0	0	0	0	0	0	0	0	0	0	1	D_0__Bacteria; D_1__Firmicutes; D_2__Clostridia; D_3__Clostridiales; D_4__Ruminococcaceae
New.CleanUp.ReferenceOTU2261	2	1	0	0	0	0	0	0	0	0	0	2	D_0__Bacteria; D_1__Bacteroidetes; D_2__Bacteroidia; D_3__Bacteroidales; D_4__Bacteroidales S24-7 group; D_5__uncultured bacterium; D_6__uncultured bacterium
New.CleanUp.ReferenceOTU3020	0	0	0	0	1	1	1	0	0	0	0	0	D_0__Bacteria; D_1__Firmicutes
New.CleanUp.ReferenceOTU1028	0	0	0	0	0	0	0	0	1	1	0	0	D_0__Bacteria; D_1__Bacteroidetes; D_2__Bacteroidia; D_3__Bacteroidales; D_4__Bacteroidales S24-7 group; D_5__uncultured bacterium; D_6__uncultured bacterium
New.CleanUp.ReferenceOTU570	1	0	0	1	0	0	0	0	0	0	0	0	D_0__Bacteria; D_1__Firmicutes; D_2__Clostridia; D_3__Clostridiales; D_4__Christensenellaceae; D_5__uncultured
New.CleanUp.ReferenceOTU532	0	0	0	0	0	0	0	0	0	0	8	0	D_0__Bacteria; D_1__Bacteroidetes; D_2__Bacteroidia; D_3__Bacteroidales
New.CleanUp.ReferenceOTU533	2	0	1	0	1	0	1	1	2	1	1	1	D_0__Bacteria; D_1__Bacteroidetes; D_2__Bacteroidia; D_3__Bacteroidales
New.CleanUp.ReferenceOTU2393	0	0	0	3	0	0	0	0	0	0	0	0	D_0__Bacteria; D_1__Bacteroidetes
New.CleanUp.ReferenceOTU1848	0	0	0	0	1	1	0	0	1	0	0	0	D_0__Bacteria; D_1__Bacteroidetes; D_2__Bacteroidia; D_3__Bacteroidales; D_4__Bacteroidales S24-7 group; D_5__uncultured bacterium; D_6__uncultured bacterium
New.CleanUp.ReferenceOTU2397	0	1	0	11	0	1	0	1	0	3	3	3	D_0__Bacteria
New.CleanUp.ReferenceOTU1029	0	0	0	1	0	0	0	0	1	0	0	0	D_0__Bacteria; D_1__Firmicutes; D_2__Clostridia; D_3__Clostridiales; D_4__Lachnospiraceae
New.CleanUp.ReferenceOTU152	0	0	0	0	1	0	0	0	11	0	0	0	D_0__Bacteria; D_1__Firmicutes; D_2__Clostridia; D_3__Clostridiales; D_4__Lachnospiraceae
New.CleanUp.ReferenceOTU2127	0	0	0	0	0	1	0	0	0	2	0	0	D_0__Bacteria; D_1__Firmicutes; D_2__Clostridia; D_3__Clostridiales; D_4__Ruminococcaceae; D_5__Ruminiclostridium 6; D_6__uncultured bacterium
New.CleanUp.ReferenceOTU472	0	0	0	0	0	0	0	0	0	0	10	0	D_0__Bacteria; D_1__Bacteroidetes; D_2__Bacteroidia; D_3__Bacteroidales
New.CleanUp.ReferenceOTU2486	0	0	0	1	0	0	1	0	0	0	0	0	D_0__Bacteria
New.CleanUp.ReferenceOTU2484	0	0	0	2	0	0	0	0	0	0	1	0	D_0__Bacteria; D_1__Bacteroidetes; D_2__Bacteroidia; D_3__Bacteroidales; D_4__Bacteroidales S24-7 group; D_5__uncultured bacterium; D_6__uncultured bacterium
New.CleanUp.ReferenceOTU3736	0	0	0	0	0	0	0	0	0	0	0	2	D_0__Bacteria; D_1__Bacteroidetes; D_2__Bacteroidia; D_3__Bacteroidales; D_4__Bacteroidales S24-7 group; D_5__uncultured bacterium; D_6__uncultured bacterium
New.CleanUp.ReferenceOTU2644	1	0	0	0	0	0	0	0	0	0	2	1	D_0__Bacteria; D_1__Firmicutes
New.CleanUp.ReferenceOTU2646	0	0	0	0	0	0	0	0	0	1	1	0	D_0__Bacteria; D_1__Bacteroidetes; D_2__Bacteroidia; D_3__Bacteroidales; D_4__Bacteroidales S24-7 group; D_5__uncultured bacterium; D_6__uncultured bacterium
New.CleanUp.ReferenceOTU192	0	0	0	0	0	0	0	0	6	4	0	0	D_0__Bacteria; D_1__Firmicutes; D_2__Clostridia; D_3__Clostridiales; D_4__Ruminococcaceae; D_5__Ruminococcaceae UCG-010
New.CleanUp.ReferenceOTU1488	1	0	1	1	0	0	1	0	1	0	4	5	D_0__Bacteria; D_1__Firmicutes
New.CleanUp.ReferenceOTU3830	0	0	0	0	0	0	0	0	0	0	2	0	D_0__Bacteria; D_1__Bacteroidetes; D_2__Bacteroidia; D_3__Bacteroidales
New.CleanUp.ReferenceOTU699	0	0	0	0	0	0	1	0	1	0	0	0	D_0__Bacteria; D_1__Bacteroidetes; D_2__Bacteroidia; D_3__Bacteroidales; D_4__Bacteroidales S24-7 group; D_5__uncultured bacterium; D_6__uncultured bacterium
New.CleanUp.ReferenceOTU698	0	2	0	0	0	0	0	1	1	0	2	0	D_0__Bacteria; D_1__Firmicutes; D_2__Clostridia; D_3__Clostridiales; D_4__Lachnospiraceae; D_5__Lachnospiraceae NK4A136 group
New.CleanUp.ReferenceOTU2737	1	0	0	0	0	0	0	0	0	1	4	3	D_0__Bacteria; D_1__Firmicutes; D_2__Clostridia; D_3__Clostridiales; D_4__Ruminococcaceae; D_5__Ruminococcus 1; D_6__Ruminococcus flavefaciens
New.CleanUp.ReferenceOTU2731	0	0	0	0	0	0	1	0	0	0	1	0	D_0__Bacteria; D_1__Bacteroidetes; D_2__Bacteroidia; D_3__Bacteroidales; D_4__Bacteroidales S24-7 group; D_5__uncultured bacterium; D_6__uncultured bacterium
New.CleanUp.ReferenceOTU2730	0	0	0	0	1	0	0	1	0	0	1	0	D_0__Bacteria; D_1__Bacteroidetes; D_2__Bacteroidia; D_3__Bacteroidales; D_4__Bacteroidales S24-7 group; D_5__uncultured bacterium; D_6__uncultured bacterium
New.CleanUp.ReferenceOTU193	0	0	0	0	1	0	1	0	1	11	0	0	D_0__Bacteria; D_1__Firmicutes; D_2__Clostridia; D_3__Clostridiales; D_4__Ruminococcaceae; D_5__Ruminococcus 1
New.CleanUp.ReferenceOTU3835	0	0	0	0	0	0	0	0	0	0	1	1	D_0__Bacteria; D_1__Bacteroidetes; D_2__Bacteroidia; D_3__Bacteroidales; D_4__Bacteroidales S24-7 group; D_5__uncultured bacterium; D_6__uncultured bacterium
New.CleanUp.ReferenceOTU2738	0	0	0	0	0	0	0	0	0	0	1	1	D_0__Bacteria; D_1__Firmicutes
New.CleanUp.ReferenceOTU2431	0	2	0	12	2	0	0	1	0	1	4	1	D_0__Bacteria
New.CleanUp.ReferenceOTU3385	0	0	0	0	0	0	1	1	0	0	0	0	D_0__Bacteria; D_1__Bacteroidetes; D_2__Bacteroidia; D_3__Bacteroidales; D_4__Bacteroidales S24-7 group; D_5__uncultured bacterium; D_6__uncultured bacterium
New.CleanUp.ReferenceOTU3601	0	0	1	0	0	0	0	0	0	0	1	0	D_0__Bacteria; D_1__Bacteroidetes; D_2__Bacteroidia; D_3__Bacteroidales; D_4__Bacteroidales S24-7 group; D_5__uncultured bacterium; D_6__uncultured bacterium
New.CleanUp.ReferenceOTU1066	1	1	0	1	0	0	0	0	0	0	0	0	D_0__Bacteria; D_1__Firmicutes; D_2__Clostridia; D_3__Clostridiales; D_4__Lachnospiraceae; D_5__Lachnospiraceae NK4A136 group
New.CleanUp.ReferenceOTU1061	3	4	1	0	3	1	0	1	1	0	0	2	D_0__Bacteria
New.CleanUp.ReferenceOTU1486	0	0	0	0	0	0	1	0	1	0	1	0	D_0__Bacteria; D_1__Firmicutes; D_2__Clostridia; D_3__Clostridiales; D_4__Lachnospiraceae
New.CleanUp.ReferenceOTU1267	0	2	0	0	0	0	0	0	0	0	0	0	D_0__Bacteria; D_1__Firmicutes; D_2__Clostridia; D_3__Clostridiales; D_4__Lachnospiraceae; D_5__Lachnospiraceae NK4A136 group
New.CleanUp.ReferenceOTU1264	0	1	0	1	0	0	0	0	1	0	0	0	D_0__Bacteria; D_1__Firmicutes; D_2__Clostridia; D_3__Clostridiales; D_4__Lachnospiraceae; D_5__Lachnospiraceae NK4A136 group; D_6__unidentified
New.CleanUp.ReferenceOTU700	0	0	0	1	0	0	1	2	3	0	0	0	D_0__Bacteria; D_1__Bacteroidetes; D_2__Bacteroidia; D_3__Bacteroidales; D_4__Bacteroidales S24-7 group; D_5__uncultured bacterium; D_6__uncultured bacterium
New.CleanUp.ReferenceOTU1261	0	1	0	0	0	0	0	0	0	1	0	0	D_0__Bacteria; D_1__Firmicutes; D_2__Clostridia; D_3__Clostridiales; D_4__Lachnospiraceae; D_5__Lachnospiraceae NK4A136 group
New.CleanUp.ReferenceOTU708	0	0	0	0	0	0	0	0	1	2	0	0	D_0__Bacteria; D_1__Bacteroidetes; D_2__Bacteroidia; D_3__Bacteroidales; D_4__Prevotellaceae; D_5__Prevotellaceae Ga6A1 group; D_6__uncultured bacterium
New.CleanUp.ReferenceOTU251	0	2	0	1	1	0	0	0	2	0	1	0	D_0__Bacteria; D_1__Firmicutes; D_2__Clostridia; D_3__Clostridiales; D_4__Ruminococcaceae; D_5__Ruminiclostridium 9
New.CleanUp.ReferenceOTU250	0	0	0	2	0	0	1	0	1	0	0	0	D_0__Bacteria; D_1__Firmicutes; D_2__Clostridia; D_3__Clostridiales; D_4__Ruminococcaceae
New.CleanUp.ReferenceOTU1468	0	0	1	0	0	0	1	0	0	0	0	0	D_0__Bacteria; D_1__Firmicutes; D_2__Clostridia; D_3__Clostridiales; D_4__Ruminococcaceae
New.CleanUp.ReferenceOTU191	0	0	0	0	1	0	1	0	7	1	3	5	D_0__Bacteria; D_1__Firmicutes; D_2__Clostridia; D_3__Clostridiales; D_4__Ruminococcaceae; D_5__Ruminococcaceae UCG-014
New.CleanUp.ReferenceOTU2439	0	1	0	1	0	0	0	0	0	0	0	0	D_0__Bacteria
New.CleanUp.ReferenceOTU1460	0	0	0	0	0	0	0	0	4	2	0	1	D_0__Bacteria; D_1__Tenericutes; D_2__Mollicutes; D_3__Mollicutes RF9; Ambiguous_taxa; Ambiguous_taxa; Ambiguous_taxa
New.CleanUp.ReferenceOTU1462	0	0	0	0	1	0	1	0	0	1	0	0	D_0__Bacteria; D_1__Proteobacteria; D_2__Deltaproteobacteria; D_3__Desulfovibrionales; D_4__Desulfovibrionaceae; D_5__Desulfovibrio
New.CleanUp.ReferenceOTU1463	0	0	0	0	0	0	0	0	0	1	0	1	D_0__Bacteria; D_1__Firmicutes; D_2__Clostridia; D_3__Clostridiales; D_4__Lachnospiraceae
New.CleanUp.ReferenceOTU3516	0	0	0	0	0	0	0	1	0	1	0	0	D_0__Bacteria; D_1__Saccharibacteria; D_2__Unknown Class; D_3__Unknown Order; D_4__Unknown Family; D_5__Candidatus Saccharimonas; D_6__uncultured rumen bacterium
New.CleanUp.ReferenceOTU1465	0	0	0	0	0	0	1	0	0	1	1	0	D_0__Bacteria; D_1__Firmicutes; D_2__Clostridia; D_3__Clostridiales; D_4__Lachnospiraceae; D_5__Lachnospiraceae NK4A136 group
New.CleanUp.ReferenceOTU440	0	0	0	1	1	0	0	0	0	0	1	2	D_0__Bacteria; D_1__Bacteroidetes; D_2__Bacteroidia; D_3__Bacteroidales; D_4__Bacteroidales S24-7 group; D_5__uncultured bacterium; D_6__uncultured bacterium
New.CleanUp.ReferenceOTU385	0	0	0	0	0	1	1	1	0	0	0	0	D_0__Bacteria; D_1__Bacteroidetes; D_2__Bacteroidia; D_3__Bacteroidales; D_4__Bacteroidales S24-7 group; D_5__uncultured bacterium; D_6__uncultured bacterium
New.CleanUp.ReferenceOTU1007	0	0	0	1	0	0	0	0	1	1	0	0	D_0__Bacteria; D_1__Firmicutes
New.CleanUp.ReferenceOTU817	0	0	0	0	4	0	0	0	0	0	0	0	D_0__Bacteria; D_1__Firmicutes; D_2__Clostridia; D_3__Clostridiales; D_4__Ruminococcaceae; D_5__Ruminococcaceae UCG-014; D_6__uncultured rumen bacterium
New.CleanUp.ReferenceOTU1605	0	0	0	0	0	0	1	0	2	1	0	0	D_0__Bacteria; D_1__Firmicutes; D_2__Clostridia; D_3__Clostridiales; D_4__Ruminococcaceae; D_5__Ruminococcaceae UCG-013; D_6__uncultured bacterium
New.CleanUp.ReferenceOTU1606	0	0	0	0	0	0	0	0	1	3	0	0	D_0__Bacteria; D_1__Proteobacteria; D_2__Epsilonproteobacteria; D_3__Campylobacterales; D_4__Helicobacteraceae; D_5__Helicobacter
New.CleanUp.ReferenceOTU1607	0	0	0	0	0	0	0	0	2	2	1	0	D_0__Bacteria; D_1__Proteobacteria; D_2__Deltaproteobacteria; D_3__Desulfovibrionales; D_4__Desulfovibrionaceae
New.CleanUp.ReferenceOTU1609	0	0	0	0	0	0	1	0	1	0	0	0	D_0__Bacteria; D_1__Firmicutes; D_2__Clostridia; D_3__Clostridiales; D_4__Lachnospiraceae
New.CleanUp.ReferenceOTU2853	0	1	0	0	1	0	1	0	0	1	1	0	D_0__Bacteria; D_1__Bacteroidetes
New.CleanUp.ReferenceOTU819	2	0	0	0	3	0	0	0	0	0	0	0	D_0__Bacteria; D_1__Firmicutes; D_2__Clostridia; D_3__Clostridiales; D_4__Lachnospiraceae; D_5__Lachnospiraceae FCS020 group; D_6__uncultured rumen bacterium
New.CleanUp.ReferenceOTU3692	0	0	0	0	0	0	0	1	0	0	1	0	D_0__Bacteria; D_1__Bacteroidetes; D_2__Bacteroidia; D_3__Bacteroidales; D_4__Prevotellaceae
New.CleanUp.ReferenceOTU1021	0	0	1	1	0	0	0	0	1	0	0	0	D_0__Bacteria; D_1__Bacteroidetes; D_2__Bacteroidia; D_3__Bacteroidales; D_4__Bacteroidales S24-7 group; D_5__uncultured bacterium; D_6__uncultured bacterium
New.CleanUp.ReferenceOTU636	0	0	2	0	0	0	1	0	1	0	2	1	D_0__Bacteria; D_1__Firmicutes; D_2__Clostridia; D_3__Clostridiales; D_4__Ruminococcaceae; D_5__Ruminococcaceae UCG-014; D_6__uncultured rumen bacterium
New.CleanUp.ReferenceOTU197	0	0	0	0	0	0	0	0	2	2	0	0	D_0__Bacteria; D_1__Bacteroidetes; D_2__Bacteroidia; D_3__Bacteroidales; D_4__Bacteroidales S24-7 group; D_5__uncultured bacterium; D_6__uncultured bacterium
New.CleanUp.ReferenceOTU492	0	0	1	0	0	0	0	0	0	0	1	0	D_0__Bacteria; D_1__Firmicutes; D_2__Clostridia; D_3__Clostridiales; D_4__Lachnospiraceae; D_5__Lachnospiraceae NK4A136 group
New.CleanUp.ReferenceOTU491	0	0	1	0	0	0	0	1	0	0	3	0	D_0__Bacteria; D_1__Bacteroidetes; D_2__Bacteroidia; D_3__Bacteroidales; D_4__Bacteroidales S24-7 group; D_5__uncultured bacterium; D_6__uncultured bacterium
New.CleanUp.ReferenceOTU2869	1	5	0	0	0	0	0	0	0	0	0	0	D_0__Bacteria; D_1__Bacteroidetes; D_2__Bacteroidia; D_3__Bacteroidales; D_4__Bacteroidales S24-7 group
New.CleanUp.ReferenceOTU2868	0	1	0	0	0	0	2	0	0	1	1	1	D_0__Bacteria; D_1__Bacteroidetes; D_2__Bacteroidia; D_3__Bacteroidales; D_4__Bacteroidales S24-7 group; D_5__uncultured bacterium; D_6__uncultured bacterium
New.CleanUp.ReferenceOTU495	0	0	0	0	0	0	0	0	0	0	4	0	D_0__Bacteria; D_1__Firmicutes; D_2__Clostridia; D_3__Clostridiales; D_4__Lachnospiraceae
New.CleanUp.ReferenceOTU2861	2	2	0	0	2	0	0	0	0	0	1	0	D_0__Bacteria; D_1__Bacteroidetes; D_2__Bacteroidia; D_3__Bacteroidales; D_4__Bacteroidales S24-7 group; D_5__uncultured bacterium; D_6__uncultured bacterium
New.CleanUp.ReferenceOTU194	0	2	0	1	1	0	0	0	7	6	3	2	D_0__Bacteria; D_1__Bacteroidetes; D_2__Bacteroidia; D_3__Bacteroidales; D_4__Bacteroidales S24-7 group; D_5__uncultured bacterium; D_6__uncultured bacterium
New.CleanUp.ReferenceOTU929	1	1	0	2	1	0	1	0	3	0	5	0	D_0__Bacteria; D_1__Bacteroidetes; D_2__Bacteroidia; D_3__Bacteroidales; D_4__Bacteroidales S24-7 group
New.CleanUp.ReferenceOTU1110	1	0	2	0	0	0	0	0	0	0	0	0	D_0__Bacteria
New.CleanUp.ReferenceOTU926	0	0	0	0	0	0	2	0	1	0	0	0	D_0__Bacteria; D_1__Firmicutes; D_2__Clostridia; D_3__Clostridiales; D_4__Ruminococcaceae
New.CleanUp.ReferenceOTU2019	0	0	0	0	0	0	0	0	0	1	1	1	D_0__Bacteria; D_1__Bacteroidetes; D_2__Bacteroidia; D_3__Bacteroidales; D_4__Bacteroidales S24-7 group; D_5__uncultured bacterium; D_6__uncultured bacterium
New.CleanUp.ReferenceOTU195	2	0	0	0	0	3	0	0	0	0	0	0	D_0__Bacteria; D_1__Firmicutes; D_2__Clostridia; D_3__Clostridiales; D_4__Ruminococcaceae
New.CleanUp.ReferenceOTU1231	0	0	1	0	1	0	0	0	0	0	0	0	D_0__Bacteria; D_1__Proteobacteria; D_2__Deltaproteobacteria; D_3__Desulfovibrionales; D_4__Desulfovibrionaceae; D_5__Desulfovibrio
New.CleanUp.ReferenceOTU1285	0	1	0	0	0	1	0	0	0	0	0	0	D_0__Bacteria; D_1__Firmicutes; D_2__Clostridia; D_3__Clostridiales; D_4__Lachnospiraceae; D_5__Roseburia
New.CleanUp.ReferenceOTU1286	0	2	0	0	0	0	0	0	1	0	0	0	D_0__Bacteria; D_1__Firmicutes; D_2__Clostridia; D_3__Clostridiales; D_4__Ruminococcaceae
New.CleanUp.ReferenceOTU1287	1	3	0	0	0	0	1	0	0	0	1	1	D_0__Bacteria; D_1__Bacteroidetes; D_2__Bacteroidia; D_3__Bacteroidales; D_4__Bacteroidales S24-7 group; D_5__uncultured bacterium; D_6__uncultured bacterium
New.CleanUp.ReferenceOTU745	0	0	0	0	0	0	0	0	2	0	0	0	D_0__Bacteria; D_1__Bacteroidetes; D_2__Bacteroidia; D_3__Bacteroidales; D_4__Porphyromonadaceae; D_5__Odoribacter; D_6__unidentified
New.CleanUp.ReferenceOTU743	0	0	0	0	0	0	0	1	2	0	0	1	D_0__Bacteria; D_1__Bacteroidetes; D_2__Bacteroidia; D_3__Bacteroidales
New.CleanUp.ReferenceOTU3418	0	0	1	0	0	0	0	0	0	1	0	0	D_0__Bacteria; D_1__Firmicutes; D_2__Clostridia; D_3__Clostridiales; D_4__Lachnospiraceae; D_5__Lachnospiraceae NK4A136 group
New.CleanUp.ReferenceOTU1309	0	0	0	0	0	0	0	1	1	0	1	1	D_0__Bacteria; D_1__Firmicutes; D_2__Clostridia; D_3__Clostridiales; D_4__Lachnospiraceae; D_5__Lachnospiraceae NK4A136 group; Ambiguous_taxa
New.CleanUp.ReferenceOTU324	0	0	0	0	1	1	0	1	0	2	0	1	D_0__Bacteria; D_1__Firmicutes; D_2__Clostridia; D_3__Clostridiales; D_4__Lachnospiraceae
New.CleanUp.ReferenceOTU3282	0	0	0	0	0	0	1	1	0	0	0	0	D_0__Bacteria; D_1__Bacteroidetes; D_2__Bacteroidia; D_3__Bacteroidales
New.CleanUp.ReferenceOTU3288	0	0	0	0	0	0	2	0	0	0	0	0	D_0__Bacteria; D_1__Firmicutes; D_2__Clostridia; D_3__Clostridiales
New.CleanUp.ReferenceOTU3853	0	0	0	0	0	0	0	0	0	0	1	1	D_0__Bacteria
New.CleanUp.ReferenceOTU2701	0	0	0	0	0	0	0	0	0	0	5	0	D_0__Bacteria; D_1__Bacteroidetes; D_2__Bacteroidia; D_3__Bacteroidales; D_4__Prevotellaceae
New.CleanUp.ReferenceOTU2139	0	0	0	0	0	0	0	0	0	1	1	0	D_0__Bacteria; D_1__Firmicutes; D_2__Clostridia; D_3__Clostridiales; D_4__Clostridiales vadinBB60 group; D_5__uncultured bacterium; D_6__uncultured bacterium
New.CleanUp.ReferenceOTU326	0	0	0	1	1	6	0	0	0	0	2	1	D_0__Bacteria
New.CleanUp.ReferenceOTU2136	0	0	0	0	0	0	0	0	1	1	0	0	D_0__Bacteria; D_1__Firmicutes; D_2__Clostridia; D_3__Clostridiales
New.CleanUp.ReferenceOTU2135	0	0	0	0	0	0	0	0	0	1	0	1	D_0__Bacteria; D_1__Firmicutes; D_2__Clostridia; D_3__Clostridiales; D_4__Ruminococcaceae; D_5__Ruminococcaceae UCG-014; Ambiguous_taxa
New.CleanUp.ReferenceOTU2132	1	0	0	1	1	0	1	0	0	0	2	7	D_0__Bacteria
New.CleanUp.ReferenceOTU967	0	0	0	0	1	0	0	0	2	0	0	0	D_0__Bacteria; D_1__Firmicutes; D_2__Clostridia; D_3__Clostridiales; D_4__Lachnospiraceae
New.CleanUp.ReferenceOTU966	0	0	0	0	0	0	0	0	2	0	0	0	D_0__Bacteria; D_1__Firmicutes; D_2__Clostridia; D_3__Clostridiales; D_4__Ruminococcaceae
New.CleanUp.ReferenceOTU3851	0	0	0	0	0	0	0	0	0	3	1	0	D_0__Bacteria; D_1__Bacteroidetes; D_2__Bacteroidia; D_3__Bacteroidales; D_4__Bacteroidales S24-7 group; D_5__uncultured bacterium; D_6__uncultured bacterium
New.CleanUp.ReferenceOTU1153	1	0	0	0	0	0	0	1	0	0	0	0	D_0__Bacteria; D_1__Firmicutes
New.CleanUp.ReferenceOTU3414	0	0	3	0	0	0	0	0	0	4	1	2	D_0__Bacteria; D_1__Bacteroidetes; D_2__Bacteroidia; D_3__Bacteroidales; D_4__Bacteroidales S24-7 group; D_5__uncultured bacterium; D_6__uncultured bacterium
New.CleanUp.ReferenceOTU2252	0	1	0	0	0	0	0	0	0	1	1	1	D_0__Bacteria; D_1__Bacteroidetes; D_2__Bacteroidia; D_3__Bacteroidales; D_4__Bacteroidales S24-7 group; D_5__uncultured bacterium; D_6__uncultured bacterium
New.CleanUp.ReferenceOTU2250	0	0	0	0	0	0	0	1	0	1	0	1	D_0__Bacteria; D_1__Saccharibacteria; D_2__Unknown Class; D_3__Unknown Order; D_4__Unknown Family; D_5__Candidatus Saccharimonas
New.CleanUp.ReferenceOTU3356	0	0	0	0	0	0	1	0	0	0	0	1	D_0__Bacteria; D_1__Bacteroidetes; D_2__Bacteroidia; D_3__Bacteroidales
New.CleanUp.ReferenceOTU3350	0	0	1	0	0	0	0	2	0	0	0	0	D_0__Bacteria; D_1__Firmicutes; D_2__Clostridia; D_3__Clostridiales; D_4__Ruminococcaceae; D_5__Ruminococcus 1
New.CleanUp.ReferenceOTU1652	0	0	0	0	0	0	0	0	1	1	0	7	D_0__Bacteria; D_1__Firmicutes; D_2__Clostridia; D_3__Clostridiales; D_4__Ruminococcaceae; D_5__Ruminococcaceae UCG-010; D_6__uncultured bacterium
New.CleanUp.ReferenceOTU1651	0	0	0	0	0	0	0	0	3	0	0	1	D_0__Bacteria; D_1__Bacteroidetes; D_2__Bacteroidia; D_3__Bacteroidales; D_4__Bacteroidales S24-7 group; D_5__uncultured bacterium; D_6__uncultured bacterium
New.CleanUp.ReferenceOTU1850	0	0	0	0	0	0	1	0	1	0	0	0	D_0__Bacteria; D_1__Firmicutes; D_2__Clostridia; D_3__Clostridiales
New.CleanUp.ReferenceOTU1852	0	0	0	0	0	0	0	0	1	0	0	1	D_0__Bacteria
New.CleanUp.ReferenceOTU3402	0	0	0	0	0	0	0	1	0	1	0	0	D_0__Bacteria; D_1__Proteobacteria; D_2__Epsilonproteobacteria; D_3__Campylobacterales; D_4__Helicobacteraceae; D_5__Helicobacter
New.CleanUp.ReferenceOTU1858	1	1	3	0	0	0	0	0	0	0	0	1	D_0__Bacteria; D_1__Bacteroidetes; D_2__Bacteroidia; D_3__Bacteroidales; D_4__Bacteroidales S24-7 group; D_5__uncultured bacterium; D_6__uncultured bacterium
New.CleanUp.ReferenceOTU3193	2	1	4	0	0	0	0	4	0	2	0	2	D_0__Bacteria
New.CleanUp.ReferenceOTU210	0	0	0	1	0	0	0	1	0	1	0	0	D_0__Bacteria; D_1__Bacteroidetes; D_2__Bacteroidia; D_3__Bacteroidales; D_4__Bacteroidales S24-7 group; D_5__uncultured bacterium; D_6__uncultured bacterium
New.CleanUp.ReferenceOTU3728	0	0	0	0	0	0	0	0	0	0	0	7	D_0__Bacteria; D_1__Bacteroidetes; D_2__Bacteroidia; D_3__Bacteroidales; D_4__Prevotellaceae
New.CleanUp.ReferenceOTU3721	0	0	0	0	0	0	0	0	0	0	0	4	D_0__Bacteria; D_1__Bacteroidetes; D_2__Bacteroidia; D_3__Bacteroidales
New.CleanUp.ReferenceOTU3720	0	0	0	0	0	0	0	0	0	1	1	4	D_0__Bacteria; D_1__Bacteroidetes; D_2__Bacteroidia; D_3__Bacteroidales; D_4__Bacteroidales S24-7 group
New.CleanUp.ReferenceOTU3722	0	0	0	0	0	0	0	0	0	0	0	2	D_0__Bacteria
New.CleanUp.ReferenceOTU400	0	1	0	0	1	1	0	0	0	0	0	0	D_0__Bacteria; D_1__Cyanobacteria; D_2__Melainabacteria; D_3__Gastranaerophilales
New.CleanUp.ReferenceOTU215	3	2	0	7	0	2	1	1	2	0	5	1	D_0__Bacteria; D_1__Firmicutes
New.CleanUp.ReferenceOTU2745	0	1	0	0	0	0	0	0	0	0	1	2	D_0__Bacteria; D_1__Firmicutes; D_2__Clostridia
New.CleanUp.ReferenceOTU2749	0	0	0	0	0	0	0	0	0	0	4	2	D_0__Bacteria; D_1__Firmicutes; D_2__Clostridia; D_3__Clostridiales; D_4__Ruminococcaceae; D_5__Ruminococcus 1
New.CleanUp.ReferenceOTU1059	7	0	0	0	0	0	1	1	0	0	0	0	D_0__Bacteria; D_1__Firmicutes; D_2__Clostridia; D_3__Clostridiales; D_4__Lachnospiraceae; D_5__Blautia
New.CleanUp.ReferenceOTU659	0	0	0	0	0	0	1	0	1	2	1	0	D_0__Bacteria; D_1__Bacteroidetes; D_2__Bacteroidia; D_3__Bacteroidales; D_4__Rikenellaceae; D_5__Alistipes
New.CleanUp.ReferenceOTU1075	0	4	0	0	0	1	0	0	0	0	0	0	D_0__Bacteria; D_1__Firmicutes; D_2__Clostridia; D_3__Clostridiales; D_4__Lachnospiraceae
New.CleanUp.ReferenceOTU510	0	1	0	0	0	0	0	0	0	0	2	2	D_0__Bacteria; D_1__Firmicutes; D_2__Clostridia; D_3__Clostridiales; D_4__Ruminococcaceae; D_5__Ruminococcus 1; D_6__Ruminococcus flavefaciens
New.CleanUp.ReferenceOTU1073	0	2	0	0	0	0	0	0	0	0	0	0	D_0__Bacteria; D_1__Firmicutes; D_2__Clostridia; D_3__Clostridiales
New.CleanUp.ReferenceOTU1072	1	1	0	0	0	0	0	0	0	0	0	0	D_0__Bacteria; D_1__Firmicutes; D_2__Clostridia; D_3__Clostridiales; D_4__Clostridiales vadinBB60 group; D_5__uncultured bacterium; D_6__uncultured bacterium
New.CleanUp.ReferenceOTU1071	1	1	0	0	0	0	0	0	0	0	0	0	D_0__Bacteria; D_1__Firmicutes; D_2__Clostridia; D_3__Clostridiales; D_4__Ruminococcaceae; D_5__Ruminococcus 1
New.CleanUp.ReferenceOTU1070	1	0	1	0	0	0	0	0	0	0	1	0	D_0__Bacteria; D_1__Firmicutes; D_2__Clostridia; D_3__Clostridiales; D_4__Ruminococcaceae; D_5__Ruminococcaceae UCG-013
New.CleanUp.ReferenceOTU1058	1	1	0	0	0	0	0	0	0	0	0	0	D_0__Bacteria; D_1__Firmicutes; D_2__Clostridia; D_3__Clostridiales; D_4__Lachnospiraceae
New.CleanUp.ReferenceOTU4022	0	0	0	0	0	0	0	0	0	0	0	6	D_0__Bacteria; D_1__Bacteroidetes; D_2__Bacteroidia; D_3__Bacteroidales; D_4__Prevotellaceae
New.CleanUp.ReferenceOTU1271	0	1	0	0	0	0	0	0	1	0	0	0	D_0__Bacteria; D_1__Bacteroidetes; D_2__Bacteroidia; D_3__Bacteroidales; D_4__Bacteroidaceae; D_5__Bacteroides
New.CleanUp.ReferenceOTU1275	0	1	0	0	0	0	1	0	0	0	0	0	D_0__Bacteria
New.CleanUp.ReferenceOTU719	0	0	0	0	0	0	0	0	2	0	0	0	D_0__Bacteria; D_1__Bacteroidetes; D_2__Bacteroidia; D_3__Bacteroidales; D_4__Bacteroidales S24-7 group; D_5__uncultured bacterium; D_6__uncultured bacterium
New.CleanUp.ReferenceOTU3526	0	0	2	0	0	0	0	0	0	0	1	1	D_0__Bacteria; D_1__Bacteroidetes; D_2__Bacteroidia; D_3__Bacteroidales; D_4__Bacteroidales S24-7 group; D_5__uncultured bacterium; D_6__uncultured bacterium
New.CleanUp.ReferenceOTU3227	2	0	0	0	0	0	0	0	0	0	0	0	D_0__Bacteria; D_1__Bacteroidetes; D_2__Bacteroidia; D_3__Bacteroidales; D_4__Bacteroidales S24-7 group; D_5__uncultured bacterium; D_6__uncultured bacterium
New.CleanUp.ReferenceOTU1474	0	0	0	0	0	0	1	0	0	0	0	1	D_0__Bacteria; D_1__Firmicutes; D_2__Clostridia; D_3__Clostridiales; D_4__Ruminococcaceae; D_5__Ruminococcaceae NK4A214 group
New.CleanUp.ReferenceOTU399	0	1	0	1	0	1	0	1	1	1	0	0	D_0__Bacteria; D_1__Saccharibacteria; D_2__Unknown Class; D_3__Unknown Order; D_4__Unknown Family; D_5__Candidatus Saccharimonas; D_6__uncultured bacterium
New.CleanUp.ReferenceOTU395	1	0	0	0	0	2	0	0	0	0	0	0	D_0__Bacteria; D_1__Firmicutes; D_2__Clostridia; D_3__Clostridiales; D_4__Lachnospiraceae; D_5__Lachnospiraceae NK4A136 group
New.CleanUp.ReferenceOTU391	0	0	0	0	1	1	1	3	0	0	1	4	D_0__Bacteria; D_1__Bacteroidetes; D_2__Bacteroidia; D_3__Bacteroidales; D_4__Prevotellaceae
New.CleanUp.ReferenceOTU1613	0	0	0	0	0	0	0	0	3	0	0	0	D_0__Bacteria; D_1__Firmicutes; D_2__Clostridia; D_3__Clostridiales; D_4__Lachnospiraceae; D_5__Coprococcus 2; Ambiguous_taxa
New.CleanUp.ReferenceOTU1617	0	0	0	0	0	0	0	0	2	0	0	0	D_0__Bacteria; D_1__Firmicutes; D_2__Clostridia; D_3__Clostridiales; D_4__Lachnospiraceae; D_5__Lachnospiraceae NK4A136 group
New.CleanUp.ReferenceOTU405	0	0	0	0	0	1	0	2	0	0	0	0	D_0__Bacteria; D_1__Cyanobacteria; D_2__Melainabacteria; D_3__Gastranaerophilales; D_4__uncultured bacterium; D_5__uncultured bacterium; D_6__uncultured bacterium
New.CleanUp.ReferenceOTU1619	0	1	0	0	0	0	0	0	4	0	0	0	D_0__Bacteria; D_1__Bacteroidetes; D_2__Bacteroidia; D_3__Bacteroidales; D_4__Prevotellaceae; D_5__Prevotella 1
New.CleanUp.ReferenceOTU808	0	0	0	0	3	0	0	0	8	1	0	0	D_0__Bacteria; D_1__Firmicutes; D_2__Clostridia; D_3__Clostridiales; D_4__Lachnospiraceae; D_5__Butyrivibrio; D_6__uncultured bacterium
New.CleanUp.ReferenceOTU2924	0	1	0	0	2	0	0	0	0	0	0	0	D_0__Bacteria; D_1__Bacteroidetes; D_2__Bacteroidia; D_3__Bacteroidales; D_4__Bacteroidales S24-7 group; D_5__uncultured bacterium; D_6__uncultured bacterium
New.CleanUp.ReferenceOTU2926	0	0	0	0	2	0	0	0	0	0	0	0	D_0__Bacteria; D_1__Bacteroidetes; D_2__Bacteroidia; D_3__Bacteroidales; D_4__Bacteroidales S24-7 group; D_5__uncultured bacterium; D_6__uncultured bacterium
New.CleanUp.ReferenceOTU2927	0	0	0	0	1	1	0	0	0	0	0	0	D_0__Bacteria
New.CleanUp.ReferenceOTU2923	0	0	0	0	2	0	0	0	0	0	0	0	D_0__Bacteria; D_1__Bacteroidetes; D_2__Bacteroidia; D_3__Bacteroidales; D_4__Rikenellaceae; D_5__Alistipes; D_6__uncultured bacterium
New.CleanUp.ReferenceOTU2928	0	0	0	0	2	0	0	0	0	1	0	0	D_0__Bacteria; D_1__Firmicutes; D_2__Clostridia; D_3__Clostridiales; D_4__Lachnospiraceae; D_5__Anaerosporobacter; D_6__uncultured bacterium
New.CleanUp.ReferenceOTU484	0	0	0	0	0	3	0	0	1	1	2	5	D_0__Bacteria; D_1__Bacteroidetes; D_2__Bacteroidia; D_3__Bacteroidales; D_4__Rikenellaceae; D_5__Alistipes; D_6__uncultured bacterium
New.CleanUp.ReferenceOTU486	0	0	0	0	0	0	0	0	1	0	1	0	D_0__Bacteria; D_1__Firmicutes; D_2__Clostridia; D_3__Clostridiales; D_4__Lachnospiraceae
New.CleanUp.ReferenceOTU487	1	0	0	0	0	0	0	0	1	0	2	0	D_0__Bacteria; D_1__Firmicutes; D_2__Clostridia; D_3__Clostridiales; D_4__Ruminococcaceae; D_5__Ruminococcaceae UCG-008; Ambiguous_taxa
New.CleanUp.ReferenceOTU2811	0	0	0	0	0	0	3	0	0	0	1	4	D_0__Bacteria; D_1__Bacteroidetes; D_2__Bacteroidia; D_3__Bacteroidales; D_4__Bacteroidales S24-7 group; D_5__uncultured bacterium; D_6__uncultured bacterium
New.CleanUp.ReferenceOTU2813	0	0	0	0	0	0	0	0	0	0	1	1	D_0__Bacteria; D_1__Bacteroidetes; D_2__Bacteroidia; D_3__Bacteroidales; D_4__Bacteroidales S24-7 group; D_5__uncultured bacterium; D_6__uncultured bacterium
New.CleanUp.ReferenceOTU2816	0	0	0	0	0	0	0	0	0	0	2	0	D_0__Bacteria; D_1__Bacteroidetes; D_2__Bacteroidia; D_3__Bacteroidales
New.CleanUp.ReferenceOTU1046	1	0	0	0	0	0	0	0	0	0	1	0	D_0__Bacteria; D_1__Firmicutes; D_2__Clostridia; D_3__Clostridiales; D_4__Lachnospiraceae; D_5__Roseburia; D_6__uncultured bacterium
New.CleanUp.ReferenceOTU939	0	0	0	0	1	0	0	0	1	0	0	0	D_0__Bacteria; D_1__Bacteroidetes; D_2__Bacteroidia; D_3__Bacteroidales; D_4__Bacteroidales S24-7 group; D_5__uncultured bacterium; D_6__uncultured bacterium
New.CleanUp.ReferenceOTU407	0	0	0	0	3	14	0	0	0	0	0	0	D_0__Bacteria; D_1__Firmicutes; D_2__Clostridia; D_3__Clostridiales; D_4__Ruminococcaceae; D_5__Ruminococcus 1
New.CleanUp.ReferenceOTU1106	2	2	0	0	0	0	0	0	0	0	2	2	D_0__Bacteria; D_1__Firmicutes; D_2__Clostridia; D_3__Clostridiales; D_4__Ruminococcaceae; D_5__Ruminococcus 1; D_6__Ruminococcus flavefaciens
New.CleanUp.ReferenceOTU932	0	0	0	1	0	0	0	0	1	1	0	1	D_0__Bacteria; D_1__Bacteroidetes
New.CleanUp.ReferenceOTU934	0	0	0	0	0	0	0	0	1	0	0	1	D_0__Bacteria; D_1__Bacteroidetes; D_2__Bacteroidia; D_3__Bacteroidales; D_4__Bacteroidales S24-7 group; D_5__uncultured bacterium; D_6__uncultured bacterium
New.CleanUp.ReferenceOTU935	0	0	0	0	0	0	0	0	2	0	0	0	D_0__Bacteria; D_1__Firmicutes; D_2__Clostridia; D_3__Clostridiales; D_4__Lachnospiraceae
New.CleanUp.ReferenceOTU1100	0	4	0	0	0	0	0	0	0	0	2	0	D_0__Bacteria; D_1__Firmicutes; D_2__Clostridia; D_3__Clostridiales; D_4__Lachnospiraceae; D_5__Anaerostipes; D_6__uncultured rumen bacterium
New.CleanUp.ReferenceOTU1047	9	2	0	0	0	0	0	0	0	0	0	0	D_0__Bacteria; D_1__Firmicutes; D_2__Clostridia; D_3__Clostridiales; D_4__Lachnospiraceae; D_5__Lachnospiraceae NK4A136 group; D_6__uncultured bacterium
New.CleanUp.ReferenceOTU156	0	0	0	0	0	0	0	3	1	1	3	3	D_0__Bacteria
New.CleanUp.ReferenceOTU157	2	0	1	6	2	0	1	0	1	0	0	3	D_0__Bacteria; D_1__Spirochaetae; D_2__Spirochaetes; D_3__Spirochaetales; D_4__Spirochaetaceae; D_5__Treponema 2
New.CleanUp.ReferenceOTU154	1	0	0	0	0	0	0	1	0	0	1	3	D_0__Bacteria; D_1__Firmicutes; D_2__Erysipelotrichia; D_3__Erysipelotrichales; D_4__Erysipelotrichaceae
New.CleanUp.ReferenceOTU155	0	0	0	0	2	0	0	0	0	0	0	0	D_0__Bacteria; D_1__Firmicutes; D_2__Clostridia; D_3__Clostridiales; D_4__Lachnospiraceae; D_5__Blautia; D_6__Lachnospiraceae bacterium 613
New.CleanUp.ReferenceOTU1296	0	1	0	0	0	0	0	0	0	1	2	1	D_0__Bacteria
New.CleanUp.ReferenceOTU1293	0	1	0	0	0	0	1	0	0	0	0	0	D_0__Bacteria; D_1__Firmicutes; D_2__Clostridia; D_3__Clostridiales; D_4__Ruminococcaceae; D_5__Ruminococcus 1
New.CleanUp.ReferenceOTU1291	0	3	0	0	0	0	0	0	0	0	0	0	D_0__Bacteria; D_1__Firmicutes; D_2__Clostridia; D_3__Clostridiales; D_4__Lachnospiraceae; D_5__Lachnospiraceae NK4A136 group
New.CleanUp.ReferenceOTU51	2	0	4	18	1	4	0	0	1	0	5	4	D_0__Bacteria; D_1__Bacteroidetes; D_2__Bacteroidia; D_3__Bacteroidales; D_4__Bacteroidales S24-7 group; D_5__uncultured bacterium; D_6__uncultured bacterium
New.CleanUp.ReferenceOTU52	2	3	4	3	3	2	1	0	2	6	4	1	D_0__Bacteria; D_1__Bacteroidetes; D_2__Bacteroidia; D_3__Bacteroidales; D_4__Bacteroidales S24-7 group; D_5__uncultured bacterium; D_6__uncultured bacterium
New.CleanUp.ReferenceOTU2036	0	0	0	0	0	0	0	0	0	0	1	1	D_0__Bacteria; D_1__Bacteroidetes; D_2__Bacteroidia; D_3__Bacteroidales; D_4__Bacteroidales S24-7 group; D_5__uncultured bacterium; D_6__uncultured bacterium
New.CleanUp.ReferenceOTU2035	0	0	0	0	0	0	0	0	0	0	2	0	D_0__Bacteria; D_1__Bacteroidetes; D_2__Bacteroidia; D_3__Bacteroidales; D_4__Bacteroidales S24-7 group; D_5__uncultured bacterium; D_6__uncultured bacterium
New.CleanUp.ReferenceOTU160	0	0	0	0	0	0	0	0	3	0	0	0	D_0__Bacteria; D_1__Bacteroidetes; D_2__Bacteroidia; D_3__Bacteroidales; D_4__Rikenellaceae; D_5__Alistipes; D_6__uncultured bacterium
New.CleanUp.ReferenceOTU1042	8	1	0	0	0	1	0	0	0	0	0	0	D_0__Bacteria; D_1__Bacteroidetes; D_2__Bacteroidia; D_3__Bacteroidales; D_4__Bacteroidales S24-7 group; D_5__uncultured bacterium; D_6__uncultured bacterium
New.CleanUp.ReferenceOTU1040	7	5	0	2	1	3	0	0	0	2	3	5	D_0__Bacteria; D_1__Firmicutes; D_2__Clostridia; D_3__Clostridiales; D_4__Christensenellaceae; D_5__uncultured; D_6__uncultured bacterium
New.CleanUp.ReferenceOTU1041	1	1	0	0	0	0	0	0	1	0	0	1	D_0__Bacteria; D_1__Firmicutes; D_2__Clostridia; D_3__Clostridiales; D_4__Ruminococcaceae; D_5__Ruminococcaceae UCG-013
New.CleanUp.ReferenceOTU234	0	0	1	2	1	0	0	0	1	0	0	0	D_0__Bacteria; D_1__Bacteroidetes; D_2__Bacteroidia; D_3__Bacteroidales; D_4__Rikenellaceae; D_5__Alistipes; D_6__uncultured bacterium
New.CleanUp.ReferenceOTU3291	0	0	0	0	0	0	2	0	0	0	0	0	D_0__Bacteria; D_1__Bacteroidetes; D_2__Bacteroidia; D_3__Bacteroidales; D_4__Bacteroidales S24-7 group; D_5__uncultured bacterium; D_6__uncultured bacterium
New.CleanUp.ReferenceOTU1044	2	0	0	1	1	0	0	1	0	6	0	0	D_0__Bacteria; D_1__Bacteroidetes; D_2__Bacteroidia; D_3__Bacteroidales; D_4__Bacteroidales S24-7 group; D_5__uncultured bacterium; D_6__uncultured bacterium
New.CleanUp.ReferenceOTU2266	0	0	0	0	0	0	0	0	0	0	5	3	D_0__Bacteria; D_1__Firmicutes; D_2__Clostridia; D_3__Clostridiales; D_4__Ruminococcaceae; D_5__Ruminococcus 1; D_6__Ruminococcus flavefaciens
New.CleanUp.ReferenceOTU2109	0	0	0	0	0	0	0	0	0	0	1	1	D_0__Bacteria
New.CleanUp.ReferenceOTU2102	0	0	0	0	0	0	0	0	0	0	2	0	D_0__Bacteria; D_1__Firmicutes; D_2__Clostridia; D_3__Clostridiales; D_4__Ruminococcaceae
New.CleanUp.ReferenceOTU2100	0	0	0	0	0	0	0	0	0	0	3	0	D_0__Bacteria
New.CleanUp.ReferenceOTU2104	0	0	0	0	0	0	0	0	0	0	2	0	D_0__Bacteria; D_1__Proteobacteria; D_2__Betaproteobacteria; D_3__Burkholderiales; D_4__Alcaligenaceae; D_5__Parasutterella; D_6__uncultured bacterium
New.CleanUp.ReferenceOTU90	0	0	1	1	1	1	0	1	0	1	1	3	D_0__Bacteria; D_1__Cyanobacteria; D_2__Melainabacteria; D_3__Gastranaerophilales; Ambiguous_taxa; Ambiguous_taxa; Ambiguous_taxa
New.CleanUp.ReferenceOTU269	0	0	0	0	1	1	0	0	0	0	0	0	D_0__Bacteria; D_1__Firmicutes; D_2__Clostridia; D_3__Clostridiales; D_4__Ruminococcaceae; D_5__Oscillibacter; D_6__uncultured bacterium
New.CleanUp.ReferenceOTU2240	0	0	1	0	0	0	0	0	0	2	1	2	D_0__Bacteria; D_1__Elusimicrobia; D_2__Elusimicrobia; D_3__Elusimicrobiales; D_4__Elusimicrobiaceae; D_5__Elusimicrobium; D_6__uncultured bacterium
New.CleanUp.ReferenceOTU2243	1	2	0	0	0	0	1	0	0	1	0	0	D_0__Bacteria; D_1__Saccharibacteria; D_2__Unknown Class; D_3__Unknown Order; D_4__Unknown Family; D_5__Candidatus Saccharimonas; D_6__uncultured bacterium
New.CleanUp.ReferenceOTU3676	0	0	0	0	0	0	0	1	0	1	0	0	D_0__Bacteria; D_1__Tenericutes; D_2__Mollicutes; D_3__NB1-n
New.CleanUp.ReferenceOTU3405	0	0	0	0	0	0	0	0	0	2	0	0	D_0__Bacteria; D_1__Firmicutes; D_2__Clostridia; D_3__Clostridiales; D_4__Ruminococcaceae; D_5__Oscillibacter
New.CleanUp.ReferenceOTU3841	0	0	0	0	0	0	0	0	0	1	1	0	D_0__Bacteria; D_1__Firmicutes
New.CleanUp.ReferenceOTU181	0	0	0	7	2	0	0	1	1	0	3	0	D_0__Bacteria; D_1__Bacteroidetes; D_2__Bacteroidia; D_3__Bacteroidales; D_4__Bacteroidales S24-7 group; D_5__uncultured bacterium; D_6__uncultured bacterium
New.CleanUp.ReferenceOTU442	1	1	0	0	0	0	0	0	2	0	4	3	D_0__Bacteria; D_1__Bacteroidetes; D_2__Bacteroidia; D_3__Bacteroidales; D_4__Bacteroidales S24-7 group; D_5__uncultured bacterium; D_6__uncultured bacterium
New.CleanUp.ReferenceOTU1911	0	0	0	0	0	0	0	0	0	0	5	1	D_0__Bacteria; D_1__Firmicutes; D_2__Clostridia; D_3__Clostridiales; D_4__Ruminococcaceae; D_5__Ruminococcus 1
New.CleanUp.ReferenceOTU3349	0	0	0	0	0	0	0	1	0	1	0	0	D_0__Bacteria; D_1__Firmicutes; D_2__Clostridia; D_3__Clostridiales; D_4__Lachnospiraceae
New.CleanUp.ReferenceOTU180	2	0	0	9	0	0	0	0	0	0	2	1	D_0__Bacteria; D_1__Bacteroidetes; D_2__Bacteroidia; D_3__Bacteroidales; D_4__Bacteroidales S24-7 group; D_5__uncultured bacterium; D_6__uncultured bacterium
New.CleanUp.ReferenceOTU3342	0	0	0	0	0	0	3	0	0	0	0	0	D_0__Bacteria; D_1__Cyanobacteria; D_2__Melainabacteria; D_3__Gastranaerophilales; D_4__uncultured bacterium; D_5__uncultured bacterium; D_6__uncultured bacterium
New.CleanUp.ReferenceOTU1821	0	0	1	2	0	0	0	0	1	3	3	1	D_0__Bacteria; D_1__Bacteroidetes; D_2__Bacteroidia; D_3__Bacteroidales; D_4__Bacteroidales S24-7 group; D_5__uncultured bacterium; D_6__uncultured bacterium
New.CleanUp.ReferenceOTU1823	1	1	0	1	0	0	0	0	1	0	0	1	D_0__Bacteria; D_1__Bacteroidetes; D_2__Bacteroidia; D_3__Bacteroidales; D_4__Bacteroidales S24-7 group
New.CleanUp.ReferenceOTU1829	0	0	0	0	0	1	0	1	1	0	0	0	D_0__Bacteria; D_1__Bacteroidetes; D_2__Bacteroidia; D_3__Bacteroidales; D_4__Bacteroidales S24-7 group; D_5__uncultured bacterium; D_6__uncultured bacterium
New.CleanUp.ReferenceOTU810	0	0	0	0	4	0	0	0	0	0	0	0	D_0__Bacteria; D_1__Firmicutes; D_2__Clostridia; D_3__Clostridiales; D_4__Lachnospiraceae
New.CleanUp.ReferenceOTU601	0	0	1	1	0	0	1	1	0	0	1	0	D_0__Bacteria; D_1__Bacteroidetes; D_2__Bacteroidia; D_3__Bacteroidales; D_4__Bacteroidales S24-7 group; D_5__uncultured bacterium; D_6__uncultured bacterium
New.CleanUp.ReferenceOTU3572	0	0	0	0	0	0	0	0	1	2	0	0	D_0__Bacteria; D_1__Bacteroidetes; D_2__Bacteroidia; D_3__Bacteroidales; D_4__Bacteroidales S24-7 group; D_5__uncultured bacterium; D_6__uncultured bacterium
New.CleanUp.ReferenceOTU242	1	0	1	10	3	1	1	0	0	0	4	4	D_0__Bacteria; D_1__Firmicutes
New.CleanUp.ReferenceOTU3196	1	0	1	0	0	0	0	0	0	0	0	0	D_0__Bacteria; D_1__Bacteroidetes; D_2__Bacteroidia; D_3__Bacteroidales; D_4__Bacteroidales S24-7 group; D_5__uncultured bacterium; D_6__uncultured bacterium
New.CleanUp.ReferenceOTU3675	0	0	0	0	0	0	0	2	0	0	0	0	D_0__Bacteria; D_1__Bacteroidetes; D_2__Bacteroidia; D_3__Bacteroidales; D_4__Bacteroidales S24-7 group; D_5__uncultured bacterium; D_6__uncultured bacterium
New.CleanUp.ReferenceOTU1494	0	0	0	0	0	0	0	0	0	1	0	3	D_0__Bacteria; D_1__Proteobacteria; D_2__Deltaproteobacteria; D_3__Desulfovibrionales; D_4__Desulfovibrionaceae; D_5__Desulfovibrio
New.CleanUp.ReferenceOTU557	0	0	0	1	0	0	0	0	1	0	0	0	D_0__Bacteria; D_1__Firmicutes; D_2__Clostridia; D_3__Clostridiales; D_4__Lachnospiraceae
New.CleanUp.ReferenceOTU260	3	2	0	0	0	4	0	0	0	1	0	0	D_0__Bacteria; D_1__Bacteroidetes; D_2__Bacteroidia; D_3__Bacteroidales; D_4__Rikenellaceae; D_5__Alistipes; D_6__uncultured bacterium
New.CleanUp.ReferenceOTU413	0	0	0	0	1	1	1	3	0	1	0	0	D_0__Bacteria; D_1__Firmicutes; D_2__Clostridia; D_3__Clostridiales; D_4__Lachnospiraceae
New.CleanUp.ReferenceOTU2750	0	0	0	0	0	0	0	0	0	0	8	0	D_0__Bacteria; D_1__Bacteroidetes
New.CleanUp.ReferenceOTU2755	0	0	0	1	0	0	0	0	0	0	0	1	D_0__Bacteria; D_1__Bacteroidetes; D_2__Bacteroidia; D_3__Bacteroidales; D_4__Bacteroidales S24-7 group; D_5__uncultured bacterium; D_6__uncultured bacterium
New.CleanUp.ReferenceOTU2759	0	0	0	1	0	0	0	0	0	1	2	0	D_0__Bacteria; D_1__Bacteroidetes; D_2__Bacteroidia; D_3__Bacteroidales; D_4__Bacteroidales S24-7 group; D_5__uncultured bacterium; D_6__uncultured bacterium
New.CleanUp.ReferenceOTU2758	0	0	0	1	0	0	0	0	0	0	0	1	D_0__Bacteria; D_1__Firmicutes; D_2__Clostridia; D_3__Clostridiales; D_4__Ruminococcaceae
New.CleanUp.ReferenceOTU261	2	0	0	1	4	6	0	0	0	0	0	0	D_0__Bacteria; D_1__Firmicutes; D_2__Clostridia; D_3__Clostridiales; D_4__Christensenellaceae; D_5__uncultured; D_6__uncultured bacterium
New.CleanUp.ReferenceOTU1591	0	0	0	0	0	0	1	0	1	0	0	0	D_0__Bacteria; D_1__Bacteroidetes; D_2__Bacteroidia; D_3__Bacteroidales; D_4__Bacteroidales S24-7 group; D_5__uncultured bacterium; D_6__uncultured bacterium
New.CleanUp.ReferenceOTU1595	0	0	0	1	0	0	0	0	1	0	0	1	D_0__Bacteria; D_1__Firmicutes
New.CleanUp.ReferenceOTU1599	0	0	0	0	0	0	0	0	1	0	0	1	D_0__Bacteria; D_1__Proteobacteria
New.CleanUp.ReferenceOTU1048	1	1	0	0	3	0	0	0	0	0	0	0	D_0__Bacteria; D_1__Bacteroidetes; D_2__Bacteroidia; D_3__Bacteroidales; D_4__Rikenellaceae; D_5__Alistipes; D_6__uncultured bacterium
New.CleanUp.ReferenceOTU237	0	0	0	1	0	0	0	0	0	0	1	0	D_0__Bacteria; D_1__Firmicutes; D_2__Clostridia; D_3__Clostridiales; D_4__Ruminococcaceae
New.CleanUp.ReferenceOTU235	0	0	1	2	0	0	0	0	0	1	0	0	D_0__Bacteria; D_1__Firmicutes; D_2__Clostridia; D_3__Clostridiales; D_4__Clostridiales vadinBB60 group; D_5__uncultured rumen bacterium; D_6__uncultured rumen bacterium
New.CleanUp.ReferenceOTU233	0	0	0	2	0	0	0	0	0	0	0	0	D_0__Bacteria; D_1__Firmicutes; D_2__Clostridia; D_3__Clostridiales; D_4__Ruminococcaceae; D_5__uncultured; D_6__Clostridium sp. Clone-3
New.CleanUp.ReferenceOTU262	1	1	0	0	2	4	0	1	0	0	0	0	D_0__Bacteria; D_1__Proteobacteria; D_2__Alphaproteobacteria; D_3__Rickettsiales; D_4__Rickettsiales Incertae Sedis; D_5__Candidatus Hepatincola
New.CleanUp.ReferenceOTU3955	0	0	0	0	0	0	0	0	0	0	0	2	D_0__Bacteria; D_1__Bacteroidetes; D_2__Bacteroidia; D_3__Bacteroidales; D_4__Bacteroidales S24-7 group
New.CleanUp.ReferenceOTU1443	0	0	0	0	0	0	0	1	0	1	0	0	D_0__Bacteria; D_1__Firmicutes; D_2__Clostridia; D_3__Clostridiales; D_4__Lachnospiraceae
New.CleanUp.ReferenceOTU128	1	0	3	1	0	0	0	1	2	4	3	1	D_0__Bacteria; D_1__Bacteroidetes; D_2__Bacteroidia; D_3__Bacteroidales; D_4__Bacteroidales S24-7 group; D_5__uncultured bacterium; D_6__uncultured bacterium
New.CleanUp.ReferenceOTU600	0	0	0	1	0	0	0	0	0	1	0	0	D_0__Bacteria; D_1__Firmicutes; D_2__Clostridia; D_3__Clostridiales; D_4__Lachnospiraceae; D_5__Lachnospiraceae NK4A136 group
New.CleanUp.ReferenceOTU263	0	0	0	0	0	5	2	0	0	1	0	0	D_0__Bacteria; D_1__Firmicutes; D_2__Clostridia; D_3__Clostridiales; D_4__Lachnospiraceae; D_5__Lachnospiraceae NK4A136 group
New.CleanUp.ReferenceOTU410	1	0	0	0	2	2	0	3	0	1	0	1	D_0__Bacteria; D_1__Firmicutes; D_2__Clostridia; D_3__Clostridiales; D_4__Lachnospiraceae

## Sheet: V3_mc12100
# Constructed from biom file
#OTU ID	6924.E00.T5.049	6925.V00.T5.056	6936.E00.T5.001	6937.V00.T5.009	6942.E00.T5.017	6943.V00.T5.025	6947.E00.T5.033	6948.V00.T5.041	7082.E00.T5.009	7083.E00.T5.013	7318.V00.T5.001	7319.V00.T5.005	taxonomy
EF404985.1.1504	5	4	1	3	1	0	5	1	0	0	1	0	D_0__Bacteria; D_1__Proteobacteria; D_2__Betaproteobacteria; D_3__Burkholderiales; D_4__Alcaligenaceae; D_5__Parasutterella; D_6__uncultured bacterium
AB555090.1.1492	8	9	0	0	0	0	0	0	5	5	0	0	D_0__Bacteria; D_1__Bacteroidetes; D_2__Bacteroidia; D_3__Bacteroidales; D_4__Prevotellaceae
GQ327856.1.1320	19	6	4	2	22	27	0	0	10	10	0	0	D_0__Bacteria; D_1__Firmicutes; D_2__Clostridia; D_3__Clostridiales; D_4__Lachnospiraceae; D_5__Tyzzerella 3; D_6__uncultured rumen bacterium
EU508211.1.1407	2	3	5	0	5	8	0	1	4	4	0	6	D_0__Bacteria; D_1__Firmicutes; D_2__Clostridia; D_3__Clostridiales; D_4__Lachnospiraceae
EU774691.1.1358	10	0	0	1	4	0	1	0	23	8	1	1	D_0__Bacteria; D_1__Firmicutes; D_2__Clostridia; D_3__Clostridiales; D_4__Ruminococcaceae; D_5__Ruminococcus 1
FJ880048.1.1478	52	4	181	141	45	3	11	2	154	17	1	4	D_0__Bacteria; D_1__Firmicutes; D_2__Clostridia; D_3__Clostridiales; D_4__Lachnospiraceae
FJ879023.1.1494	14	19	11	10	13	11	19	6	18	5	19	8	D_0__Bacteria; D_1__Firmicutes; D_2__Clostridia; D_3__Clostridiales; D_4__Lachnospiraceae
EU655709.1.1320	0	1	4	8	0	0	2	1	25	6	10	0	D_0__Bacteria; D_1__Bacteroidetes; D_2__Bacteroidia; D_3__Bacteroidales; D_4__Rikenellaceae; D_5__Alistipes; D_6__uncultured bacterium
FJ680943.1.1440	18	31	45	25	42	46	15	9	16	33	36	11	D_0__Bacteria; D_1__Firmicutes; D_2__Clostridia; D_3__Clostridiales; D_4__Lachnospiraceae
HM123909.1.1484	20	2	109	58	5	0	9	1	44	8	2	1	D_0__Bacteria; D_1__Firmicutes; D_2__Clostridia; D_3__Clostridiales; D_4__Lachnospiraceae
FJ880338.1.1496	0	4	2	1	2	12	2	3	0	3	0	2	D_0__Bacteria; D_1__Firmicutes; D_2__Clostridia; D_3__Clostridiales; D_4__Lachnospiraceae
EU775994.1.1385	0	0	2	1	7	0	0	0	1	0	2	5	D_0__Bacteria; D_1__Firmicutes; D_2__Clostridia; D_3__Clostridiales; D_4__Lachnospiraceae; D_5__Acetatifactor
CEAC01008819.3697.5179	0	0	12	24	0	0	16	0	0	0	8	3	D_0__Bacteria; D_1__Proteobacteria; D_2__Alphaproteobacteria; D_3__Rhodospirillales; D_4__Rhodospirillaceae; D_5__uncultured; D_6__Blattella germanica (German cockroach)
EF603969.1.1474	1	1	1	3	2	5	1	1	6	1	4	0	D_0__Bacteria; D_1__Firmicutes; D_2__Clostridia; D_3__Clostridiales; D_4__Ruminococcaceae
EU508252.1.1395	2	4	2	0	2	1	0	1	1	2	2	0	D_0__Bacteria; D_1__Firmicutes; D_2__Clostridia; D_3__Clostridiales; D_4__Ruminococcaceae; D_5__Anaerotruncus; D_6__unidentified
EF096562.1.1394	2	1	5	2	2	1	0	7	1	1	0	0	D_0__Bacteria; D_1__Firmicutes; D_2__Clostridia; D_3__Clostridiales; D_4__Lachnospiraceae; D_5__Lachnospiraceae NK4A136 group
EU777221.1.1322	0	0	2	2	0	0	4	3	5	1	3	0	D_0__Bacteria; D_1__Firmicutes; D_2__Clostridia; D_3__Clostridiales; D_4__Ruminococcaceae; D_5__Ruminococcaceae UCG-010
AB612796.1.1482	3	0	3	2	0	2	2	1	1	2	1	0	D_0__Bacteria; D_1__Cyanobacteria; D_2__Melainabacteria; D_3__Gastranaerophilales
JQ084267.1.1492	2	3	0	0	125	5	4	21	59	49	0	1	D_0__Bacteria; D_1__Firmicutes; D_2__Clostridia; D_3__Clostridiales; D_4__Lachnospiraceae; D_5__Butyrivibrio; D_6__uncultured bacterium
AB934794.1.1365	12	11	2	7	4	5	1	7	9	3	3	0	D_0__Bacteria; D_1__Bacteroidetes; D_2__Bacteroidia; D_3__Bacteroidales; D_4__Bacteroidales S24-7 group; D_5__uncultured bacterium; D_6__uncultured bacterium
FJ370700.1.1359	3	1	1	1	2	4	6	2	5	2	4	4	D_0__Bacteria; D_1__Firmicutes; D_2__Clostridia; D_3__Clostridiales; D_4__Lachnospiraceae
CU917759.1.1343	4	3	0	1	1	0	1	1	0	0	5	2	D_0__Bacteria; D_1__Firmicutes; D_2__Clostridia; D_3__Clostridiales; D_4__Ruminococcaceae; D_5__Ruminococcus 1; D_6__Ruminococcus flavefaciens
EU779465.1.1400	1	1	0	2	4	6	2	0	0	1	4	1	D_0__Bacteria; D_1__Firmicutes; D_2__Clostridia; D_3__Clostridiales; D_4__Ruminococcaceae; D_5__[Eubacterium] coprostanoligenes group; D_6__uncultured organism
FJ880356.1.1493	6	1	2	3	1	2	0	0	1	1	2	1	D_0__Bacteria; D_1__Firmicutes; D_2__Clostridia; D_3__Clostridiales; D_4__Lachnospiraceae
EU655865.1.1315	37	5	1	3	22	13	27	9	2	2	1	4	D_0__Bacteria; D_1__Firmicutes; D_2__Clostridia; D_3__Clostridiales; D_4__Lachnospiraceae
EU452239.1.1392	1	0	47	8	1	1	2	8	0	1	1	0	D_0__Bacteria; D_1__Firmicutes; D_2__Clostridia; D_3__Clostridiales; D_4__Lachnospiraceae
EU510045.1.1329	21	22	15	38	25	37	8	7	28	11	45	11	D_0__Bacteria; D_1__Firmicutes; D_2__Clostridia; D_3__Clostridiales; D_4__Lachnospiraceae
EU508608.1.1379	2	11	11	7	9	2	3	3	3	10	3	5	D_0__Bacteria; D_1__Firmicutes; D_2__Clostridia; D_3__Clostridiales; D_4__Clostridiales vadinBB60 group; Ambiguous_taxa; Ambiguous_taxa
KJ571146.1.1485	1	1	0	0	62	6	3	8	48	43	1	0	D_0__Bacteria; D_1__Firmicutes; D_2__Clostridia; D_3__Clostridiales; D_4__Lachnospiraceae; D_5__Butyrivibrio; D_6__uncultured bacterium
FJ682822.1.1427	36	27	40	16	32	118	57	54	91	39	72	26	D_0__Bacteria; D_1__Tenericutes; D_2__Mollicutes; D_3__Mollicutes RF9
FJ880915.1.1496	9	12	27	21	15	18	11	19	17	18	13	2	D_0__Bacteria; D_1__Firmicutes; D_2__Clostridia; D_3__Clostridiales; D_4__Lachnospiraceae
EU777885.1.1384	24	53	56	16	79	65	34	75	40	40	65	64	D_0__Bacteria; D_1__Firmicutes; D_2__Clostridia; D_3__Clostridiales; D_4__Clostridiales vadinBB60 group; Ambiguous_taxa; Ambiguous_taxa
FJ680498.1.1393	0	1	13	5	3	2	2	3	2	5	20	5	D_0__Bacteria; D_1__Bacteroidetes; D_2__Bacteroidia; D_3__Bacteroidales; D_4__Rikenellaceae; D_5__Alistipes; D_6__uncultured bacterium
GQ448662.1.1394	2	26	0	1	1	0	6	0	0	7	16	2	D_0__Bacteria; D_1__Bacteroidetes; D_2__Bacteroidia; D_3__Bacteroidales; D_4__Rikenellaceae; D_5__Alistipes; D_6__uncultured bacterium
EU778573.1.1391	2	0	0	0	7	3	6	1	5	1	1	0	D_0__Bacteria; D_1__Firmicutes; D_2__Clostridia; D_3__Clostridiales; D_4__Lachnospiraceae
EU871413.1.1439	6	5	1	0	5	4	1	4	1	1	1	0	D_0__Bacteria; D_1__Firmicutes; D_2__Clostridia; D_3__Clostridiales; D_4__Ruminococcaceae; D_5__Ruminiclostridium 9; D_6__uncultured rumen bacterium
KC812818.1.1397	1	2	0	0	2	0	0	3	1	0	6	1	D_0__Bacteria; D_1__Firmicutes; D_2__Clostridia; D_3__Clostridiales; D_4__Ruminococcaceae; D_5__Ruminococcus 1
FJ834007.1.1318	0	0	1	11	1	0	2	0	0	0	1	0	D_0__Bacteria; D_1__Firmicutes; D_2__Clostridia; D_3__Clostridiales; D_4__Lachnospiraceae
EF445190.1.1493	8	11	17	46	19	29	7	8	18	7	19	20	D_0__Bacteria; D_1__Bacteroidetes; D_2__Bacteroidia; D_3__Bacteroidales; D_4__Bacteroidales S24-7 group; D_5__uncultured bacterium; D_6__uncultured bacterium
EU771275.1.1333	8	0	81	58	7	1	6	0	46	3	2	1	D_0__Bacteria; D_1__Firmicutes; D_2__Clostridia; D_3__Clostridiales; D_4__Lachnospiraceae
EF098544.1.1404	4	12	4	3	10	3	1	0	5	18	5	2	D_0__Bacteria; D_1__Firmicutes; D_2__Clostridia; D_3__Clostridiales; D_4__Lachnospiraceae
EF095976.1.1406	3	0	1	2	6	2	2	4	3	0	2	0	D_0__Bacteria; D_1__Firmicutes; D_2__Clostridia; D_3__Clostridiales; D_4__Ruminococcaceae
EU842920.1.1508	6	6	5	1	4	3	3	5	3	1	6	2	D_0__Bacteria; D_1__Firmicutes; D_2__Clostridia; D_3__Clostridiales; D_4__Lachnospiraceae
FJ364383.1.1350	0	0	0	0	1	0	0	1	7	12	1	0	D_0__Bacteria; D_1__Firmicutes; D_2__Clostridia; D_3__Clostridiales; D_4__Lachnospiraceae; D_5__Butyrivibrio; D_6__uncultured bacterium
EU505069.1.1402	13	23	1	4	1	7	2	3	3	4	6	1	D_0__Bacteria; D_1__Firmicutes; D_2__Clostridia; D_3__Clostridiales; D_4__Ruminococcaceae; D_5__Butyricicoccus; D_6__uncultured bacterium
EU775946.1.1404	2	2	3	1	0	4	1	2	4	2	2	4	D_0__Bacteria; D_1__Firmicutes; D_2__Clostridia; D_3__Clostridiales; D_4__Lachnospiraceae; D_5__Lachnospiraceae NK4A136 group; D_6__uncultured Clostridiales bacterium
FJ880933.1.1472	2	3	1	4	0	1	0	0	1	2	4	4	D_0__Bacteria; D_1__Firmicutes; D_2__Clostridia; D_3__Clostridiales; D_4__Ruminococcaceae; D_5__Ruminococcaceae UCG-010; Ambiguous_taxa
EU775274.1.1390	2	2	3	1	2	1	0	2	2	0	0	2	D_0__Bacteria; D_1__Firmicutes; D_2__Clostridia; D_3__Clostridiales; D_4__Ruminococcaceae; D_5__uncultured; D_6__Clostridium sp. Clone-3
HM807741.1.1341	15	99	8	51	80	28	42	3	4	24	127	4	D_0__Bacteria; D_1__Firmicutes; D_2__Clostridia; D_3__Clostridiales; D_4__Lachnospiraceae; D_5__Lachnospiraceae NK4A136 group; D_6__unidentified
EU747945.1.1398	0	0	2	3	13	1	0	0	0	0	0	0	D_0__Bacteria; D_1__Firmicutes; D_2__Clostridia; D_3__Clostridiales; D_4__Lachnospiraceae
FJ880914.1.1507	26	38	14	6	21	23	34	17	30	31	23	10	D_0__Bacteria; D_1__Firmicutes; D_2__Clostridia; D_3__Clostridiales; D_4__Lachnospiraceae
EF098097.1.1401	2	11	8	4	8	10	2	0	6	10	12	7	D_0__Bacteria; D_1__Bacteroidetes; D_2__Bacteroidia; D_3__Bacteroidales; D_4__Rikenellaceae; D_5__Alistipes; Ambiguous_taxa
EU510238.1.1396	0	11	5	0	0	0	2	0	0	0	0	0	D_0__Bacteria; D_1__Firmicutes; D_2__Clostridia; D_3__Clostridiales; D_4__Lachnospiraceae; D_5__Lachnospiraceae NK4A136 group; D_6__uncultured bacterium
EU463411.1.1375	12	28	8	20	24	5	25	12	1	20	36	35	D_0__Bacteria; D_1__Firmicutes; D_2__Clostridia; D_3__Clostridiales; D_4__Clostridiales vadinBB60 group; Ambiguous_taxa; Ambiguous_taxa
FJ825494.1.1394	0	3	2	0	6	11	2	3	3	5	6	3	D_0__Bacteria; D_1__Firmicutes; D_2__Clostridia; D_3__Clostridiales; D_4__Lachnospiraceae
HM124334.1.1501	7	5	2	2	3	2	2	3	1	7	3	3	D_0__Bacteria; D_1__Bacteroidetes; D_2__Bacteroidia; D_3__Bacteroidales; D_4__Bacteroidales S24-7 group; D_5__uncultured bacterium; D_6__uncultured bacterium
AY239452.1.1425	1	27	4	1	9	6	3	0	12	7	60	36	D_0__Bacteria; D_1__Firmicutes; D_2__Clostridia; D_3__Clostridiales; D_4__Ruminococcaceae; D_5__Ruminococcus 1
DQ805611.1.1396	7	14	9	1	7	4	2	5	4	3	2	3	D_0__Bacteria; D_1__Firmicutes; D_2__Clostridia; D_3__Clostridiales; D_4__Lachnospiraceae
FJ680668.1.1398	10	22	7	24	17	4	2	4	12	19	34	5	D_0__Bacteria; D_1__Bacteroidetes; D_2__Bacteroidia; D_3__Bacteroidales; D_4__Rikenellaceae; D_5__Alistipes
DQ014568.1.1344	1	3	6	2	13	31	7	13	6	6	3	0	D_0__Bacteria; D_1__Firmicutes; D_2__Clostridia; D_3__Clostridiales; D_4__Lachnospiraceae
EU506409.1.1382	0	1	7	0	3	3	30	10	2	5	11	3	D_0__Bacteria; D_1__Firmicutes; D_2__Clostridia; D_3__Clostridiales; D_4__Clostridiales vadinBB60 group; Ambiguous_taxa; Ambiguous_taxa
EU777532.1.1369	1	5	4	4	1	0	1	7	1	0	2	5	D_0__Bacteria; D_1__Firmicutes; D_2__Clostridia; D_3__Clostridiales; D_4__Ruminococcaceae; D_5__Ruminococcus 1; Ambiguous_taxa
EU452800.1.1391	82	20	17	55	29	23	8	7	18	10	18	7	D_0__Bacteria; D_1__Firmicutes; D_2__Clostridia; D_3__Clostridiales; D_4__Lachnospiraceae
EU622774.1.1511	10	1	0	3	8	8	0	0	7	3	2	1	D_0__Bacteria; D_1__Firmicutes; D_2__Clostridia; D_3__Clostridiales; D_4__Lachnospiraceae
EU504633.1.1275	4	7	5	10	2	2	5	2	17	4	4	3	D_0__Bacteria; D_1__Cyanobacteria; D_2__Melainabacteria; D_3__Gastranaerophilales; Ambiguous_taxa; Ambiguous_taxa; Ambiguous_taxa
EF100039.1.1400	8	29	29	101	35	27	16	7	1	6	1	0	D_0__Bacteria; D_1__Bacteroidetes; D_2__Bacteroidia; D_3__Bacteroidales; D_4__Rikenellaceae; D_5__Alistipes; D_6__uncultured bacterium
EU779247.1.1395	10	14	17	12	4	24	16	22	20	20	0	5	D_0__Bacteria; D_1__Firmicutes; D_2__Clostridia; D_3__Clostridiales; D_4__Ruminococcaceae; D_5__Ruminococcaceae UCG-013; Ambiguous_taxa
FJ833591.1.1360	0	26	61	2	0	0	0	3	0	0	6	0	D_0__Bacteria; D_1__Firmicutes; D_2__Clostridia; D_3__Clostridiales; D_4__Lachnospiraceae
FJ879124.1.1493	0	2	4	1	2	4	2	1	6	6	0	1	D_0__Bacteria; D_1__Firmicutes; D_2__Clostridia; D_3__Clostridiales; D_4__Ruminococcaceae
KC163045.1.1507	0	0	0	0	16	14	0	0	0	0	0	0	D_0__Bacteria; D_1__Firmicutes; D_2__Clostridia; D_3__Clostridiales; D_4__Lachnospiraceae; D_5__Tyzzerella 3
EU775873.1.1269	1	6	4	5	1	2	0	0	5	1	1	2	D_0__Bacteria; D_1__Firmicutes; D_2__Clostridia; D_3__Clostridiales; D_4__Clostridiales vadinBB60 group; Ambiguous_taxa; Ambiguous_taxa
FJ880139.1.1490	1	3	1	2	0	1	1	1	4	1	0	2	D_0__Bacteria; D_1__Firmicutes; D_2__Clostridia; D_3__Clostridiales; D_4__Ruminococcaceae; D_5__Oscillibacter; D_6__uncultured bacterium
EU475163.1.1336	0	1	0	2	2	5	3	1	0	2	0	5	D_0__Bacteria; D_1__Tenericutes; D_2__Mollicutes; D_3__Mollicutes RF9; D_4__uncultured bacterium; D_5__uncultured bacterium; D_6__uncultured bacterium
EF098727.1.1395	1	3	3	1	3	1	1	2	7	5	1	3	D_0__Bacteria; D_1__Bacteroidetes; D_2__Bacteroidia; D_3__Bacteroidales; D_4__Rikenellaceae; D_5__Alistipes; D_6__uncultured bacterium
EU776416.1.1389	1	1	6	3	1	0	5	3	2	1	0	3	D_0__Bacteria; D_1__Firmicutes; D_2__Clostridia; D_3__Clostridiales; D_4__Ruminococcaceae; D_5__Ruminococcus 1; D_6__Ruminococcus flavefaciens
EU622661.1.1464	6	6	0	3	2	0	1	0	1	2	11	4	D_0__Bacteria; D_1__Bacteroidetes; D_2__Bacteroidia; D_3__Bacteroidales; D_4__Bacteroidales S24-7 group; D_5__uncultured bacterium; D_6__uncultured bacterium
AB934849.1.1362	944	1004	188	555	489	810	343	52	181	122	612	379	D_0__Bacteria; D_1__Firmicutes; D_2__Clostridia; D_3__Clostridiales; D_4__Christensenellaceae; D_5__uncultured
DQ815614.1.1381	10	14	20	19	19	43	11	2	14	9	10	12	D_0__Bacteria; D_1__Firmicutes; D_2__Clostridia; D_3__Clostridiales; D_4__Clostridiales vadinBB60 group; D_5__uncultured bacterium; D_6__uncultured bacterium
HM278455.1.1351	4	1	0	0	171	16	6	19	68	59	0	0	D_0__Bacteria; D_1__Firmicutes; D_2__Clostridia; D_3__Clostridiales; D_4__Lachnospiraceae; D_5__Butyrivibrio; D_6__uncultured bacterium
EU844109.1.1507	1	2	0	8	0	0	0	0	23	1	0	3	D_0__Bacteria; D_1__Firmicutes; D_2__Clostridia; D_3__Clostridiales; D_4__Lachnospiraceae
FJ878989.1.1481	1	1	1	1	5	2	6	3	0	0	3	4	D_0__Bacteria; D_1__Firmicutes; D_2__Clostridia; D_3__Clostridiales; D_4__Family XIII; D_5__Anaerovorax; D_6__uncultured bacterium
EU774774.1.1394	0	0	0	0	4	7	9	1	0	0	0	0	D_0__Bacteria; D_1__Firmicutes; D_2__Clostridia; D_3__Clostridiales; D_4__Ruminococcaceae; D_5__Ruminococcus 1; Ambiguous_taxa
EU777484.1.1269	7	3	0	1	1	6	3	1	3	3	1	2	D_0__Bacteria; D_1__Firmicutes; D_2__Clostridia; D_3__Clostridiales; D_4__Lachnospiraceae
FJ680926.1.1443	9	8	4	1	15	5	7	4	30	4	4	2	D_0__Bacteria; D_1__Firmicutes; D_2__Clostridia; D_3__Clostridiales; D_4__Lachnospiraceae
FJ673755.1.1379	1	2	18	2	6	7	1	0	1	2	0	0	D_0__Bacteria; D_1__Firmicutes; D_2__Clostridia; D_3__Clostridiales; D_4__Lachnospiraceae; D_5__[Eubacterium] fissicatena group; Ambiguous_taxa
EU381702.1.1507	0	0	0	0	1	8	16	0	36	9	1	0	D_0__Bacteria; D_1__Firmicutes; D_2__Clostridia; D_3__Clostridiales; D_4__Ruminococcaceae; D_5__Ruminococcaceae UCG-014; D_6__uncultured rumen bacterium
EU510916.1.1391	14	21	2	34	2	8	3	0	3	2	12	1	D_0__Bacteria; D_1__Firmicutes; D_2__Clostridia; D_3__Clostridiales; D_4__Lachnospiraceae
DQ808894.1.1284	5	2	1	2	5	1	7	5	1	4	1	4	D_0__Bacteria; D_1__Firmicutes; D_2__Clostridia; D_3__Clostridiales; D_4__Family XIII; D_5__Family XIII AD3011 group; D_6__uncultured bacterium
FJ366067.1.1355	61	51	7	12	46	11	26	6	36	36	182	50	D_0__Bacteria; D_1__Firmicutes; D_2__Clostridia; D_3__Clostridiales; D_4__Ruminococcaceae; D_5__[Eubacterium] coprostanoligenes group
EU775261.1.1286	3	1	0	5	9	5	0	2	0	1	0	0	D_0__Bacteria; D_1__Firmicutes; D_2__Clostridia; D_3__Clostridiales; D_4__Lachnospiraceae
EU777100.1.1327	3	2	2	3	0	0	0	5	0	0	6	2	D_0__Bacteria; D_1__Firmicutes; D_2__Clostridia; D_3__Clostridiales; D_4__Ruminococcaceae; D_5__Ruminococcus 1; D_6__Ruminococcus flavefaciens
EU776938.1.1407	1	0	0	0	21	2	0	0	0	0	0	0	D_0__Bacteria; D_1__Firmicutes; D_2__Bacilli; D_3__Lactobacillales; D_4__Aerococcaceae; D_5__Aerococcus; D_6__uncultured bacterium
AB824307.1.1521	0	2	2	0	5	1	3	0	2	2	3	4	D_0__Bacteria; D_1__Firmicutes; D_2__Clostridia; D_3__Clostridiales; D_4__Clostridiales vadinBB60 group
GQ448092.1.1388	23	35	15	35	14	26	6	9	13	7	17	8	D_0__Bacteria; D_1__Firmicutes; D_2__Clostridia; D_3__Clostridiales; D_4__Lachnospiraceae
AB702926.1.1427	12	29	23	12	8	14	22	27	22	14	5	7	D_0__Bacteria; D_1__Tenericutes; D_2__Mollicutes; D_3__Mollicutes RF9; Ambiguous_taxa; Ambiguous_taxa; Ambiguous_taxa
EU510802.1.1400	0	3	2	3	0	4	2	3	3	1	3	2	D_0__Bacteria; D_1__Firmicutes; D_2__Clostridia; D_3__Clostridiales; D_4__Ruminococcaceae; D_5__Intestinimonas; D_6__uncultured bacterium
CDYU01056485.2193.3516	1	11	25	10	6	51	16	0	37	34	4	4	D_0__Bacteria; D_1__Bacteroidetes; D_2__Bacteroidia; D_3__Bacteroidales; D_4__Rikenellaceae; D_5__Alistipes; D_6__gut metagenome
EU622713.1.1497	6	4	0	0	1	20	13	20	0	1	1	1	D_0__Bacteria; D_1__Bacteroidetes; D_2__Bacteroidia; D_3__Bacteroidales; D_4__Bacteroidales S24-7 group; D_5__uncultured bacterium; D_6__uncultured bacterium
EU472079.1.1326	4	3	3	4	6	19	7	6	11	7	7	6	D_0__Bacteria; D_1__Tenericutes; D_2__Mollicutes; D_3__Mollicutes RF9; D_4__uncultured Erysipelotrichaceae bacterium; D_5__uncultured Erysipelotrichaceae bacterium; D_6__uncultured Erysipelotrichaceae bacterium
EU511842.1.1380	8	42	6	30	36	63	39	11	7	14	51	43	D_0__Bacteria; D_1__Firmicutes; D_2__Clostridia; D_3__Clostridiales; D_4__Lachnospiraceae; D_5__Lachnospiraceae NK4A136 group; D_6__unidentified
EU774973.1.1370	0	0	1	3	3	2	4	3	0	0	0	0	D_0__Bacteria; D_1__Firmicutes; D_2__Clostridia; D_3__Clostridiales; D_4__Ruminococcaceae; D_5__Ruminococcus 1
AY992154.1.1251	0	0	0	1	11	80	2	0	1	0	8	6	D_0__Bacteria; D_1__Firmicutes; D_2__Bacilli; D_3__Lactobacillales; D_4__Lactobacillaceae; D_5__Lactobacillus; D_6__mouse gut metagenome
AM265462.1.1455	81	36	114	40	49	90	10	40	72	79	133	12	D_0__Bacteria; D_1__Bacteroidetes; D_2__Bacteroidia; D_3__Bacteroidales; D_4__Bacteroidales S24-7 group; D_5__uncultured bacterium; D_6__uncultured bacterium
FJ881160.1.1493	4	2	1	5	0	4	3	0	3	3	1	1	D_0__Bacteria; D_1__Firmicutes; D_2__Clostridia; D_3__Clostridiales; D_4__Lachnospiraceae
FJ680379.1.1429	4	8	0	0	353	37	15	30	176	140	3	2	D_0__Bacteria; D_1__Firmicutes; D_2__Clostridia; D_3__Clostridiales; D_4__Lachnospiraceae; D_5__Butyrivibrio; D_6__uncultured bacterium
EF603124.1.1476	4	5	0	0	0	0	6	5	0	0	7	2	D_0__Bacteria; D_1__Bacteroidetes; D_2__Bacteroidia; D_3__Bacteroidales; D_4__Rikenellaceae; D_5__Alistipes; D_6__uncultured bacterium
FJ368283.1.1357	3	5	5	1	2	2	7	8	0	3	0	1	D_0__Bacteria; D_1__Firmicutes; D_2__Clostridia; D_3__Clostridiales; D_4__Ruminococcaceae; D_5__Intestinimonas
FJ684260.1.1382	6	9	7	10	16	19	8	1	5	5	15	3	D_0__Bacteria; D_1__Firmicutes; D_2__Clostridia; D_3__Clostridiales; D_4__Lachnospiraceae; D_5__[Eubacterium] hallii group
FJ880786.1.1496	86	15	18	10	111	224	314	264	54	121	11	18	D_0__Bacteria; D_1__Firmicutes; D_2__Clostridia; D_3__Clostridiales; D_4__Lachnospiraceae
EU511001.1.1408	0	0	5	3	0	0	0	0	10	4	0	0	D_0__Bacteria; D_1__Bacteroidetes; D_2__Bacteroidia; D_3__Bacteroidales; D_4__Rikenellaceae; D_5__Alistipes; D_6__uncultured bacterium
EF100034.1.1399	9	10	30	25	12	11	5	14	12	15	20	6	D_0__Bacteria; D_1__Bacteroidetes; D_2__Bacteroidia; D_3__Bacteroidales; D_4__Bacteroidales S24-7 group; D_5__uncultured bacterium; D_6__uncultured bacterium
EU511534.1.1394	3	4	3	1	4	5	5	11	3	3	6	4	D_0__Bacteria; D_1__Firmicutes; D_2__Clostridia; D_3__Clostridiales; D_4__Ruminococcaceae; D_5__Intestinimonas; D_6__uncultured bacterium
JQ083836.1.1477	0	4	3	1	21	9	1	4	3	0	1	1	D_0__Bacteria; D_1__Bacteroidetes; D_2__Bacteroidia; D_3__Bacteroidales; D_4__Rikenellaceae; D_5__Alistipes; D_6__uncultured bacterium
FJ832845.1.1325	2043	2944	1709	2243	897	308	1589	2023	326	371	4841	1846	D_0__Bacteria; D_1__Firmicutes; D_2__Clostridia; D_3__Clostridiales; D_4__Ruminococcaceae; D_5__Ruminococcus 1
EU778269.1.1396	12	19	1	0	4	54	0	0	2	0	2	0	D_0__Bacteria; D_1__Bacteroidetes; D_2__Bacteroidia; D_3__Bacteroidales; D_4__Rikenellaceae; D_5__Alistipes; D_6__uncultured bacterium
EU842933.1.1549	0	0	18	1	2	31	30	36	11	12	13	1	D_0__Bacteria; D_1__Tenericutes; D_2__Mollicutes; D_3__Mollicutes RF9; D_4__uncultured rumen bacterium; D_5__uncultured rumen bacterium; D_6__uncultured rumen bacterium
EU344407.1.1391	0	0	1	1	2	1	7	2	6	1	1	2	D_0__Bacteria; D_1__Firmicutes; D_2__Clostridia; D_3__Clostridiales; D_4__Lachnospiraceae
EU465930.1.1375	2	1	3	5	2	12	7	3	18	7	8	0	D_0__Bacteria; D_1__Firmicutes; D_2__Clostridia; D_3__Clostridiales; D_4__Lachnospiraceae
FJ881068.1.1487	30	11	11	11	5	16	22	11	33	9	12	5	D_0__Bacteria; D_1__Firmicutes; D_2__Clostridia; D_3__Clostridiales; D_4__Ruminococcaceae; D_5__Ruminiclostridium 9
EU778056.1.1371	0	1	2	1	0	0	1	2	0	0	11	4	D_0__Bacteria; D_1__Firmicutes; D_2__Clostridia; D_3__Clostridiales; D_4__Ruminococcaceae; D_5__Ruminococcus 1; Ambiguous_taxa
FJ832324.1.1371	10	19	5	3	0	2	1	1	0	2	0	4	D_0__Bacteria; D_1__Firmicutes; D_2__Clostridia; D_3__Clostridiales; D_4__Lachnospiraceae; D_5__Lachnospiraceae NK4A136 group
FJ881154.1.1494	1	2	0	1	6	3	3	2	0	0	1	2	D_0__Bacteria; D_1__Firmicutes; D_2__Clostridia; D_3__Clostridiales; D_4__Lachnospiraceae
EF099535.1.1406	52	9	260	372	20	88	542	428	39	25	39	40	D_0__Bacteria; D_1__Bacteroidetes; D_2__Bacteroidia; D_3__Bacteroidales; D_4__Bacteroidales S24-7 group; D_5__uncultured bacterium; D_6__uncultured bacterium
EU766256.1.1365	1	1	3	1	0	2	3	3	0	3	0	0	D_0__Bacteria; D_1__Firmicutes; D_2__Clostridia; D_3__Clostridiales; D_4__Ruminococcaceae
EU622704.1.1488	3	0	2	5	0	2	1	0	1	2	0	0	D_0__Bacteria; D_1__Firmicutes; D_2__Clostridia; D_3__Clostridiales; D_4__Ruminococcaceae
FJ680534.1.1463	23	7	5	1	51	11	1	1	4	25	2	4	D_0__Bacteria; D_1__Firmicutes; D_2__Clostridia; D_3__Clostridiales; D_4__Lachnospiraceae
FJ881246.1.1482	141	70	40	25	68	103	217	193	98	119	32	28	D_0__Bacteria; D_1__Firmicutes; D_2__Clostridia; D_3__Clostridiales; D_4__Lachnospiraceae
FJ879596.1.1521	207	74	18	35	69	9	6	49	19	7	5	7	D_0__Bacteria; D_1__Firmicutes; D_2__Clostridia; D_3__Clostridiales; D_4__Lachnospiraceae; D_5__Lachnospiraceae NK4A136 group; D_6__uncultured Clostridiales bacterium
FJ880744.1.1492	1	4	1	5	3	1	0	8	3	4	4	3	D_0__Bacteria; D_1__Firmicutes; D_2__Clostridia; D_3__Clostridiales; D_4__Lachnospiraceae
HM124176.1.1473	65	68	24	7	25	8	14	6	16	5	62	1	D_0__Bacteria; D_1__Firmicutes; D_2__Clostridia; D_3__Clostridiales; D_4__Ruminococcaceae; D_5__Ruminococcus 1; Ambiguous_taxa
EU774628.1.1362	4	1	1	0	1	4	1	1	1	1	1	0	D_0__Bacteria; D_1__Firmicutes; D_2__Clostridia; D_3__Clostridiales; D_4__Lachnospiraceae
EU505104.1.1397	2	1	0	0	5	6	4	3	7	2	1	3	D_0__Bacteria; D_1__Firmicutes; D_2__Clostridia; D_3__Clostridiales; D_4__Lachnospiraceae; D_5__Lachnospiraceae NK4A136 group
AB627653.1.1500	26	0	36	12	1	0	3	0	4	1	1	0	D_0__Bacteria; D_1__Firmicutes; D_2__Clostridia; D_3__Clostridiales; D_4__Ruminococcaceae; D_5__Ruminiclostridium 6; D_6__uncultured bacterium
HW066466.1.1494	4	9	0	0	7	5	9	5	15	1	14	2	D_0__Bacteria; D_1__Firmicutes; D_2__Clostridia; D_3__Clostridiales; D_4__Ruminococcaceae; D_5__Ruminiclostridium 9; D_6__unidentified
EU791117.1.1520	13	3	5	7	9	21	2	3	5	1	3	2	D_0__Bacteria; D_1__Firmicutes; D_2__Clostridia; D_3__Clostridiales; D_4__Lachnospiraceae
EF602982.1.1483	4	3	7	5	5	0	0	4	6	1	2	1	D_0__Bacteria; D_1__Firmicutes; D_2__Clostridia; D_3__Clostridiales; D_4__Lachnospiraceae
FJ796700.1.1594	62	24	37	103	50	90	27	30	46	23	47	9	D_0__Bacteria; D_1__Firmicutes; D_2__Clostridia; D_3__Clostridiales; D_4__Lachnospiraceae
FJ848388.1.1476	13	6	10	6	2	0	10	3	9	11	8	2	D_0__Bacteria; D_1__Proteobacteria; D_2__Alphaproteobacteria; D_3__Rhodospirillales; D_4__Rhodospirillaceae; D_5__uncultured; D_6__uncultured rumen bacterium
EU509930.1.1380	24	2	7	8	33	1	0	3	15	9	0	3	D_0__Bacteria; D_1__Firmicutes; D_2__Clostridia; D_3__Clostridiales; D_4__Lachnospiraceae
EU778714.1.1327	12	13	18	18	5	2	11	31	1	3	33	13	D_0__Bacteria; D_1__Firmicutes; D_2__Clostridia; D_3__Clostridiales; D_4__Ruminococcaceae; D_5__Ruminococcus 1; D_6__Ruminococcus flavefaciens
AF371530.1.1388	9	2	3	1	5	7	0	0	2	3	0	0	D_0__Bacteria; D_1__Tenericutes; D_2__Mollicutes; D_3__Mollicutes RF9; D_4__uncultured bacterium; D_5__uncultured bacterium; D_6__uncultured bacterium
AB934631.1.1320	0	2	1	4	2	1	0	3	1	0	1	3	D_0__Bacteria; D_1__Proteobacteria; D_2__Alphaproteobacteria; D_3__Rickettsiales; D_4__Rickettsiales Incertae Sedis; D_5__Candidatus Hepatincola; Ambiguous_taxa
FJ880595.1.1507	2	31	4	18	38	99	2	0	16	7	22	5	D_0__Bacteria; D_1__Firmicutes; D_2__Clostridia; D_3__Clostridiales; D_4__Lachnospiraceae
EU511771.1.1378	0	1	0	1	4	4	5	3	2	3	0	1	D_0__Bacteria; D_1__Firmicutes; D_2__Clostridia; D_3__Clostridiales; D_4__Lachnospiraceae
HM808246.1.1290	5	1	2	2	6	1	4	0	3	0	3	4	D_0__Bacteria; D_1__Firmicutes; D_2__Clostridia; D_3__Clostridiales; D_4__Lachnospiraceae
FJ879776.1.1493	16	16	5	6	6	17	6	4	16	7	15	5	D_0__Bacteria; D_1__Firmicutes; D_2__Clostridia; D_3__Clostridiales; D_4__Ruminococcaceae; D_5__Ruminiclostridium 9; D_6__unidentified
EU508351.1.1361	13	18	18	28	19	14	19	9	16	29	21	19	D_0__Bacteria; D_1__Firmicutes; D_2__Clostridia; D_3__Clostridiales; D_4__Clostridiales vadinBB60 group; D_5__uncultured bacterium; D_6__uncultured bacterium
EF099306.1.1405	101	112	51	21	56	81	48	28	124	63	80	48	D_0__Bacteria; D_1__Bacteroidetes; D_2__Bacteroidia; D_3__Bacteroidales; D_4__Bacteroidales S24-7 group; D_5__uncultured bacterium; D_6__uncultured bacterium
EU655834.1.1314	0	4	0	0	4	3	1	1	0	5	2	2	D_0__Bacteria; D_1__Firmicutes; D_2__Clostridia; D_3__Clostridiales; D_4__Ruminococcaceae; D_5__Subdoligranulum
AB934632.1.1349	3	1	2	2	1	1	0	2	2	1	0	1	D_0__Bacteria; D_1__Firmicutes; D_2__Clostridia; D_3__Clostridiales; D_4__Ruminococcaceae
EU508971.1.1397	4	7	3	1	3	4	1	5	1	3	1	1	D_0__Bacteria; D_1__Firmicutes; D_2__Clostridia; D_3__Clostridiales; D_4__Lachnospiraceae
EU779174.1.1409	4	5	8	1	12	9	3	7	2	2	2	2	D_0__Bacteria; D_1__Firmicutes; D_2__Clostridia; D_3__Clostridiales; D_4__Ruminococcaceae
AZJI01000005.461022.462671	3	17	0	0	4	18	1	1	4	1	0	1	D_0__Bacteria; D_1__Proteobacteria; D_2__Epsilonproteobacteria; D_3__Campylobacterales; D_4__Helicobacteraceae; D_5__Helicobacter; Ambiguous_taxa
EU474347.1.1393	0	1	15	2	1	25	0	0	0	2	1	1	D_0__Bacteria; D_1__Firmicutes; D_2__Clostridia; D_3__Clostridiales; D_4__Lachnospiraceae; D_5__Lachnospiraceae NK4A136 group; D_6__uncultured Clostridiales bacterium
EU778572.1.1379	6	10	0	0	1	3	1	1	0	1	3	3	D_0__Bacteria; D_1__Firmicutes; D_2__Clostridia; D_3__Clostridiales; D_4__Lachnospiraceae
AM275418.1.1503	0	0	0	12	0	5	1	1	1	2	0	0	D_0__Bacteria; D_1__Firmicutes
EU510158.1.1401	4	1	4	3	3	0	12	4	3	0	2	1	D_0__Bacteria; D_1__Bacteroidetes; D_2__Bacteroidia; D_3__Bacteroidales; D_4__Bacteroidales S24-7 group; D_5__uncultured bacterium; D_6__uncultured bacterium
EU768324.1.1355	0	0	0	0	0	0	10	11	0	0	0	0	D_0__Bacteria; D_1__Firmicutes; D_2__Clostridia; D_3__Clostridiales; D_4__Lachnospiraceae
AB234421.1.1358	3	0	0	0	2	1	5	4	1	1	1	0	D_0__Bacteria; D_1__Bacteroidetes; D_2__Bacteroidia; D_3__Bacteroidales; D_4__Rikenellaceae; D_5__Alistipes; D_6__uncultured bacterium
FJ881007.1.1472	1	1	2	2	9	13	4	4	4	10	2	4	D_0__Bacteria; D_1__Firmicutes; D_2__Clostridia; D_3__Clostridiales; D_4__Ruminococcaceae; D_5__Ruminococcaceae UCG-010; D_6__uncultured rumen bacterium
EU511442.1.1391	0	0	0	1	0	5	0	2	4	2	4	3	D_0__Bacteria; D_1__Firmicutes; D_2__Clostridia; D_3__Clostridiales; D_4__Ruminococcaceae
EU794285.1.1451	19	27	31	11	5	7	22	9	21	22	8	7	D_0__Bacteria; D_1__Firmicutes; D_2__Clostridia; D_3__Clostridiales; D_4__Ruminococcaceae; D_5__Ruminiclostridium 9; Ambiguous_taxa
FJ848441.1.1500	9	18	35	6	7	7	16	19	11	5	6	7	D_0__Bacteria; D_1__Firmicutes; D_2__Clostridia; D_3__Clostridiales; D_4__Ruminococcaceae
FJ881104.1.1497	2	4	3	2	2	1	0	2	2	9	2	5	D_0__Bacteria; D_1__Firmicutes; D_2__Clostridia; D_3__Clostridiales; D_4__Lachnospiraceae; D_5__Lachnospiraceae NK4A136 group; D_6__uncultured bacterium
FJ833965.1.1323	1	4	0	8	2	7	2	0	2	1	3	2	D_0__Bacteria; D_1__Firmicutes; D_2__Clostridia; D_3__Clostridiales; D_4__Lachnospiraceae
EF098018.1.1402	0	0	0	0	12	5	0	0	4	7	7	9	D_0__Bacteria; D_1__Bacteroidetes; D_2__Bacteroidia; D_3__Bacteroidales; D_4__Bacteroidales S24-7 group; D_5__uncultured bacterium; D_6__uncultured bacterium
EU777867.1.1392	0	1	1	0	3	3	1	0	4	3	0	0	D_0__Bacteria; D_1__Firmicutes; D_2__Clostridia; D_3__Clostridiales
EU776889.1.1392	0	1	13	19	17	49	14	45	4	0	0	0	D_0__Bacteria; D_1__Firmicutes; D_2__Clostridia; D_3__Clostridiales; D_4__Ruminococcaceae; D_5__[Eubacterium] coprostanoligenes group; D_6__uncultured organism
HM808464.1.1281	1	1	22	6	6	4	1	2	16	11	35	14	D_0__Bacteria; D_1__Tenericutes; D_2__Mollicutes; D_3__Mollicutes RF9; D_4__uncultured bacterium; D_5__uncultured bacterium; D_6__uncultured bacterium
EU381558.1.1534	58	42	27	58	77	116	47	43	191	40	106	37	D_0__Bacteria; D_1__Tenericutes; D_2__Mollicutes; D_3__Mollicutes RF9; Ambiguous_taxa; Ambiguous_taxa; Ambiguous_taxa
AB824331.1.1522	1	1	1	0	4	2	3	0	4	2	5	5	D_0__Bacteria; D_1__Firmicutes; D_2__Clostridia; D_3__Clostridiales; D_4__Clostridiales vadinBB60 group; D_5__uncultured bacterium; D_6__uncultured bacterium
EU471639.1.1369	19	37	0	4	1	1	0	4	3	1	66	28	D_0__Bacteria; D_1__Firmicutes; D_2__Clostridia; D_3__Clostridiales; D_4__Ruminococcaceae; D_5__Ruminococcus 1
HG971019.1.1535	6	6	0	6	1	1	5	3	2	1	0	0	D_0__Bacteria; D_1__Tenericutes; D_2__Mollicutes; D_3__Mollicutes RF9
EU503907.1.1376	0	0	2	17	2	0	0	0	2	0	0	2	D_0__Bacteria; D_1__Firmicutes; D_2__Clostridia; D_3__Clostridiales; D_4__Lachnospiraceae
EU778980.1.1390	7	5	5	7	6	4	10	0	5	1	30	7	D_0__Bacteria; D_1__Firmicutes; D_2__Clostridia; D_3__Clostridiales; D_4__Lachnospiraceae; D_5__[Eubacterium] hallii group; D_6__uncultured bacterium
FJ833930.1.1331	2	17	18	2	0	1	0	1	0	1	4	0	D_0__Bacteria; D_1__Firmicutes; D_2__Clostridia; D_3__Clostridiales; D_4__Lachnospiraceae
FJ879782.1.1490	12	14	27	80	17	1	8	2	170	4	10	31	D_0__Bacteria; D_1__Firmicutes; D_2__Clostridia; D_3__Clostridiales; D_4__Lachnospiraceae
HG970987.1.1486	3	6	2	3	3	7	5	1	5	2	7	0	D_0__Bacteria; D_1__Firmicutes; D_2__Clostridia; D_3__Clostridiales; D_4__Ruminococcaceae; D_5__Ruminiclostridium 9
EF602873.1.1484	2	0	1	1	3	6	1	0	0	0	6	1	D_0__Bacteria; D_1__Firmicutes; D_2__Clostridia; D_3__Clostridiales; D_4__Lachnospiraceae
EU461719.1.1392	1	0	0	0	1	2	5	7	1	2	0	0	D_0__Bacteria; D_1__Firmicutes; D_2__Clostridia; D_3__Clostridiales; D_4__Lachnospiraceae
EU464202.1.1305	0	0	12	5	6	2	0	0	0	3	33	0	D_0__Bacteria; D_1__Tenericutes; D_2__Mollicutes; D_3__Mollicutes RF9
EU774985.1.1400	1	4	1	0	2	8	1	1	1	1	3	2	D_0__Bacteria; D_1__Firmicutes; D_2__Clostridia; D_3__Clostridiales; D_4__Ruminococcaceae; D_5__Ruminococcaceae UCG-009
EU842209.1.1524	0	0	0	0	11	2	1	0	0	130	0	0	D_0__Bacteria; D_1__Tenericutes; D_2__Mollicutes; D_3__Mollicutes RF9; D_4__uncultured bacterium; D_5__uncultured bacterium; D_6__uncultured bacterium
GQ448280.1.1381	2	83	130	10	10	3	2	14	1	2	30	0	D_0__Bacteria; D_1__Firmicutes; D_2__Clostridia; D_3__Clostridiales; D_4__Lachnospiraceae
EU778230.1.1391	0	0	1	0	14	53	0	0	0	0	0	0	D_0__Bacteria; D_1__Firmicutes; D_2__Clostridia; D_3__Clostridiales; D_4__Lachnospiraceae
FJ880331.1.1493	2	5	21	8	6	10	15	6	5	1	4	2	D_0__Bacteria; D_1__Firmicutes; D_2__Clostridia; D_3__Clostridiales; D_4__Lachnospiraceae; D_5__[Ruminococcus] gnavus group; D_6__uncultured bacterium
EF602918.1.1440	4	5	7	0	8	7	5	9	7	3	12	12	D_0__Bacteria; D_1__Firmicutes; D_2__Clostridia; D_3__Clostridiales; D_4__Clostridiales vadinBB60 group
EU455880.1.1291	1	5	3	2	7	1	1	1	0	0	0	0	D_0__Bacteria; D_1__Tenericutes; D_2__Mollicutes; D_3__Mollicutes RF9; D_4__uncultured bacterium; D_5__uncultured bacterium; D_6__uncultured bacterium
FJ879382.1.1490	10	2	0	0	1	2	5	2	3	1	1	0	D_0__Bacteria; D_1__Firmicutes; D_2__Clostridia; D_3__Clostridiales; D_4__Lachnospiraceae
EU774316.1.1314	4	8	7	20	6	1	8	11	1	3	21	5	D_0__Bacteria; D_1__Firmicutes; D_2__Clostridia; D_3__Clostridiales; D_4__Ruminococcaceae; D_5__Ruminococcus 1; D_6__Ruminococcus flavefaciens
EU845480.1.1388	0	0	5	6	6	4	4	1	0	0	5	1	D_0__Bacteria; D_1__Saccharibacteria; D_2__Unknown Class; D_3__Unknown Order; D_4__Unknown Family; D_5__Candidatus Saccharimonas; D_6__uncultured rumen bacterium
AY239457.1.1485	7	0	5	1	1	0	2	0	0	0	0	0	D_0__Bacteria; D_1__Firmicutes; D_2__Clostridia; D_3__Clostridiales; D_4__Ruminococcaceae; D_5__Ruminococcaceae UCG-013
EU777879.1.1294	0	7	5	1	11	4	3	9	1	6	7	8	D_0__Bacteria; D_1__Firmicutes; D_2__Clostridia; D_3__Clostridiales; D_4__Clostridiales vadinBB60 group; Ambiguous_taxa; Ambiguous_taxa
EU509186.1.1385	0	1	4	0	0	2	2	5	0	0	0	2	D_0__Bacteria; D_1__Firmicutes; D_2__Clostridia; D_3__Clostridiales; D_4__Lachnospiraceae; D_5__uncultured; D_6__uncultured bacterium
FJ880774.1.1489	5	4	3	3	6	4	2	1	3	4	1	2	D_0__Bacteria; D_1__Firmicutes; D_2__Clostridia; D_3__Clostridiales; D_4__Ruminococcaceae
EU777422.1.1301	5	3	0	0	2	1	1	1	5	2	114	68	D_0__Bacteria; D_1__Firmicutes; D_2__Clostridia; D_3__Clostridiales; D_4__Ruminococcaceae; D_5__Ruminococcus 1
EU509833.1.1403	1	7	2	0	7	2	3	3	2	7	4	14	D_0__Bacteria; D_1__Firmicutes; D_2__Clostridia; D_3__Clostridiales; D_4__Clostridiales vadinBB60 group; Ambiguous_taxa; Ambiguous_taxa
FJ879818.1.1491	23	18	15	11	27	40	21	14	20	19	8	10	D_0__Bacteria; D_1__Firmicutes; D_2__Clostridia; D_3__Clostridiales; D_4__Ruminococcaceae
EU622744.1.1471	25	12	18	7	69	76	54	0	25	18	4	4	D_0__Bacteria; D_1__Firmicutes; D_2__Clostridia; D_3__Clostridiales; D_4__Ruminococcaceae; D_5__Ruminococcus 1
EU655862.1.1294	26	234	40	25	19	12	12	62	4	44	42	22	D_0__Bacteria; D_1__Firmicutes; D_2__Clostridia; D_3__Clostridiales; D_4__Ruminococcaceae; D_5__Ruminiclostridium 6; D_6__uncultured bacterium
FJ879548.1.1475	0	4	2	0	0	1	5	0	23	0	4	0	D_0__Bacteria; D_1__Firmicutes; D_2__Clostridia; D_3__Clostridiales; D_4__Ruminococcaceae; D_5__Ruminococcus 1; Ambiguous_taxa
FJ367192.1.1369	0	1	3	3	3	0	0	0	2	3	1	1	D_0__Bacteria; D_1__Firmicutes; D_2__Clostridia; D_3__Clostridiales; D_4__Lachnospiraceae
JQ191129.1.1352	7	3	0	3	2	3	2	0	7	2	2	3	D_0__Bacteria; D_1__Firmicutes; D_2__Clostridia; D_3__Clostridiales; D_4__Ruminococcaceae; D_5__Hydrogenoanaerobacterium; Ambiguous_taxa
AB702913.1.1416	19	17	3	12	15	6	3	5	26	10	9	3	D_0__Bacteria; D_1__Tenericutes; D_2__Mollicutes; D_3__Mollicutes RF9; Ambiguous_taxa; Ambiguous_taxa; Ambiguous_taxa
JQ186077.1.1324	16	25	4	10	20	35	5	3	6	22	18	8	D_0__Bacteria; D_1__Tenericutes; D_2__Mollicutes; D_3__Mollicutes RF9
AY992365.1.1298	2	9	7	11	11	10	1	3	5	3	5	16	D_0__Bacteria; D_1__Bacteroidetes; D_2__Bacteroidia; D_3__Bacteroidales; D_4__Bacteroidales S24-7 group; D_5__uncultured bacterium; D_6__uncultured bacterium
EU776172.1.1288	2	2	0	1	0	6	2	1	1	0	2	2	D_0__Bacteria; D_1__Firmicutes; D_2__Clostridia; D_3__Clostridiales; D_4__Lachnospiraceae
AB622833.1.1518	2	4	8	2	6	9	2	8	5	4	4	1	D_0__Bacteria; D_1__Firmicutes; D_2__Clostridia; D_3__Clostridiales; D_4__Ruminococcaceae; D_5__uncultured; D_6__Clostridium sp. Clone-3
AB494760.1.1519	79	126	4	3	0	1	0	1	6	6	174	87	D_0__Bacteria; D_1__Firmicutes; D_2__Clostridia; D_3__Clostridiales; D_4__Ruminococcaceae; D_5__Ruminococcus 1
EF098944.1.1387	7	5	13	2	6	4	3	2	3	5	5	3	D_0__Bacteria; D_1__Firmicutes; D_2__Clostridia; D_3__Clostridiales; D_4__Ruminococcaceae; D_5__Anaerotruncus; D_6__[Clostridium] leptum
EU775058.1.1398	13	2	1	0	46	135	2	2	2	1	1	0	D_0__Bacteria; D_1__Firmicutes; D_2__Clostridia; D_3__Clostridiales; D_4__Lachnospiraceae
EU778239.1.1396	0	0	0	0	0	6	0	36	0	0	0	0	D_0__Bacteria; D_1__Firmicutes; D_2__Clostridia; D_3__Clostridiales; D_4__Ruminococcaceae; D_5__Ruminococcus 1; Ambiguous_taxa
HW066370.1.1472	11	48	1	1	7	3	58	9	5	11	24	42	D_0__Bacteria; D_1__Firmicutes; D_2__Clostridia; D_3__Clostridiales; D_4__Clostridiales vadinBB60 group; Ambiguous_taxa; Ambiguous_taxa
HQ787824.1.1485	2	2	3	0	0	2	3	4	2	1	1	0	D_0__Bacteria; D_1__Firmicutes; D_2__Clostridia; D_3__Clostridiales; D_4__Peptococcaceae; D_5__Peptococcus; D_6__uncultured organism
EU468626.1.1353	0	3	21	2	10	1	0	0	1	35	3	9	D_0__Bacteria; D_1__Firmicutes; D_2__Clostridia; D_3__Clostridiales
GQ448654.1.1373	6	4	4	2	8	8	2	4	5	2	3	4	D_0__Bacteria; D_1__Firmicutes; D_2__Clostridia; D_3__Clostridiales; D_4__Ruminococcaceae; D_5__Anaerotruncus; Ambiguous_taxa
EU505574.1.1392	2	1	5	0	3	2	2	0	4	0	1	1	D_0__Bacteria; D_1__Firmicutes; D_2__Clostridia; D_3__Clostridiales; D_4__Lachnospiraceae; D_5__Lachnospiraceae FCS020 group
EU459639.1.1367	1	28	1	2	11	8	10	0	12	10	91	37	D_0__Bacteria; D_1__Firmicutes; D_2__Clostridia; D_3__Clostridiales; D_4__Ruminococcaceae; D_5__Ruminococcus 1
EU009855.1.1492	0	3	2	0	6	5	4	22	4	2	0	1	D_0__Bacteria; D_1__Tenericutes; D_2__Mollicutes; D_3__Mollicutes RF9; D_4__uncultured Erysipelotrichaceae bacterium; D_5__uncultured Erysipelotrichaceae bacterium; D_6__uncultured Erysipelotrichaceae bacterium
GU304000.1.1479	3	19	0	0	17	25	8	5	1	1	17	40	D_0__Bacteria; D_1__Firmicutes; D_2__Clostridia; D_3__Clostridiales; D_4__Clostridiales vadinBB60 group; D_5__uncultured rumen bacterium; D_6__uncultured rumen bacterium
EU509201.1.1391	1	0	3	1	1	9	3	3	2	1	0	0	D_0__Bacteria; D_1__Firmicutes; D_2__Clostridia; D_3__Clostridiales; D_4__Lachnospiraceae
FJ367602.1.1358	4	4	0	3	0	5	3	4	7	3	1	0	D_0__Bacteria; D_1__Firmicutes; D_2__Clostridia; D_3__Clostridiales; D_4__Lachnospiraceae
EU772074.1.1382	26	19	53	116	16	1	10	1	20	7	5	5	D_0__Bacteria; D_1__Firmicutes; D_2__Clostridia; D_3__Clostridiales; D_4__Ruminococcaceae; D_5__Ruminiclostridium 6; D_6__uncultured bacterium
EF096281.1.1411	0	0	3	3	1	2	0	0	0	1	13	0	D_0__Bacteria; D_1__Bacteroidetes; D_2__Bacteroidia; D_3__Bacteroidales; D_4__Bacteroidales S24-7 group; D_5__uncultured bacterium; D_6__uncultured bacterium
EU510050.1.1349	1	0	3	1	8	5	2	2	1	1	3	1	D_0__Bacteria; D_1__Firmicutes; D_2__Clostridia; D_3__Clostridiales; D_4__Lachnospiraceae
HM124245.1.1481	0	0	0	0	3	13	0	0	0	0	0	0	D_0__Bacteria; D_1__Firmicutes; D_2__Clostridia; D_3__Clostridiales; D_4__Lachnospiraceae
GU302525.1.1497	1	0	0	0	2	8	24	75	0	1	83	25	D_0__Bacteria; D_1__Bacteroidetes; D_2__Bacteroidia; D_3__Bacteroidales; D_4__Prevotellaceae; D_5__Prevotellaceae UCG-001; Ambiguous_taxa
EF098177.1.1400	58	82	28	20	5	107	7	4	34	14	33	16	D_0__Bacteria; D_1__Bacteroidetes; D_2__Bacteroidia; D_3__Bacteroidales; D_4__Rikenellaceae; D_5__Alistipes; D_6__gut metagenome
GQ327162.1.1317	2	1	4	6	4	1	1	4	2	0	4	0	D_0__Bacteria; D_1__Firmicutes; D_2__Clostridia; D_3__Clostridiales; D_4__Ruminococcaceae; D_5__Ruminococcus 1
FJ825449.1.1409	0	1	1	0	1	1	4	4	5	1	2	0	D_0__Bacteria; D_1__Firmicutes; D_2__Clostridia; D_3__Clostridiales; D_4__Lachnospiraceae
HM123963.1.1472	1	5	10	3	7	9	1	4	1	4	4	2	D_0__Bacteria; D_1__Firmicutes; D_2__Clostridia; D_3__Clostridiales; D_4__Clostridiales vadinBB60 group; Ambiguous_taxa; Ambiguous_taxa
GQ157859.1.1440	361	428	638	600	243	692	312	167	391	347	371	428	D_0__Bacteria; D_1__Firmicutes; D_2__Clostridia; D_3__Clostridiales; D_4__Clostridiales vadinBB60 group; D_5__uncultured bacterium; D_6__uncultured bacterium
KF256020.1.1483	60	26	15	15	22	16	10	28	21	6	5	29	D_0__Bacteria; D_1__Firmicutes; D_2__Clostridia; D_3__Clostridiales; D_4__Lachnospiraceae; D_5__Lachnospiraceae NK4A136 group; D_6__uncultured Clostridiales bacterium
FJ879473.1.1488	4	9	50	19	28	31	20	0	2	4	79	29	D_0__Bacteria; D_1__Firmicutes; D_2__Clostridia; D_3__Clostridiales; D_4__Lachnospiraceae
EU381563.1.1415	1	0	8	5	0	10	17	18	5	7	7	5	D_0__Bacteria; D_1__Tenericutes; D_2__Mollicutes; D_3__Mollicutes RF9; D_4__uncultured rumen bacterium; D_5__uncultured rumen bacterium; D_6__uncultured rumen bacterium
HM808203.1.1331	1	6	3	0	0	1	0	0	0	7	5	5	D_0__Bacteria; D_1__Firmicutes; D_2__Clostridia; D_3__Clostridiales; D_4__Clostridiales vadinBB60 group
EU774757.1.1374	4	9	17	23	1	16	74	19	46	42	5	14	D_0__Bacteria; D_1__Firmicutes; D_2__Clostridia; D_3__Clostridiales; D_4__Lachnospiraceae
FJ557743.1.1389	8	0	3	0	0	1	1	1	0	1	0	2	D_0__Bacteria; D_1__Firmicutes; D_2__Clostridia; D_3__Clostridiales; D_4__Lachnospiraceae
EU511145.1.1380	10	60	4	33	24	48	50	1	0	11	61	16	D_0__Bacteria; D_1__Firmicutes; D_2__Clostridia; D_3__Clostridiales; D_4__Lachnospiraceae; D_5__Lachnospiraceae NK4A136 group; D_6__unidentified
EU468797.1.1268	0	0	0	0	0	0	5	13	2	0	0	0	D_0__Bacteria; D_1__Firmicutes; D_2__Clostridia; D_3__Clostridiales; D_4__Ruminococcaceae; D_5__[Eubacterium] coprostanoligenes group
EU462216.1.1303	1	0	0	0	0	0	9	17	0	0	1	0	D_0__Bacteria; D_1__Firmicutes; D_2__Clostridia; D_3__Clostridiales; D_4__Clostridiales vadinBB60 group
FJ833417.1.1336	26	44	12	27	12	12	22	1	10	2	70	28	D_0__Bacteria; D_1__Firmicutes; D_2__Clostridia; D_3__Clostridiales; D_4__Lachnospiraceae; D_5__[Eubacterium] hallii group; D_6__uncultured bacterium
GU174129.1.1475	0	6	0	1	0	0	0	2	0	0	7	1	D_0__Bacteria; D_1__Firmicutes; D_2__Clostridia; D_3__Clostridiales; D_4__Ruminococcaceae; D_5__Ruminococcus 1; D_6__Ruminococcus flavefaciens
EF100060.1.1406	0	0	3	13	0	1	30	31	3	1	3	1	D_0__Bacteria; D_1__Bacteroidetes; D_2__Bacteroidia; D_3__Bacteroidales; D_4__Bacteroidales S24-7 group; D_5__uncultured bacterium; D_6__uncultured bacterium
FJ880125.1.1494	1	0	3	2	1	5	0	1	0	3	1	0	D_0__Bacteria; D_1__Firmicutes; D_2__Clostridia; D_3__Clostridiales; D_4__Lachnospiraceae
HM298619.1.1360	0	0	75	20	132	163	79	59	103	116	93	60	D_0__Bacteria; D_1__Bacteroidetes; D_2__Bacteroidia; D_3__Bacteroidales; D_4__Rs-E47 termite group
AB934750.1.1351	1	4	4	2	2	4	5	0	5	0	1	1	D_0__Bacteria; D_1__Firmicutes; D_2__Clostridia; D_3__Clostridiales; D_4__Ruminococcaceae; D_5__Intestinimonas
EU778168.1.1339	2	5	3	1	1	0	3	3	3	2	2	1	D_0__Bacteria; D_1__Firmicutes; D_2__Clostridia; D_3__Clostridiales; D_4__Lachnospiraceae
EU777512.1.1293	1	3	1	0	2	3	2	1	1	1	0	1	D_0__Bacteria; D_1__Firmicutes; D_2__Clostridia; D_3__Clostridiales; D_4__Lachnospiraceae
HW066297.1.1509	13	42	31	18	33	22	20	21	19	15	5	10	D_0__Bacteria; D_1__Tenericutes; D_2__Mollicutes; D_3__Mollicutes RF9; Ambiguous_taxa; Ambiguous_taxa; Ambiguous_taxa
EU622705.1.1487	0	2	11	4	6	5	9	1	5	6	4	2	D_0__Bacteria; D_1__Cyanobacteria; D_2__Melainabacteria; D_3__Gastranaerophilales; D_4__uncultured rumen bacterium; D_5__uncultured rumen bacterium; D_6__uncultured rumen bacterium
EU775993.1.1368	0	1	7	6	3	0	1	0	5	2	7	1	D_0__Bacteria; D_1__Firmicutes; D_2__Clostridia; D_3__Clostridiales; D_4__Lachnospiraceae
EU509644.1.1379	0	6	0	3	16	23	3	0	0	0	3	0	D_0__Bacteria; D_1__Firmicutes; D_2__Clostridia; D_3__Clostridiales; D_4__Lachnospiraceae
FJ369279.1.1367	1	4	1	3	2	6	3	0	0	3	5	2	D_0__Bacteria; D_1__Firmicutes; D_2__Clostridia; D_3__Clostridiales; D_4__Lachnospiraceae
EU505077.1.1395	1	1	1	0	1	3	6	4	4	1	0	1	D_0__Bacteria; D_1__Firmicutes; D_2__Clostridia; D_3__Clostridiales; D_4__Lachnospiraceae; D_5__Lachnospiraceae XPB1014 group; D_6__uncultured bacterium
EU508936.1.1396	1	4	2	6	2	0	3	1	8	3	0	0	D_0__Bacteria; D_1__Firmicutes; D_2__Clostridia; D_3__Clostridiales; D_4__Ruminococcaceae
FJ366372.1.1363	2	4	0	0	1	6	3	1	6	13	2	3	D_0__Bacteria; D_1__Bacteroidetes; D_2__Bacteroidia; D_3__Bacteroidales; D_4__Rikenellaceae; D_5__Alistipes; D_6__uncultured bacterium
EU465652.1.1403	43	32	67	124	21	0	3	1	3	2	3	1	D_0__Bacteria; D_1__Firmicutes; D_2__Clostridia; D_3__Clostridiales; D_4__Ruminococcaceae; D_5__Ruminiclostridium 6; D_6__uncultured bacterium
EU775878.1.1390	5	2	0	4	0	6	0	0	0	0	0	1	D_0__Bacteria; D_1__Firmicutes; D_2__Clostridia; D_3__Clostridiales; D_4__Lachnospiraceae
HM445045.1.1357	1	0	0	1	4	0	7	0	2	1	0	0	D_0__Bacteria; D_1__Firmicutes; D_2__Clostridia; D_3__Clostridiales; D_4__Lachnospiraceae
FJ833951.1.1350	4	70	86	2	1	0	0	10	1	0	17	0	D_0__Bacteria; D_1__Firmicutes; D_2__Clostridia; D_3__Clostridiales; D_4__Lachnospiraceae
DQ797994.1.1393	5	5	5	4	1	5	7	4	5	1	3	0	D_0__Bacteria; D_1__Firmicutes; D_2__Clostridia; D_3__Clostridiales; D_4__Lachnospiraceae
EU777564.1.1368	0	0	0	0	0	0	259	33	0	0	0	0	D_0__Bacteria; D_1__Firmicutes; D_2__Clostridia; D_3__Clostridiales; D_4__Ruminococcaceae; D_5__Ruminococcus 1
AB185769.1.1523	1	2	0	0	21	39	73	127	1	0	195	92	D_0__Bacteria; D_1__Bacteroidetes; D_2__Bacteroidia; D_3__Bacteroidales; D_4__Prevotellaceae; D_5__Prevotellaceae UCG-001; Ambiguous_taxa
FJ879691.1.1479	32	23	3	12	43	17	71	35	3	23	13	15	D_0__Bacteria; D_1__Firmicutes; D_2__Clostridia; D_3__Clostridiales; D_4__Lachnospiraceae
AY989960.1.1275	3	3	1	3	2	0	0	0	1	2	2	2	D_0__Bacteria; D_1__Firmicutes; D_2__Clostridia; D_3__Clostridiales; D_4__Ruminococcaceae; D_5__Anaerotruncus
EU778635.1.1400	4	0	0	2	0	6	0	0	0	1	8	2	D_0__Bacteria; D_1__Firmicutes; D_2__Clostridia; D_3__Clostridiales; D_4__Lachnospiraceae
AB934718.1.1329	3	3	7	2	3	8	5	0	5	2	1	1	D_0__Bacteria; D_1__Firmicutes; D_2__Clostridia; D_3__Clostridiales; D_4__Ruminococcaceae; D_5__Anaerotruncus; D_6__[Clostridium] leptum
EF097909.1.1390	0	0	1	5	5	3	10	1	0	0	0	0	D_0__Bacteria; D_1__Firmicutes; D_2__Clostridia; D_3__Clostridiales; D_4__Lachnospiraceae
EF097910.1.1409	1	11	15	6	5	4	2	0	1	1	9	4	D_0__Bacteria; D_1__Bacteroidetes; D_2__Bacteroidia; D_3__Bacteroidales; D_4__Bacteroidales S24-7 group; D_5__uncultured bacterium; D_6__uncultured bacterium
EU775423.1.1368	45	67	21	32	22	9	39	32	12	9	208	98	D_0__Bacteria; D_1__Firmicutes; D_2__Clostridia; D_3__Clostridiales; D_4__Ruminococcaceae; D_5__Ruminococcus 1
EU472360.1.1392	1	0	0	0	1	3	2	4	0	5	0	0	D_0__Bacteria; D_1__Firmicutes; D_2__Clostridia; D_3__Clostridiales; D_4__Lachnospiraceae
EU779359.1.1404	2	2	1	6	3	1	3	2	8	4	9	3	D_0__Bacteria; D_1__Firmicutes; D_2__Clostridia; D_3__Clostridiales; D_4__Ruminococcaceae; D_5__[Eubacterium] coprostanoligenes group
EU850553.1.1490	0	5	1	1	3	0	2	2	1	2	1	1	D_0__Bacteria; D_1__Tenericutes; D_2__Mollicutes; D_3__Mollicutes RF9
FJ681895.1.1428	2	6	24	21	10	15	8	9	9	22	5	4	D_0__Bacteria; D_1__Firmicutes; D_2__Clostridia; D_3__Clostridiales; D_4__Lachnospiraceae
EF098003.1.1425	7	2	4	3	17	9	13	9	0	0	14	2	D_0__Bacteria; D_1__Bacteroidetes; D_2__Bacteroidia; D_3__Bacteroidales; D_4__Bacteroidales S24-7 group; D_5__uncultured bacterium; D_6__uncultured bacterium
FJ769454.1.1468	0	1	0	0	14	4	20	5	6	75	4	3	D_0__Bacteria; D_1__Firmicutes; D_2__Clostridia; D_3__Clostridiales; D_4__Ruminococcaceae; D_5__Ruminococcus 1; D_6__uncultured Ruminococcaceae bacterium
EU774340.1.1274	1	1	0	1	4	2	5	0	4	0	0	0	D_0__Bacteria; D_1__Firmicutes; D_2__Clostridia; D_3__Clostridiales; D_4__Lachnospiraceae
AB934820.1.1361	2	4	7	3	1	0	3	0	0	0	4	1	D_0__Bacteria; D_1__Bacteroidetes; D_2__Bacteroidia; D_3__Bacteroidales; D_4__Bacteroidales S24-7 group; D_5__uncultured bacterium; D_6__uncultured bacterium
EU778104.1.1397	1	2	0	4	2	9	4	3	1	3	0	0	D_0__Bacteria; D_1__Firmicutes; D_2__Clostridia; D_3__Clostridiales; D_4__Ruminococcaceae; D_5__Ruminococcaceae UCG-013
AY916388.1.1341	0	0	2	9	0	0	40	23	0	0	1	0	D_0__Bacteria; D_1__Proteobacteria; D_2__Alphaproteobacteria; D_3__Rhodospirillales; D_4__Rhodospirillaceae; D_5__uncultured; D_6__uncultured rumen bacterium
EU773103.1.1401	28	36	39	63	16	4	29	33	6	3	30	23	D_0__Bacteria; D_1__Firmicutes; D_2__Clostridia; D_3__Clostridiales; D_4__Ruminococcaceae; D_5__Ruminococcus 1
AY993063.1.1337	0	0	0	0	24	4	0	0	0	0	0	0	D_0__Bacteria; D_1__Firmicutes; D_2__Clostridia; D_3__Clostridiales; D_4__Lachnospiraceae
DQ815534.1.1462	12	12	1	3	0	2	9	1	4	4	16	8	D_0__Bacteria; D_1__Bacteroidetes; D_2__Bacteroidia; D_3__Bacteroidales; D_4__Bacteroidales S24-7 group; D_5__uncultured bacterium; D_6__uncultured bacterium
EU475436.1.1318	0	0	0	0	0	0	6	9	0	0	10	2	D_0__Bacteria; D_1__Tenericutes; D_2__Mollicutes; D_3__Mollicutes RF9; D_4__uncultured bacterium; D_5__uncultured bacterium; D_6__uncultured bacterium
EU622719.1.1482	4	7	0	0	7	2	11	3	0	0	0	0	D_0__Bacteria; D_1__Cyanobacteria; D_2__Melainabacteria; D_3__Gastranaerophilales
EU776763.1.1393	2	2	1	0	1	3	4	0	2	1	1	0	D_0__Bacteria; D_1__Firmicutes; D_2__Clostridia; D_3__Clostridiales; D_4__Lachnospiraceae
FJ880756.1.1507	173	79	103	153	125	153	130	63	60	76	144	55	D_0__Bacteria; D_1__Firmicutes; D_2__Clostridia; D_3__Clostridiales; D_4__Lachnospiraceae; D_5__Lachnospiraceae NK4A136 group; D_6__uncultured Clostridiales bacterium
FJ879554.1.1492	5	1	4	3	3	17	6	14	6	3	3	1	D_0__Bacteria; D_1__Firmicutes; D_2__Clostridia; D_3__Clostridiales; D_4__Lachnospiraceae
EU779319.1.1367	25	1	2	2	1	1	0	0	46	9	0	0	D_0__Bacteria; D_1__Firmicutes; D_2__Clostridia; D_3__Clostridiales; D_4__Ruminococcaceae; D_5__Ruminococcus 1; Ambiguous_taxa
AM932571.1.1295	1	3	11	9	4	1	2	3	5	0	1	0	D_0__Bacteria; D_1__Firmicutes; D_2__Clostridia; D_3__Clostridiales; D_4__Clostridiales vadinBB60 group; D_5__uncultured bacterium; D_6__uncultured bacterium
EU773205.1.1432	0	0	6	2	2	0	0	0	0	0	8	0	D_0__Bacteria; D_1__Tenericutes; D_2__Mollicutes; D_3__Mollicutes RF9
FJ879674.1.1602	88	25	145	178	191	180	59	125	89	75	46	126	D_0__Bacteria; D_1__Firmicutes; D_2__Clostridia; D_3__Clostridiales; D_4__Lachnospiraceae; D_5__Lachnospiraceae NK4A136 group; D_6__uncultured Clostridiales bacterium
EU508538.1.1362	6	6	0	0	1	5	1	2	1	0	1	0	D_0__Bacteria; D_1__Proteobacteria; D_2__Epsilonproteobacteria; D_3__Campylobacterales; D_4__Helicobacteraceae; D_5__Helicobacter; Ambiguous_taxa
EU474946.1.1373	0	0	3	6	1	1	4	7	0	0	0	1	D_0__Bacteria; D_1__Firmicutes; D_2__Clostridia; D_3__Clostridiales; D_4__Ruminococcaceae; D_5__Ruminococcus 1; Ambiguous_taxa
FJ172827.1.1491	4	4	8	4	2	2	4	2	10	4	2	1	D_0__Bacteria; D_1__Firmicutes; D_2__Clostridia; D_3__Clostridiales; D_4__Lachnospiraceae
GQ327659.1.1337	25	26	22	12	23	29	28	24	17	27	36	14	D_0__Bacteria; D_1__Firmicutes; D_2__Clostridia; D_3__Clostridiales; D_4__Lachnospiraceae
EU509855.1.1391	2	4	9	2	8	4	3	4	3	2	5	3	D_0__Bacteria; D_1__Firmicutes; D_2__Clostridia; D_3__Clostridiales; D_4__Ruminococcaceae; D_5__Anaerotruncus; D_6__unidentified
EU773318.1.1400	16	64	24	18	30	19	35	24	15	17	14	10	D_0__Bacteria; D_1__Bacteroidetes; D_2__Bacteroidia; D_3__Bacteroidales; D_4__Rikenellaceae; D_5__Alistipes; D_6__uncultured bacterium
FJ879206.1.1494	2	0	3	3	6	4	6	3	3	5	4	1	D_0__Bacteria; D_1__Firmicutes; D_2__Clostridia; D_3__Clostridiales; D_4__Lachnospiraceae
EF098405.1.1409	14	16	6	65	15	9	14	17	28	4	18	14	D_0__Bacteria; D_1__Bacteroidetes; D_2__Bacteroidia; D_3__Bacteroidales; D_4__Bacteroidales S24-7 group; D_5__uncultured bacterium; D_6__uncultured bacterium
EU778575.1.1391	4	1	0	1	3	5	5	3	2	7	1	1	D_0__Bacteria; D_1__Firmicutes; D_2__Clostridia; D_3__Clostridiales; D_4__Lachnospiraceae
EU504447.1.1396	16	14	7	21	17	13	31	2	20	25	25	6	D_0__Bacteria; D_1__Firmicutes; D_2__Clostridia; D_3__Clostridiales; D_4__Lachnospiraceae; D_5__Lachnospiraceae NK4A136 group; D_6__uncultured Clostridiales bacterium
HM298675.1.1360	11	8	8	8	2	1	9	6	2	3	7	3	D_0__Bacteria; D_1__Bacteroidetes; D_2__Bacteroidia; D_3__Bacteroidales; D_4__Bacteroidales S24-7 group; D_5__uncultured bacterium; D_6__uncultured bacterium
EU775363.1.1371	0	1	2	3	1	0	4	5	0	1	0	0	D_0__Bacteria; D_1__Firmicutes; D_2__Clostridia; D_3__Clostridiales; D_4__Ruminococcaceae; D_5__Ruminococcus 1; D_6__Ruminococcus flavefaciens
EF099820.1.1410	35	12	0	0	56	49	0	0	24	27	25	29	D_0__Bacteria; D_1__Bacteroidetes; D_2__Bacteroidia; D_3__Bacteroidales; D_4__Bacteroidales S24-7 group; D_5__uncultured bacterium; D_6__uncultured bacterium
FJ672606.1.1375	4	18	4	6	9	4	9	2	7	14	16	2	D_0__Bacteria; D_1__Firmicutes; D_2__Clostridia; D_3__Clostridiales; D_4__Lachnospiraceae; D_5__Lachnospiraceae NK4A136 group
EU777281.1.1326	0	0	3	1	0	0	1	16	1	0	0	0	D_0__Bacteria; D_1__Firmicutes; D_2__Clostridia; D_3__Clostridiales; D_4__Ruminococcaceae; D_5__Ruminococcus 1; D_6__Ruminococcus flavefaciens
EU871348.1.1455	2	3	4	2	4	3	9	10	6	8	1	0	D_0__Bacteria; D_1__Firmicutes; D_2__Clostridia; D_3__Clostridiales; D_4__Lachnospiraceae
EU775886.1.1370	0	0	0	0	4	1	15	5	2	1	0	5	D_0__Bacteria; D_1__Firmicutes; D_2__Clostridia; D_3__Clostridiales; D_4__Ruminococcaceae; D_5__Ruminococcus 1; Ambiguous_taxa
EU778959.1.1394	3	3	1	4	2	9	2	3	1	1	1	0	D_0__Bacteria; D_1__Firmicutes; D_2__Clostridia; D_3__Clostridiales; D_4__Lachnospiraceae
EU775097.1.1366	3	1	1	1	2	7	3	0	3	1	0	0	D_0__Bacteria; D_1__Firmicutes; D_2__Clostridia; D_3__Clostridiales; D_4__Lachnospiraceae
AM932573.1.1319	1	1	2	0	4	1	2	0	6	3	4	2	D_0__Bacteria; D_1__Firmicutes; D_2__Clostridia; D_3__Clostridiales; D_4__Lachnospiraceae; D_5__Lachnospiraceae NK4A136 group; D_6__uncultured bacterium
FJ880971.1.1601	6	4	10	20	9	12	6	6	6	7	6	12	D_0__Bacteria; D_1__Firmicutes; D_2__Clostridia; D_3__Clostridiales; D_4__Lachnospiraceae; D_5__Lachnospiraceae NK4A136 group; D_6__uncultured Clostridiales bacterium
FJ368292.1.1361	2	4	0	2	0	5	0	1	2	3	1	2	D_0__Bacteria; D_1__Firmicutes; D_2__Clostridia; D_3__Clostridiales; D_4__Lachnospiraceae
GU999990.1.1472	0	3	7	8	3	1	4	7	0	0	2	1	D_0__Bacteria; D_1__Firmicutes; D_2__Clostridia; D_3__Clostridiales; D_4__Ruminococcaceae; D_5__Ruminococcus 1; D_6__Ruminococcus flavefaciens
EU772280.1.1216	3	0	0	0	0	2	39	1	0	0	3	0	D_0__Bacteria; D_1__Tenericutes; D_2__Mollicutes; D_3__Mollicutes RF9
EU504047.1.1409	29	4	42	6	3	0	4	2	5	0	1	0	D_0__Bacteria; D_1__Firmicutes; D_2__Clostridia; D_3__Clostridiales; D_4__Ruminococcaceae; D_5__Ruminiclostridium 6; D_6__uncultured bacterium
GQ449129.1.1375	2	6	2	0	0	2	2	1	3	1	4	2	D_0__Bacteria; D_1__Firmicutes; D_2__Clostridia; D_3__Clostridiales; D_4__Ruminococcaceae; D_5__Ruminococcaceae UCG-010; D_6__uncultured rumen bacterium
HQ795353.1.1447	27	10	228	153	21	1	23	3	227	12	8	7	D_0__Bacteria; D_1__Firmicutes; D_2__Clostridia; D_3__Clostridiales; D_4__Lachnospiraceae
EU510051.1.1352	11	1	0	0	0	0	0	0	8	1	1	15	D_0__Bacteria; D_1__Bacteroidetes; D_2__Bacteroidia; D_3__Bacteroidales; D_4__Bacteroidales S24-7 group; D_5__uncultured bacterium; D_6__uncultured bacterium
AB934468.1.1365	0	0	0	0	17	17	0	0	0	0	0	0	D_0__Bacteria; D_1__Bacteroidetes; D_2__Bacteroidia; D_3__Bacteroidales; D_4__Bacteroidales S24-7 group; D_5__uncultured bacterium; D_6__uncultured bacterium
FJ879200.1.1498	3	3	8	3	7	7	6	5	9	8	2	3	D_0__Bacteria; D_1__Firmicutes; D_2__Clostridia; D_3__Clostridiales; D_4__Ruminococcaceae; D_5__Ruminiclostridium 5
EU775559.1.1386	326	547	1	1	11	6	26	1	57	49	1237	508	D_0__Bacteria; D_1__Firmicutes; D_2__Clostridia; D_3__Clostridiales; D_4__Ruminococcaceae; D_5__Ruminococcus 1
EF520515.1.1471	1	0	3	7	0	2	3	2	4	3	10	3	D_0__Bacteria; D_1__Cyanobacteria; D_2__Melainabacteria; D_3__Gastranaerophilales; D_4__uncultured cyanobacterium; D_5__uncultured cyanobacterium; D_6__uncultured cyanobacterium
AB555337.1.1481	1	3	2	5	0	1	1	1	3	2	2	2	D_0__Bacteria; D_1__Cyanobacteria; D_2__Melainabacteria; D_3__Gastranaerophilales; D_4__uncultured rumen bacterium; D_5__uncultured rumen bacterium; D_6__uncultured rumen bacterium
EF096599.1.1399	22	5	0	0	4	2	21	3	0	0	2	1	D_0__Bacteria; D_1__Firmicutes; D_2__Clostridia; D_3__Clostridiales; D_4__Lachnospiraceae
AY203899.1.1619	0	0	0	0	26	2	10	9	17	8	7	1	D_0__Bacteria; D_1__Proteobacteria; D_2__Epsilonproteobacteria; D_3__Campylobacterales; D_4__Helicobacteraceae; D_5__Helicobacter; Ambiguous_taxa
FJ881280.1.1480	10	29	38	12	7	10	9	4	16	25	16	6	D_0__Bacteria; D_1__Firmicutes; D_2__Clostridia; D_3__Clostridiales; D_4__Lachnospiraceae; D_5__Lachnospiraceae NK4A136 group; D_6__uncultured bacterium
AF371755.1.1427	12	2	0	0	1	0	0	0	27	4	0	0	D_0__Bacteria; D_1__Firmicutes; D_2__Clostridia; D_3__Clostridiales; D_4__Ruminococcaceae; D_5__Ruminococcus 1
EU534568.1.1389	0	0	4	0	1	5	0	2	2	2	1	3	D_0__Bacteria; D_1__Firmicutes; D_2__Clostridia; D_3__Clostridiales; D_4__Lachnospiraceae
HW066354.1.1542	0	2	2	1	13	4	0	0	8	1	8	0	D_0__Bacteria; D_1__Firmicutes; D_2__Clostridia; D_3__Clostridiales; D_4__Peptococcaceae; D_5__uncultured; D_6__unidentified
FJ880118.1.1490	10	4	13	13	11	13	14	10	8	4	3	4	D_0__Bacteria; D_1__Firmicutes; D_2__Clostridia; D_3__Clostridiales; D_4__Ruminococcaceae; D_5__uncultured; D_6__Clostridium sp. Clone-3
EU774387.1.1267	100	94	23	9	303	214	288	16	126	26	71	11	D_0__Bacteria; D_1__Firmicutes; D_2__Clostridia; D_3__Clostridiales; D_4__Ruminococcaceae; D_5__Ruminococcus 1; Ambiguous_taxa
FJ881332.1.1598	442	336	116	95	257	388	558	492	250	252	142	103	D_0__Bacteria; D_1__Firmicutes; D_2__Clostridia; D_3__Clostridiales; D_4__Lachnospiraceae; D_5__Lachnospiraceae XPB1014 group; D_6__uncultured bacterium
EU794098.1.1431	0	1	0	0	0	0	0	1	1	5	0	26	D_0__Bacteria; D_1__Firmicutes; D_2__Clostridia; D_3__Clostridiales; D_4__Ruminococcaceae; D_5__Ruminococcaceae UCG-010
GQ327771.1.1351	0	1	2	3	1	0	6	3	0	0	4	0	D_0__Bacteria; D_1__Firmicutes; D_2__Clostridia; D_3__Clostridiales; D_4__Ruminococcaceae; D_5__Ruminococcus 1; D_6__Ruminococcus flavefaciens
GQ327521.1.1303	12	12	15	45	16	2	39	10	96	134	34	17	D_0__Bacteria; D_1__Proteobacteria; D_2__Alphaproteobacteria; D_3__Rhodospirillales; D_4__Rhodospirillaceae; D_5__uncultured; D_6__uncultured rumen bacterium
FJ825567.1.1405	20	5	0	0	10	1	2	0	2	4	1	3	D_0__Bacteria; D_1__Firmicutes; D_2__Clostridia; D_3__Clostridiales; D_4__Lachnospiraceae
GQ327627.1.1322	6	25	20	41	11	25	159	44	74	81	9	22	D_0__Bacteria; D_1__Firmicutes; D_2__Clostridia; D_3__Clostridiales; D_4__Lachnospiraceae
FJ753790.1.1448	1	16	5	5	38	60	4	1	11	11	33	11	D_0__Bacteria; D_1__Firmicutes; D_2__Clostridia; D_3__Clostridiales; D_4__Lachnospiraceae
FJ879360.1.1496	23	8	3	15	21	338	45	52	51	11	4	29	D_0__Bacteria; D_1__Firmicutes; D_2__Clostridia; D_3__Clostridiales; D_4__Lachnospiraceae
EU777153.1.1351	18	1	1	0	1	3	0	0	11	1	22	4	D_0__Bacteria; D_1__Firmicutes; D_2__Clostridia; D_3__Clostridiales; D_4__Lachnospiraceae; D_5__Lachnospiraceae NK4A136 group
EU771954.1.1391	0	11	23	0	0	0	1	2	0	1	3	0	D_0__Bacteria; D_1__Firmicutes; D_2__Clostridia; D_3__Clostridiales; D_4__Lachnospiraceae
HQ716311.1.1505	2	2	10	9	21	9	1	1	2	71	154	2	D_0__Bacteria; D_1__Tenericutes; D_2__Mollicutes; D_3__Mollicutes RF9; D_4__uncultured Paenibacillaceae bacterium; D_5__uncultured Paenibacillaceae bacterium; D_6__uncultured Paenibacillaceae bacterium
EU474374.1.1397	55	199	119	114	406	262	37	56	251	101	26	3	D_0__Bacteria; D_1__Bacteroidetes; D_2__Bacteroidia; D_3__Bacteroidales; D_4__Bacteroidales S24-7 group; D_5__uncultured bacterium; D_6__uncultured bacterium
AB616351.1.1489	0	0	0	0	1	0	7	9	0	0	12	6	D_0__Bacteria; D_1__Bacteroidetes; D_2__Bacteroidia; D_3__Bacteroidales; D_4__Prevotellaceae; D_5__Prevotellaceae UCG-001; Ambiguous_taxa
EU779293.1.1399	0	0	7	3	3	8	1	9	0	0	1	0	D_0__Bacteria; D_1__Firmicutes; D_2__Clostridia; D_3__Clostridiales; D_4__Ruminococcaceae; D_5__[Eubacterium] coprostanoligenes group; D_6__uncultured organism
EU474229.1.1398	1	0	4	16	0	2	34	22	0	0	0	3	D_0__Bacteria; D_1__Bacteroidetes; D_2__Bacteroidia; D_3__Bacteroidales; D_4__Bacteroidales S24-7 group; D_5__uncultured bacterium; D_6__uncultured bacterium
DI206451.3.1491	44	26	0	0	273	95	173	344	3	0	2	429	D_0__Bacteria; D_1__Firmicutes; D_2__Bacilli; D_3__Lactobacillales; D_4__Lactobacillaceae; D_5__Lactobacillus
EU778517.1.1380	2	0	2	0	1	3	1	6	3	0	2	0	D_0__Bacteria; D_1__Firmicutes; D_2__Clostridia; D_3__Clostridiales; D_4__Lachnospiraceae
FJ680922.1.1500	2	4	2	1	4	3	2	4	2	1	0	2	D_0__Bacteria; D_1__Firmicutes; D_2__Clostridia; D_3__Clostridiales; D_4__Lachnospiraceae; D_5__[Eubacterium] xylanophilum group
EU655797.1.1316	5	3	3	5	2	0	1	5	5	1	0	3	D_0__Bacteria; D_1__Firmicutes; D_2__Clostridia; D_3__Clostridiales; D_4__Lachnospiraceae
GQ327654.1.1313	57	87	2	4	0	1	0	5	4	5	128	51	D_0__Bacteria; D_1__Firmicutes; D_2__Clostridia; D_3__Clostridiales; D_4__Ruminococcaceae; D_5__Ruminococcus 1
EU772658.1.1392	0	1	2	2	1	1	2	1	2	3	1	1	D_0__Bacteria; D_1__Firmicutes; D_2__Clostridia; D_3__Clostridiales; D_4__Lachnospiraceae
EU453288.1.1391	0	0	0	0	10	16	0	0	0	0	0	0	D_0__Bacteria; D_1__Firmicutes; D_2__Clostridia; D_3__Clostridiales; D_4__Lachnospiraceae
EU510343.1.1362	8	1	1	6	3	3	0	1	1	0	1	1	D_0__Bacteria; D_1__Firmicutes; D_2__Clostridia; D_3__Clostridiales; D_4__Lachnospiraceae
FJ878987.1.1499	0	0	0	0	3	7	1	0	7	6	7	5	D_0__Bacteria; D_1__Bacteroidetes; D_2__Bacteroidia; D_3__Bacteroidales; D_4__Bacteroidales S24-7 group; D_5__uncultured bacterium; D_6__uncultured bacterium
CDYK01040179.305.1788	1	1	34	54	1	0	35	4	3	2	29	5	D_0__Bacteria; D_1__Proteobacteria; D_2__Alphaproteobacteria; D_3__Rhodospirillales; D_4__Rhodospirillaceae; D_5__uncultured; D_6__Blattella germanica (German cockroach)
HM829105.1.1354	2	0	0	0	0	1	0	0	21	0	0	1	D_0__Bacteria; D_1__Firmicutes; D_2__Clostridia; D_3__Clostridiales; D_4__Lachnospiraceae
HQ782855.1.1339	6	3	8	1	0	2	0	3	1	1	1	3	D_0__Bacteria; D_1__Firmicutes; D_2__Clostridia; D_3__Clostridiales; D_4__Lachnospiraceae
FJ879983.1.1478	199	75	15	18	31	103	74	61	40	85	29	37	D_0__Bacteria; D_1__Firmicutes; D_2__Clostridia; D_3__Clostridiales; D_4__Lachnospiraceae
FJ684162.1.1430	12	18	13	12	7	15	12	3	10	9	19	17	D_0__Bacteria; D_1__Firmicutes; D_2__Clostridia; D_3__Clostridiales; D_4__Lachnospiraceae
FJ879353.1.1490	4	6	3	1	5	8	16	5	4	3	3	2	D_0__Bacteria; D_1__Firmicutes; D_2__Clostridia; D_3__Clostridiales; D_4__Ruminococcaceae
EU283551.1.1352	0	21	47	8	14	1	1	4	11	0	1	0	D_0__Bacteria; D_1__Firmicutes; D_2__Clostridia; D_3__Clostridiales; D_4__Clostridiales vadinBB60 group; D_5__uncultured Catabacteriaceae bacterium; D_6__uncultured Catabacteriaceae bacterium
AB934596.1.1362	0	2	2	1	6	8	0	0	1	0	0	0	D_0__Bacteria; D_1__Bacteroidetes; D_2__Bacteroidia; D_3__Bacteroidales; D_4__Bacteroidales S24-7 group; D_5__uncultured bacterium; D_6__uncultured bacterium
EF099303.1.1408	2	0	6	9	0	5	21	14	1	0	2	0	D_0__Bacteria; D_1__Bacteroidetes; D_2__Bacteroidia; D_3__Bacteroidales; D_4__Bacteroidales S24-7 group; D_5__uncultured bacterium; D_6__uncultured bacterium
FJ680854.1.1375	25	29	12	19	9	18	27	17	23	16	46	17	D_0__Bacteria; D_1__Bacteroidetes; D_2__Bacteroidia; D_3__Bacteroidales; D_4__Bacteroidales S24-7 group; D_5__uncultured bacterium; D_6__uncultured bacterium
EU845735.1.1324	4	0	1	0	0	0	3	4	3	2	0	1	D_0__Bacteria; D_1__Firmicutes; D_2__Clostridia; D_3__Clostridiales; D_4__Lachnospiraceae; D_5__Mobilitalea; D_6__uncultured bacterium
AB612432.1.1492	3	6	7	0	4	11	1	5	1	1	1	10	D_0__Bacteria; D_1__Firmicutes; D_2__Clostridia; D_3__Clostridiales; D_4__Lachnospiraceae
FJ880310.1.1457	48	81	107	149	260	210	180	80	85	81	125	64	D_0__Bacteria; D_1__Firmicutes; D_2__Clostridia; D_3__Clostridiales; D_4__Clostridiales vadinBB60 group; D_5__uncultured bacterium; D_6__uncultured bacterium
FJ879152.1.1485	155	45	69	95	109	56	239	84	163	137	34	48	D_0__Bacteria; D_1__Firmicutes; D_2__Clostridia; D_3__Clostridiales; D_4__Lachnospiraceae
FJ848435.1.1474	3	4	3	6	3	12	7	6	11	7	14	4	D_0__Bacteria; D_1__Firmicutes; D_2__Clostridia; D_3__Clostridiales; D_4__Ruminococcaceae; D_5__Ruminococcaceae UCG-010; D_6__uncultured rumen bacterium
KF842569.1.1407	1	3	0	0	0	0	2	5	2	4	0	0	D_0__Bacteria; D_1__Bacteroidetes; D_2__Bacteroidia; D_3__Bacteroidales; D_4__Rikenellaceae; D_5__Alistipes; D_6__uncultured bacterium
EU468544.1.1345	1	1	3	1	4	1	0	2	0	1	4	1	D_0__Bacteria; D_1__Firmicutes; D_2__Clostridia; D_3__Clostridiales; D_4__Ruminococcaceae; D_5__Ruminococcaceae UCG-013; D_6__uncultured Firmicutes bacterium
EF406702.1.1487	45	45	68	67	141	144	96	59	52	37	75	40	D_0__Bacteria; D_1__Firmicutes; D_2__Clostridia; D_3__Clostridiales; D_4__Clostridiales vadinBB60 group; D_5__uncultured bacterium; D_6__uncultured bacterium
EU506319.1.1381	2	4	2	1	1	4	2	0	2	1	1	0	D_0__Bacteria; D_1__Firmicutes; D_2__Clostridia; D_3__Clostridiales; D_4__Lachnospiraceae
FJ676152.1.1388	2	3	2	1	0	1	2	1	2	3	0	2	D_0__Bacteria; D_1__Firmicutes; D_2__Clostridia; D_3__Clostridiales
EU460161.1.1398	3	3	5	2	6	3	8	2	3	1	2	2	D_0__Bacteria; D_1__Firmicutes; D_2__Clostridia; D_3__Clostridiales; D_4__Ruminococcaceae
AB299554.1.1370	10	9	5	20	10	6	24	35	13	5	25	15	D_0__Bacteria; D_1__Proteobacteria; D_2__Alphaproteobacteria; D_3__Rhodospirillales; D_4__Rhodospirillaceae; D_5__uncultured; D_6__uncultured proteobacterium
DQ795602.1.1391	37	3	181	117	20	0	9	1	136	8	0	1	D_0__Bacteria; D_1__Firmicutes; D_2__Clostridia; D_3__Clostridiales; D_4__Lachnospiraceae; D_5__Coprococcus 2; D_6__uncultured bacterium
EU775479.1.1404	2	1	5	4	12	24	6	2	0	5	5	3	D_0__Bacteria; D_1__Firmicutes; D_2__Clostridia; D_3__Clostridiales; D_4__Lachnospiraceae; D_5__Lachnospiraceae NK4A136 group
EU777054.1.1329	4	1	5	16	2	1	10	12	0	5	2	0	D_0__Bacteria; D_1__Firmicutes; D_2__Clostridia; D_3__Clostridiales; D_4__Ruminococcaceae; D_5__Ruminococcus 1; D_6__Ruminococcus flavefaciens
EU505188.1.1373	1	1	1	2	3	3	1	0	0	4	0	1	D_0__Bacteria; D_1__Firmicutes; D_2__Clostridia; D_3__Clostridiales; D_4__Lachnospiraceae; D_5__Lachnospiraceae NK4A136 group
FJ880975.1.1500	126	45	51	134	105	151	42	27	81	25	113	32	D_0__Bacteria; D_1__Firmicutes; D_2__Clostridia; D_3__Clostridiales; D_4__Lachnospiraceae
AB934782.1.1371	0	0	1	14	0	0	11	4	3	7	7	0	D_0__Bacteria; D_1__Bacteroidetes; D_2__Bacteroidia; D_3__Bacteroidales; D_4__Bacteroidales S24-7 group; D_5__uncultured bacterium; D_6__uncultured bacterium
EU474731.1.1351	8	7	22	25	1	4	9	5	53	76	20	6	D_0__Bacteria; D_1__Proteobacteria; D_2__Alphaproteobacteria; D_3__Rhodospirillales; D_4__Rhodospirillaceae; D_5__uncultured; D_6__uncultured rumen bacterium
AF385508.1.1522	6	4	1	1	8	13	4	0	2	10	31	3	D_0__Bacteria; D_1__Firmicutes; D_2__Clostridia; D_3__Clostridiales; D_4__Lachnospiraceae; D_5__Lachnoanaerobaculum; Ambiguous_taxa
EU509060.1.1261	5	20	0	0	0	8	0	0	0	0	0	0	D_0__Bacteria; D_1__Proteobacteria; D_2__Epsilonproteobacteria; D_3__Campylobacterales; D_4__Helicobacteraceae; D_5__Helicobacter; Ambiguous_taxa
AY958932.1.1513	43	17	0	0	222	72	129	325	3	2	3	313	D_0__Bacteria; D_1__Firmicutes; D_2__Bacilli; D_3__Lactobacillales; D_4__Lactobacillaceae; D_5__Lactobacillus
GQ327676.1.1321	0	0	0	3	4	26	29	0	3	6	3	0	D_0__Bacteria; D_1__Firmicutes; D_2__Clostridia; D_3__Clostridiales; D_4__Lachnospiraceae
EU506739.1.1394	3	4	8	5	7	21	1	4	3	6	4	6	D_0__Bacteria; D_1__Firmicutes; D_2__Clostridia; D_3__Clostridiales; D_4__Clostridiales vadinBB60 group; D_5__uncultured bacterium; D_6__uncultured bacterium
FJ365944.1.1358	0	1	2	0	12	9	0	0	0	0	3	1	D_0__Bacteria; D_1__Firmicutes; D_2__Clostridia; D_3__Clostridiales; D_4__Lachnospiraceae; D_5__[Eubacterium] hallii group; D_6__uncultured bacterium
EF608547.1.1446	11	6	6	3	3	3	2	2	6	6	3	2	D_0__Bacteria; D_1__Bacteroidetes; D_2__Bacteroidia; D_3__Bacteroidales; D_4__Rikenellaceae; D_5__Alistipes; D_6__uncultured bacterium
GQ448741.1.1397	2	0	4	0	0	2	1	0	3	5	1	0	D_0__Bacteria; D_1__Bacteroidetes; D_2__Bacteroidia; D_3__Bacteroidales; D_4__Rikenellaceae; D_5__Alistipes; D_6__uncultured bacterium
EU843174.1.1515	5	2	3	1	3	2	1	1	8	3	2	2	D_0__Bacteria; D_1__Firmicutes; D_2__Clostridia; D_3__Clostridiales; D_4__Lachnospiraceae
EU469204.1.1263	1	2	1	2	1	7	1	1	0	1	1	0	D_0__Bacteria; D_1__Firmicutes; D_2__Clostridia; D_3__Clostridiales; D_4__Lachnospiraceae
AB702808.1.1380	5	0	1	1	3	2	9	7	0	1	0	0	D_0__Bacteria; D_1__Firmicutes; D_2__Clostridia; D_3__Clostridiales; D_4__Lachnospiraceae; D_5__Acetatifactor; Ambiguous_taxa
EU469078.1.1338	0	0	3	6	2	18	0	0	0	0	0	1	D_0__Bacteria; D_1__Firmicutes; D_2__Clostridia; D_3__Clostridiales; D_4__Lachnospiraceae
FJ675720.1.1390	2	3	1	1	2	5	0	1	2	0	0	0	D_0__Bacteria; D_1__Firmicutes; D_2__Clostridia; D_3__Clostridiales; D_4__Lachnospiraceae
EU510058.1.1338	1	1	1	5	4	2	0	1	1	3	4	0	D_0__Bacteria; D_1__Firmicutes; D_2__Clostridia; D_3__Clostridiales; D_4__Lachnospiraceae
EU778043.1.1384	3	6	11	10	3	2	2	8	0	1	13	1	D_0__Bacteria; D_1__Firmicutes; D_2__Clostridia; D_3__Clostridiales; D_4__Ruminococcaceae; D_5__Ruminococcus 1
AM265427.1.1422	13	7	46	33	137	245	16	253	129	8	58	15	D_0__Bacteria; D_1__Bacteroidetes; D_2__Bacteroidia; D_3__Bacteroidales; D_4__Bacteroidales S24-7 group; D_5__uncultured bacterium; D_6__uncultured bacterium
EU622691.1.1493	6	7	12	4	14	12	7	13	5	5	10	4	D_0__Bacteria; D_1__Firmicutes; D_2__Clostridia; D_3__Clostridiales
FJ879051.1.1479	15	17	5	21	2	10	19	6	22	28	34	4	D_0__Bacteria; D_1__Firmicutes; D_2__Clostridia; D_3__Clostridiales; D_4__Lachnospiraceae
FJ983002.1.1496	2	8	3	2	1	0	5	0	1	2	0	4	D_0__Bacteria; D_1__Firmicutes; D_2__Clostridia; D_3__Clostridiales; D_4__Lachnospiraceae; D_5__Moryella; Ambiguous_taxa
FJ370616.1.1379	2	0	8	1	1	4	0	0	1	1	3	0	D_0__Bacteria; D_1__Firmicutes; D_2__Clostridia; D_3__Clostridiales; D_4__Lachnospiraceae
EU842798.1.1512	2	9	2	3	0	1	1	0	2	3	2	0	D_0__Bacteria; D_1__Firmicutes; D_2__Clostridia; D_3__Clostridiales; D_4__Lachnospiraceae; D_5__Lachnospiraceae NK4A136 group
EU507601.1.1390	2	10	0	16	1	1	0	0	3	0	1	0	D_0__Bacteria; D_1__Firmicutes; D_2__Clostridia; D_3__Clostridiales; D_4__Lachnospiraceae
GQ448754.1.1403	0	5	0	0	2	0	0	1	0	2	4	2	D_0__Bacteria; D_1__Bacteroidetes; D_2__Bacteroidia; D_3__Bacteroidales; D_4__Rikenellaceae; D_5__Alistipes
EU777188.1.1342	0	0	4	9	6	2	1	1	1	1	0	0	D_0__Bacteria; D_1__Bacteroidetes; D_2__Bacteroidia; D_3__Bacteroidales; D_4__Rikenellaceae; D_5__Alistipes; D_6__uncultured bacterium
FJ879897.1.1491	3	11	9	1	3	8	4	3	7	1	2	3	D_0__Bacteria; D_1__Firmicutes; D_2__Clostridia; D_3__Clostridiales; D_4__Lachnospiraceae; D_5__[Ruminococcus] gnavus group; D_6__uncultured bacterium
EU775361.1.1400	0	1	0	0	0	7	10	6	0	0	0	0	D_0__Bacteria; D_1__Firmicutes; D_2__Clostridia; D_3__Clostridiales; D_4__Ruminococcaceae; D_5__Intestinimonas
EU504464.1.1362	1	18	0	0	6	5	13	0	1	1	3	4	D_0__Bacteria; D_1__Firmicutes; D_2__Clostridia; D_3__Clostridiales; D_4__Clostridiales vadinBB60 group; Ambiguous_taxa; Ambiguous_taxa
EU508175.1.1384	3	6	2	2	9	9	1	4	5	6	2	0	D_0__Bacteria; D_1__Firmicutes; D_2__Clostridia; D_3__Clostridiales; D_4__Ruminococcaceae; D_5__Intestinimonas; D_6__uncultured bacterium
FJ365071.1.1328	0	0	11	5	0	0	15	0	1	0	0	0	D_0__Bacteria; D_1__Proteobacteria; D_2__Alphaproteobacteria; D_3__Rhodospirillales; D_4__Rhodospirillaceae; D_5__uncultured; D_6__Blattella germanica (German cockroach)
EU453982.1.1370	5	2	11	4	0	1	2	0	2	0	2	0	D_0__Bacteria; D_1__Firmicutes; D_2__Clostridia; D_3__Clostridiales; D_4__Ruminococcaceae; D_5__Ruminiclostridium 6
HQ851021.1.1401	0	0	0	0	84	35	17	76	0	2	0	90	D_0__Bacteria; D_1__Firmicutes; D_2__Bacilli; D_3__Lactobacillales; D_4__Lactobacillaceae; D_5__Lactobacillus
HW066442.1.1496	1	0	2	1	2	6	4	2	2	3	0	1	D_0__Bacteria; D_1__Firmicutes; D_2__Clostridia; D_3__Clostridiales; D_4__Christensenellaceae; D_5__uncultured; Ambiguous_taxa
AB218303.1.1455	0	0	0	0	0	1	13	0	9	0	0	0	D_0__Bacteria; D_1__Firmicutes; D_2__Clostridia; D_3__Clostridiales; D_4__Ruminococcaceae; D_5__[Eubacterium] coprostanoligenes group; D_6__uncultured organism
EU777589.1.1392	9	5	2	3	55	88	9	10	3	2	4	1	D_0__Bacteria; D_1__Firmicutes; D_2__Clostridia; D_3__Clostridiales; D_4__Lachnospiraceae
EF602939.1.1474	0	0	9	0	1	1	2	3	0	0	2	1	D_0__Bacteria; D_1__Firmicutes; D_2__Clostridia; D_3__Clostridiales; D_4__Ruminococcaceae
EU511933.1.1382	20	1	2	1	20	1	0	0	12	12	2	1	D_0__Bacteria; D_1__Firmicutes; D_2__Clostridia; D_3__Clostridiales; D_4__Lachnospiraceae
CR933258.1.1270	0	2	3	3	3	0	3	0	1	0	1	1	D_0__Bacteria; D_1__Firmicutes; D_2__Clostridia; D_3__Clostridiales; D_4__Ruminococcaceae; D_5__Ruminococcus 1
EU775346.1.1384	12	9	11	10	4	13	12	5	12	8	8	8	D_0__Bacteria; D_1__Firmicutes; D_2__Clostridia; D_3__Clostridiales; D_4__Ruminococcaceae
EU777096.1.1331	6	1	2	0	3	29	13	118	28	9	0	8	D_0__Bacteria; D_1__Firmicutes; D_2__Clostridia; D_3__Clostridiales; D_4__Ruminococcaceae; D_5__Ruminococcus 1; Ambiguous_taxa
DQ456323.1.1423	1	5	12	13	4	13	6	0	3	3	2	4	D_0__Bacteria; D_1__Firmicutes; D_2__Clostridia; D_3__Clostridiales; D_4__Clostridiales vadinBB60 group; D_5__uncultured bacterium; D_6__uncultured bacterium
EU778704.1.1390	26	33	46	38	46	22	29	24	28	18	36	18	D_0__Bacteria; D_1__Firmicutes; D_2__Clostridia; D_3__Clostridiales; D_4__Lachnospiraceae
EU475834.1.1376	3	3	0	4	0	1	1	0	0	1	11	1	D_0__Bacteria; D_1__Firmicutes; D_2__Clostridia; D_3__Clostridiales; D_4__Ruminococcaceae; D_5__Ruminococcus 1
EU844727.1.1488	1	5	3	0	1	2	3	19	3	4	3	4	D_0__Bacteria; D_1__Tenericutes; D_2__Mollicutes; D_3__Mollicutes RF9
EU775373.1.1384	12	21	0	2	1	0	0	0	6	11	75	19	D_0__Bacteria; D_1__Firmicutes; D_2__Clostridia; D_3__Clostridiales; D_4__Ruminococcaceae; D_5__Ruminococcus 1
EU465571.1.1400	6	1	6	4	3	6	7	1	7	1	4	2	D_0__Bacteria; D_1__Firmicutes; D_2__Clostridia; D_3__Clostridiales; D_4__Ruminococcaceae; D_5__Ruminiclostridium 9
FJ363028.1.1361	99	102	182	86	55	115	65	38	207	228	211	61	D_0__Bacteria; D_1__Bacteroidetes; D_2__Bacteroidia; D_3__Bacteroidales; D_4__Rikenellaceae; D_5__Alistipes; D_6__uncultured bacterium
JN012697.1.1469	102	66	0	21	16	2	205	2	13	3	4	9	D_0__Bacteria; D_1__Tenericutes; D_2__Mollicutes; D_3__Mollicutes RF9; D_4__uncultured bacterium; D_5__uncultured bacterium; D_6__uncultured bacterium
EF604540.1.1489	3	14	3	0	0	0	0	0	0	0	0	0	D_0__Bacteria; D_1__Firmicutes; D_2__Clostridia; D_3__Clostridiales; D_4__Lachnospiraceae; D_5__Lachnospiraceae NK4A136 group; Ambiguous_taxa
AB616381.1.1484	4	5	0	3	4	4	4	4	6	11	4	2	D_0__Bacteria; D_1__Firmicutes; D_2__Clostridia; D_3__Clostridiales; D_4__Ruminococcaceae; D_5__Ruminococcaceae UCG-010; D_6__uncultured rumen bacterium
DQ795138.1.1393	1	1	0	0	0	0	1	6	2	9	0	0	D_0__Bacteria; D_1__Bacteroidetes; D_2__Bacteroidia; D_3__Bacteroidales; D_4__Rikenellaceae; D_5__Alistipes; D_6__uncultured bacterium
EU510437.1.1393	0	1	0	3	3	5	0	0	1	0	2	1	D_0__Bacteria; D_1__Firmicutes; D_2__Clostridia; D_3__Clostridiales; D_4__Lachnospiraceae
EF445166.1.1466	0	0	1	0	1	1	16	7	3	2	7	0	D_0__Bacteria; D_1__Firmicutes; D_2__Clostridia; D_3__Clostridiales; D_4__Clostridiales vadinBB60 group; Ambiguous_taxa; Ambiguous_taxa
EU777247.1.1350	0	1	0	4	0	2	3	1	2	2	1	2	D_0__Bacteria; D_1__Firmicutes; D_2__Clostridia; D_3__Clostridiales; D_4__Lachnospiraceae
KR068245.1.1532	12	9	6	7	6	9	6	10	1	3	7	1	D_0__Bacteria; D_1__Tenericutes; D_2__Mollicutes; D_3__Mollicutes RF9
FJ681296.1.1391	10	3	0	3	4	40	5	1	1	0	1	16	D_0__Bacteria; D_1__Firmicutes; D_2__Clostridia; D_3__Clostridiales; D_4__Lachnospiraceae; D_5__Acetatifactor; D_6__uncultured bacterium
FJ881254.1.1503	4	1	7	4	6	9	5	11	2	4	5	7	D_0__Bacteria; D_1__Firmicutes; D_2__Clostridia; D_3__Clostridiales; D_4__Lachnospiraceae
FJ832203.1.1365	28	41	5	23	16	11	26	2	8	4	47	25	D_0__Bacteria; D_1__Firmicutes; D_2__Clostridia; D_3__Clostridiales; D_4__Lachnospiraceae; D_5__[Eubacterium] hallii group; D_6__uncultured bacterium
EU468614.1.1272	1	0	4	1	0	1	3	0	1	1	7	2	D_0__Bacteria; D_1__Firmicutes; D_2__Clostridia; D_3__Clostridiales; D_4__Ruminococcaceae; D_5__Ruminococcaceae UCG-014
EU771291.1.1383	0	0	1	8	3	0	1	5	0	0	0	1	D_0__Bacteria; D_1__Firmicutes; D_2__Clostridia; D_3__Clostridiales; D_4__Ruminococcaceae; D_5__Ruminococcus 1; D_6__Ruminococcus flavefaciens
EU777850.1.1393	0	7	7	3	2	5	0	0	4	4	0	1	D_0__Bacteria; D_1__Firmicutes; D_2__Clostridia; D_3__Clostridiales; D_4__Clostridiales vadinBB60 group; Ambiguous_taxa; Ambiguous_taxa
EU777612.1.1274	1	1	4	0	1	0	1	3	1	1	1	2	D_0__Bacteria; D_1__Firmicutes; D_2__Clostridia; D_3__Clostridiales; D_4__Lachnospiraceae
AB934620.1.1366	5	15	29	40	3	13	16	8	8	15	22	26	D_0__Bacteria; D_1__Bacteroidetes; D_2__Bacteroidia; D_3__Bacteroidales; D_4__Bacteroidales S24-7 group; D_5__uncultured bacterium; D_6__uncultured bacterium
EU510416.1.1274	0	0	35	3	0	0	0	2	0	0	0	0	D_0__Bacteria; D_1__Firmicutes; D_2__Clostridia; D_3__Clostridiales; D_4__Lachnospiraceae
HM124120.1.1474	7	13	6	0	6	4	12	1	6	1	12	0	D_0__Bacteria; D_1__Firmicutes; D_2__Clostridia; D_3__Clostridiales; D_4__Ruminococcaceae; D_5__Ruminococcus 1; Ambiguous_taxa
FJ880805.1.1488	47	27	25	17	19	30	37	15	53	52	24	12	D_0__Bacteria; D_1__Firmicutes; D_2__Clostridia; D_3__Clostridiales; D_4__Ruminococcaceae; D_5__Ruminiclostridium 9
EF098730.1.1401	0	0	0	0	7	10	0	0	7	4	2	1	D_0__Bacteria; D_1__Bacteroidetes; D_2__Bacteroidia; D_3__Bacteroidales; D_4__Bacteroidales S24-7 group; D_5__uncultured bacterium; D_6__uncultured bacterium
DQ809054.1.1386	0	3	6	7	35	2	24	1	33	14	6	1	D_0__Bacteria; D_1__Firmicutes; D_2__Clostridia; D_3__Clostridiales; D_4__Ruminococcaceae; D_5__[Eubacterium] coprostanoligenes group
EF100079.1.1408	0	0	5	28	2	6	49	52	8	1	0	1	D_0__Bacteria; D_1__Bacteroidetes; D_2__Bacteroidia; D_3__Bacteroidales; D_4__Bacteroidales S24-7 group; D_5__uncultured bacterium; D_6__uncultured bacterium
AB612361.1.1532	5	2	0	1	9	0	4	3	3	2	0	0	D_0__Bacteria; D_1__Tenericutes; D_2__Mollicutes; D_3__Mollicutes RF9
FJ833562.1.1359	0	6	17	2	1	0	2	2	0	3	2	0	D_0__Bacteria; D_1__Firmicutes; D_2__Clostridia; D_3__Clostridiales; D_4__Lachnospiraceae
AY986304.1.1321	0	0	0	2	0	0	1	0	2	10	1	1	D_0__Bacteria; D_1__Proteobacteria; D_2__Alphaproteobacteria; D_3__Rhodospirillales; D_4__Rhodospirillaceae; D_5__uncultured; D_6__uncultured rumen bacterium
EU459640.1.1378	17	67	10	5	6	12	1	5	7	2	13	4	D_0__Bacteria; D_1__Firmicutes; D_2__Clostridia; D_3__Clostridiales; D_4__Lachnospiraceae; D_5__Lachnospiraceae NK4A136 group; Ambiguous_taxa
EU622678.1.1509	4	0	34	11	1	4	1	24	6	3	2	0	D_0__Bacteria; D_1__Firmicutes; D_2__Clostridia; D_3__Clostridiales; D_4__Lachnospiraceae
AB934496.1.1365	9	6	1	0	0	6	4	1	18	1	1	0	D_0__Bacteria; D_1__Bacteroidetes; D_2__Bacteroidia; D_3__Bacteroidales; D_4__Bacteroidales S24-7 group; D_5__uncultured bacterium; D_6__uncultured bacterium
AB934819.1.1335	7	13	11	9	5	24	18	5	13	5	19	17	D_0__Bacteria; D_1__Firmicutes; D_2__Clostridia; D_3__Clostridiales; D_4__Clostridiales vadinBB60 group; D_5__uncultured bacterium; D_6__uncultured bacterium
FJ172894.1.1493	1	1	114	26	1	5	1	32	9	2	1	2	D_0__Bacteria; D_1__Firmicutes; D_2__Clostridia; D_3__Clostridiales; D_4__Lachnospiraceae
FJ172832.1.1485	19	33	0	0	1	0	0	0	4	2	45	17	D_0__Bacteria; D_1__Firmicutes; D_2__Clostridia; D_3__Clostridiales; D_4__Ruminococcaceae; D_5__Ruminococcus 1; D_6__Ruminococcus flavefaciens
EU778917.1.1296	8	8	17	5	6	11	2	4	7	14	12	4	D_0__Bacteria; D_1__Firmicutes; D_2__Clostridia; D_3__Clostridiales; D_4__Lachnospiraceae
FJ880611.1.1492	32	15	7	5	15	30	63	39	22	26	4	5	D_0__Bacteria; D_1__Firmicutes; D_2__Clostridia; D_3__Clostridiales; D_4__Lachnospiraceae
EF099927.1.1392	0	0	0	0	0	0	0	0	0	16	0	0	D_0__Bacteria; D_1__Firmicutes; D_2__Clostridia; D_3__Clostridiales; D_4__Lachnospiraceae
EU622687.1.1587	4	0	2	2	0	1	2	1	3	1	0	0	D_0__Bacteria; D_1__Firmicutes; D_2__Clostridia; D_3__Clostridiales; D_4__Ruminococcaceae
FJ879513.1.1487	39	26	8	1	3	24	32	20	4	2	36	10	D_0__Bacteria; D_1__Firmicutes; D_2__Clostridia; D_3__Clostridiales; D_4__Ruminococcaceae
FJ363351.1.1374	7	6	0	0	37	22	7	5	2	4	2	0	D_0__Bacteria; D_1__Firmicutes; D_2__Clostridia; D_3__Clostridiales; D_4__Lachnospiraceae
FJ879668.1.1509	30	7	1	6	5	5	5	0	14	8	2	11	D_0__Bacteria; D_1__Firmicutes; D_2__Clostridia; D_3__Clostridiales; D_4__Lachnospiraceae
FJ879949.1.1481	0	3	1	8	6	5	4	6	10	5	8	4	D_0__Bacteria; D_1__Cyanobacteria; D_2__Melainabacteria; D_3__Gastranaerophilales
CR933229.1.1294	0	4	0	5	2	16	0	0	2	0	2	0	D_0__Bacteria; D_1__Firmicutes; D_2__Clostridia; D_3__Clostridiales; D_4__Lachnospiraceae
EU467206.1.1304	11	25	1	1	0	1	1	1	0	0	34	12	D_0__Bacteria; D_1__Firmicutes; D_2__Clostridia; D_3__Clostridiales; D_4__Ruminococcaceae; D_5__Ruminococcus 1
EU778898.1.1349	1	0	0	2	1	2	3	1	1	4	2	0	D_0__Bacteria; D_1__Firmicutes; D_2__Clostridia; D_3__Clostridiales; D_4__Lachnospiraceae
EU510617.1.1403	0	0	0	0	8	2	3	0	12	1	7	0	D_0__Bacteria; D_1__Firmicutes; D_2__Clostridia; D_3__Clostridiales; D_4__Ruminococcaceae; D_5__[Eubacterium] coprostanoligenes group; D_6__uncultured organism
EU777048.1.1349	0	12	0	10	2	2	0	0	0	1	0	0	D_0__Bacteria; D_1__Bacteroidetes; D_2__Bacteroidia; D_3__Bacteroidales; D_4__Rikenellaceae; D_5__Alistipes; D_6__uncultured bacterium
EU511199.1.1411	36	3	0	0	0	0	0	0	17	2	19	34	D_0__Bacteria; D_1__Bacteroidetes; D_2__Bacteroidia; D_3__Bacteroidales; D_4__Bacteroidales S24-7 group; D_5__uncultured bacterium; D_6__uncultured bacterium
EU777033.1.1350	0	0	0	0	4	12	0	0	6	0	21	9	D_0__Bacteria; D_1__Bacteroidetes; D_2__Bacteroidia; D_3__Bacteroidales; D_4__Bacteroidales S24-7 group
EU775382.1.1388	1	6	1	2	0	0	2	0	1	0	6	1	D_0__Bacteria; D_1__Firmicutes; D_2__Clostridia; D_3__Clostridiales; D_4__Ruminococcaceae; D_5__Ruminococcus 1
EU465552.1.1378	0	1	1	6	2	0	2	4	0	0	1	0	D_0__Bacteria; D_1__Firmicutes; D_2__Clostridia; D_3__Clostridiales; D_4__Ruminococcaceae; D_5__Ruminococcus 1; D_6__Ruminococcus flavefaciens
EU511721.1.1342	7	6	2	3	6	10	4	4	5	1	0	1	D_0__Bacteria; D_1__Firmicutes; D_2__Clostridia; D_3__Clostridiales; D_4__Lachnospiraceae
FJ881194.1.1494	3	1	1	1	0	5	3	4	1	0	1	0	D_0__Bacteria; D_1__Firmicutes; D_2__Clostridia; D_3__Clostridiales; D_4__Lachnospiraceae
EU850580.1.1492	2	3	2	2	0	4	10	4	13	2	6	4	D_0__Bacteria; D_1__Tenericutes; D_2__Mollicutes; D_3__Mollicutes RF9; D_4__uncultured rumen bacterium; D_5__uncultured rumen bacterium; D_6__uncultured rumen bacterium
HM630196.1.1347	1	3	1	5	4	2	2	11	0	0	5	2	D_0__Bacteria; D_1__Proteobacteria; D_2__Alphaproteobacteria; D_3__Rickettsiales; D_4__Rickettsiales Incertae Sedis; D_5__uncultured; D_6__uncultured bacterium
HM124277.1.1529	7	3	0	0	8	4	1	5	0	1	0	0	D_0__Bacteria; D_1__Tenericutes; D_2__Mollicutes; D_3__Mollicutes RF9; D_4__uncultured bacterium; D_5__uncultured bacterium; D_6__uncultured bacterium
EU779306.1.1401	0	0	10	15	14	41	14	34	3	0	1	1	D_0__Bacteria; D_1__Firmicutes; D_2__Clostridia; D_3__Clostridiales; D_4__Ruminococcaceae; D_5__[Eubacterium] coprostanoligenes group; D_6__uncultured organism
FJ534970.1.1503	2	13	2	7	13	40	0	0	6	3	1	1	D_0__Bacteria; D_1__Firmicutes; D_2__Clostridia; D_3__Clostridiales; D_4__Lachnospiraceae
EU510673.1.1402	10	9	50	12	20	22	18	13	14	24	59	10	D_0__Bacteria; D_1__Bacteroidetes; D_2__Bacteroidia; D_3__Bacteroidales; D_4__Rikenellaceae; D_5__Alistipes; D_6__uncultured bacterium
EU622690.1.1492	2	1	2	1	1	1	2	2	3	3	2	3	D_0__Bacteria; D_1__Firmicutes; D_2__Clostridia; D_3__Clostridiales; D_4__Ruminococcaceae; D_5__Anaerotruncus; D_6__unidentified
EU508405.1.1364	4	16	1	2	14	5	10	10	7	9	8	4	D_0__Bacteria; D_1__Proteobacteria; D_2__Epsilonproteobacteria; D_3__Campylobacterales; D_4__Helicobacteraceae; D_5__Helicobacter; Ambiguous_taxa
EF096436.1.1410	44	124	184	91	51	107	54	60	114	147	93	16	D_0__Bacteria; D_1__Bacteroidetes; D_2__Bacteroidia; D_3__Bacteroidales; D_4__Rikenellaceae; D_5__Alistipes; D_6__uncultured bacterium
FJ504421.1.1376	1	0	0	3	1	3	7	0	0	1	0	1	D_0__Bacteria; D_1__Firmicutes; D_2__Clostridia; D_3__Clostridiales; D_4__Lachnospiraceae
EU507487.1.1409	0	0	0	0	11	6	0	0	6	0	9	0	D_0__Bacteria; D_1__Firmicutes; D_2__Clostridia; D_3__Clostridiales; D_4__Ruminococcaceae; D_5__[Eubacterium] coprostanoligenes group; D_6__uncultured organism
EU776834.1.1393	4	7	3	13	11	11	3	4	1	7	3	1	D_0__Bacteria; D_1__Firmicutes; D_2__Clostridia; D_3__Clostridiales; D_4__Lachnospiraceae
EU772038.1.1382	1	0	0	0	8	63	0	1	0	1	5	1	D_0__Bacteria; D_1__Firmicutes; D_2__Bacilli; D_3__Lactobacillales; D_4__Lactobacillaceae; D_5__Lactobacillus; D_6__mouse gut metagenome
EU778695.1.1368	21	28	33	85	5	1	1	0	7	7	2	1	D_0__Bacteria; D_1__Firmicutes; D_2__Clostridia; D_3__Clostridiales; D_4__Ruminococcaceae; D_5__Ruminiclostridium 6; D_6__uncultured bacterium
EU842559.1.1409	285	461	551	291	529	296	209	337	364	153	163	110	D_0__Bacteria; D_1__Saccharibacteria; D_2__Unknown Class; D_3__Unknown Order; D_4__Unknown Family; D_5__Candidatus Saccharimonas; D_6__uncultured bacterium
EU464806.1.1357	1	12	5	3	3	2	5	0	6	12	2	3	D_0__Bacteria; D_1__Firmicutes; D_2__Clostridia; D_3__Clostridiales; D_4__Lachnospiraceae; D_5__Lachnospiraceae NK4A136 group; D_6__uncultured bacterium
DQ801113.1.1299	0	0	0	0	13	0	0	3	8	10	0	0	D_0__Bacteria; D_1__Firmicutes; D_2__Clostridia; D_3__Clostridiales; D_4__Lachnospiraceae; D_5__Butyrivibrio; D_6__uncultured bacterium
EU454962.1.1382	7	9	5	7	26	31	5	12	11	20	23	19	D_0__Bacteria; D_1__Firmicutes; D_2__Clostridia; D_3__Clostridiales; D_4__Lachnospiraceae; D_5__Lachnospiraceae NK4A136 group; Ambiguous_taxa
DQ071481.1.1482	2	2	7	0	1	2	6	1	2	1	0	1	D_0__Bacteria; D_1__Firmicutes; D_2__Clostridia; D_3__Clostridiales; D_4__Ruminococcaceae; D_5__Intestinimonas; D_6__uncultured bacterium
EF096355.1.1400	228	361	204	54	194	225	92	38	120	106	185	81	D_0__Bacteria; D_1__Bacteroidetes; D_2__Bacteroidia; D_3__Bacteroidales; D_4__Rikenellaceae; D_5__Alistipes; D_6__uncultured bacterium
DQ456425.1.1422	20	61	38	18	29	40	9	14	8	4	4	2	D_0__Bacteria; D_1__Firmicutes; D_2__Clostridia; D_3__Clostridiales; D_4__Clostridiales vadinBB60 group; D_5__uncultured bacterium; D_6__uncultured bacterium
EU511742.1.1348	5	1	5	11	9	8	11	2	1	3	2	0	D_0__Bacteria; D_1__Bacteroidetes; D_2__Bacteroidia; D_3__Bacteroidales; D_4__Bacteroidales S24-7 group; D_5__uncultured bacterium; D_6__uncultured bacterium
EU775513.1.1395	5	5	2	3	5	3	10	7	4	4	3	3	D_0__Bacteria; D_1__Firmicutes; D_2__Clostridia; D_3__Clostridiales; D_4__Lachnospiraceae
EU871424.1.1437	6	1	9	2	28	28	0	0	3	3	1	0	D_0__Bacteria; D_1__Firmicutes; D_2__Clostridia; D_3__Clostridiales; D_4__Lachnospiraceae; D_5__Tyzzerella 3; D_6__uncultured rumen bacterium
EU771480.1.1364	6	66	47	11	25	16	6	12	17	1	9	30	D_0__Bacteria; D_1__Firmicutes; D_2__Clostridia; D_3__Clostridiales; D_4__Clostridiales vadinBB60 group; D_5__uncultured Catabacteriaceae bacterium; D_6__uncultured Catabacteriaceae bacterium
EU510579.1.1380	12	11	0	0	1	5	0	0	1	2	1	2	D_0__Bacteria; D_1__Firmicutes; D_2__Clostridia; D_3__Clostridiales; D_4__Lachnospiraceae
HM308056.1.1365	2	2	4	3	0	0	5	3	0	2	1	1	D_0__Bacteria; D_1__Bacteroidetes; D_2__Bacteroidia; D_3__Bacteroidales; D_4__Bacteroidales S24-7 group; D_5__uncultured bacterium; D_6__uncultured bacterium
AB934830.1.1348	1	5	1	3	0	2	4	3	6	6	4	0	D_0__Bacteria; D_1__Firmicutes; D_2__Clostridia; D_3__Clostridiales; D_4__Ruminococcaceae
EU510029.1.1353	151	133	402	81	102	38	42	50	65	6	31	2	D_0__Bacteria; D_1__Bacteroidetes; D_2__Bacteroidia; D_3__Bacteroidales; D_4__Bacteroidales S24-7 group; D_5__uncultured bacterium; D_6__uncultured bacterium
FJ880035.1.1491	12	21	16	6	10	18	28	13	22	19	18	4	D_0__Bacteria; D_1__Firmicutes; D_2__Clostridia; D_3__Clostridiales; D_4__Ruminococcaceae; D_5__uncultured
DQ799360.1.1285	0	1	17	3	0	0	1	0	18	0	0	0	D_0__Bacteria; D_1__Firmicutes; D_2__Clostridia; D_3__Clostridiales; D_4__Lachnospiraceae
HW066314.1.1472	1	0	0	4	2	0	3	5	0	0	0	1	D_0__Bacteria; D_1__Firmicutes; D_2__Clostridia; D_3__Clostridiales; D_4__Ruminococcaceae; D_5__Ruminococcus 1; D_6__Ruminococcus flavefaciens
EU774389.1.1381	1	1	12	7	1	0	1	1	1	0	0	0	D_0__Bacteria; D_1__Firmicutes; D_2__Clostridia; D_3__Clostridiales; D_4__Lachnospiraceae
EU509964.1.1387	2	1	1	0	11	8	9	3	1	4	0	0	D_0__Bacteria; D_1__Firmicutes; D_2__Clostridia; D_3__Clostridiales; D_4__Lachnospiraceae
EU777199.1.1264	5	8	8	20	1	1	2	0	2	1	1	1	D_0__Bacteria; D_1__Firmicutes; D_2__Clostridia; D_3__Clostridiales; D_4__Ruminococcaceae; D_5__Ruminiclostridium 6; D_6__uncultured bacterium
EU465619.1.1374	72	67	32	151	61	73	92	186	37	22	107	38	D_0__Bacteria; D_1__Proteobacteria; D_2__Alphaproteobacteria; D_3__Rhodospirillales; D_4__Rhodospirillaceae; D_5__uncultured; D_6__uncultured proteobacterium
New.ReferenceOTU78	31	25	6	13	5	17	2	6	1	1	6	4	D_0__Bacteria; D_1__Bacteroidetes; D_2__Bacteroidia; D_3__Bacteroidales; D_4__Bacteroidales S24-7 group; D_5__uncultured bacterium; D_6__uncultured bacterium
New.ReferenceOTU79	17	22	2	9	4	6	0	5	4	3	6	5	D_0__Bacteria; D_1__Bacteroidetes; D_2__Bacteroidia; D_3__Bacteroidales
New.ReferenceOTU70	214	149	230	646	199	143	34	10	67	25	106	83	D_0__Bacteria; D_1__Bacteroidetes; D_2__Bacteroidia; D_3__Bacteroidales
New.ReferenceOTU71	10	1	8	5	25	17	5	8	5	12	9	9	D_0__Bacteria; D_1__Firmicutes; D_2__Clostridia; D_3__Clostridiales; D_4__Lachnospiraceae
New.ReferenceOTU72	1	2	1	0	6	3	0	0	1	1	1	1	D_0__Bacteria; D_1__Proteobacteria; D_2__Alphaproteobacteria; D_3__Rickettsiales; D_4__Rickettsiales Incertae Sedis; D_5__Candidatus Hepatincola; Ambiguous_taxa
New.ReferenceOTU73	14	24	0	0	0	0	0	0	2	8	84	40	D_0__Bacteria; D_1__Firmicutes; D_2__Clostridia; D_3__Clostridiales; D_4__Ruminococcaceae; D_5__Ruminococcus 1; D_6__Ruminococcus flavefaciens
New.ReferenceOTU74	15	11	3	6	0	12	6	2	35	3	0	1	D_0__Bacteria; D_1__Bacteroidetes; D_2__Bacteroidia; D_3__Bacteroidales; D_4__Bacteroidales S24-7 group; D_5__uncultured bacterium; D_6__uncultured bacterium
New.ReferenceOTU77	75	56	27	199	0	0	0	0	0	1	19	14	D_0__Bacteria; D_1__Bacteroidetes; D_2__Bacteroidia; D_3__Bacteroidales; D_4__Bacteroidales S24-7 group; D_5__gut metagenome; D_6__gut metagenome
New.ReferenceOTU8	27	59	14	27	54	25	13	11	16	11	33	8	D_0__Bacteria; D_1__Bacteroidetes; D_2__Bacteroidia; D_3__Bacteroidales; D_4__Bacteroidales S24-7 group
New.ReferenceOTU9	2	1	0	1	4	11	10	1	1	3	3	2	D_0__Bacteria; D_1__Firmicutes; D_2__Clostridia; D_3__Clostridiales; D_4__Peptococcaceae; D_5__Peptococcus; D_6__uncultured organism
New.ReferenceOTU0	2307	2986	932	4423	1798	2030	1576	1091	685	486	3240	1205	D_0__Bacteria; D_1__Firmicutes; D_2__Erysipelotrichia; D_3__Erysipelotrichales; D_4__Erysipelotrichaceae; D_5__Allobaculum; Ambiguous_taxa
New.ReferenceOTU111	20	29	6	12	50	106	6	2	8	1	18	10	D_0__Bacteria; D_1__Firmicutes; D_2__Clostridia; D_3__Clostridiales
New.ReferenceOTU2	12	18	0	0	1413	3462	3144	2781	28	14	305	1421	D_0__Bacteria; D_1__Bacteroidetes; D_2__Bacteroidia; D_3__Bacteroidales; D_4__Prevotellaceae
New.ReferenceOTU3	17	9	0	10	24	22	21	26	2	6	11	7	D_0__Bacteria; D_1__Firmicutes; D_2__Erysipelotrichia; D_3__Erysipelotrichales; D_4__Erysipelotrichaceae
New.ReferenceOTU114	74	27	0	0	223	192	0	0	35	55	93	55	D_0__Bacteria; D_1__Bacteroidetes; D_2__Bacteroidia; D_3__Bacteroidales; D_4__Bacteroidales S24-7 group; D_5__uncultured bacterium; D_6__uncultured bacterium
New.ReferenceOTU115	12	6	0	1	10	0	0	0	1	12	1	53	D_0__Bacteria; D_1__Tenericutes; D_2__Mollicutes; D_3__Mollicutes RF9
New.ReferenceOTU7	1	0	0	0	0	0	0	0	12	12	0	0	D_0__Bacteria; D_1__Bacteroidetes; D_2__Bacteroidia; D_3__Bacteroidales; D_4__Prevotellaceae
New.ReferenceOTU69	14	33	15	30	16	12	27	23	9	5	17	16	D_0__Bacteria; D_1__Bacteroidetes; D_2__Bacteroidia; D_3__Bacteroidales; D_4__Bacteroidales S24-7 group
New.ReferenceOTU68	0	0	0	0	40	57	62	57	1	0	11	36	D_0__Bacteria; D_1__Bacteroidetes; D_2__Bacteroidia; D_3__Bacteroidales; D_4__Prevotellaceae
New.ReferenceOTU67	0	7	2	1	8	0	1	3	4	5	9	5	D_0__Bacteria; D_1__Bacteroidetes; D_2__Bacteroidia; D_3__Bacteroidales; D_4__Bacteroidales S24-7 group; D_5__uncultured bacterium; D_6__uncultured bacterium
New.ReferenceOTU66	134	223	0	0	0	0	0	0	14	6	356	142	D_0__Bacteria; D_1__Firmicutes; D_2__Clostridia; D_3__Clostridiales; D_4__Ruminococcaceae; D_5__Ruminococcus 1
New.ReferenceOTU65	2	1	0	0	0	0	33	33	30	4	0	0	D_0__Bacteria; D_1__Bacteroidetes; D_2__Bacteroidia; D_3__Bacteroidales; D_4__Bacteroidales S24-7 group; D_5__uncultured bacterium; D_6__uncultured bacterium
New.ReferenceOTU64	3	0	0	0	5	0	38	1	1	0	0	0	D_0__Bacteria; D_1__Tenericutes; D_2__Mollicutes; D_3__Mollicutes RF9
New.ReferenceOTU63	59	52	0	0	44	31	0	0	0	36	2	26	D_0__Bacteria; D_1__Bacteroidetes; D_2__Bacteroidia; D_3__Bacteroidales; D_4__Bacteroidales S24-7 group; D_5__uncultured bacterium; D_6__uncultured bacterium
New.ReferenceOTU62	451	48	3	0	8	565	43	1	483	87	74	420	D_0__Bacteria; D_1__Tenericutes; D_2__Mollicutes; D_3__Mollicutes RF9; D_4__uncultured bacterium; D_5__uncultured bacterium; D_6__uncultured bacterium
New.ReferenceOTU61	12	3	2	6	8	14	3	5	5	2	5	1	D_0__Bacteria; D_1__Firmicutes; D_2__Clostridia; D_3__Clostridiales; D_4__Lachnospiraceae
New.ReferenceOTU60	0	0	1	0	0	2	0	0	3	1	6	4	D_0__Bacteria
New.ReferenceOTU33	972	1266	333	1686	709	846	645	607	493	356	2431	758	D_0__Bacteria; D_1__Firmicutes; D_2__Erysipelotrichia; D_3__Erysipelotrichales; D_4__Erysipelotrichaceae; D_5__Allobaculum
New.ReferenceOTU18	118	99	31	141	1179	1103	290	178	97	78	728	215	D_0__Bacteria; D_1__Firmicutes; D_2__Erysipelotrichia; D_3__Erysipelotrichales; D_4__Erysipelotrichaceae; D_5__Allobaculum
New.ReferenceOTU19	4	2	2	8	2	6	1	0	1	0	2	2	D_0__Bacteria; D_1__Firmicutes; D_2__Clostridia; D_3__Clostridiales
New.ReferenceOTU12	2	0	1	3	201	212	6	2	0	3	15	4	D_0__Bacteria; D_1__Firmicutes; D_2__Erysipelotrichia; D_3__Erysipelotrichales; D_4__Erysipelotrichaceae; D_5__Allobaculum; Ambiguous_taxa
New.ReferenceOTU13	0	0	43	75	1479	3061	0	0	0	0	0	0	D_0__Bacteria; D_1__Firmicutes; D_2__Clostridia; D_3__Clostridiales; D_4__Ruminococcaceae; D_5__Ruminococcus 1
New.ReferenceOTU11	6	14	5	4	17	2	6	2	5	3	11	4	D_0__Bacteria; D_1__Bacteroidetes; D_2__Bacteroidia; D_3__Bacteroidales; D_4__Bacteroidales S24-7 group; D_5__uncultured bacterium; D_6__uncultured bacterium
New.ReferenceOTU16	126	103	7	110	178	91	152	88	176	38	153	136	D_0__Bacteria; D_1__Bacteroidetes; D_2__Bacteroidia; D_3__Bacteroidales; D_4__Bacteroidales S24-7 group; D_5__uncultured bacterium; D_6__uncultured bacterium
New.ReferenceOTU17	28	132	99	106	1015	776	17	68	318	110	5	6	D_0__Bacteria; D_1__Bacteroidetes; D_2__Bacteroidia; D_3__Bacteroidales; D_4__Bacteroidales S24-7 group; D_5__uncultured bacterium; D_6__uncultured bacterium
New.ReferenceOTU14	0	0	0	0	5	22	2	6	0	0	1	1	D_0__Bacteria; D_1__Bacteroidetes; D_2__Bacteroidia; D_3__Bacteroidales; D_4__Prevotellaceae
New.ReferenceOTU92	2	24	0	0	1	0	0	0	0	1	0	0	D_0__Bacteria; D_1__Tenericutes; D_2__Mollicutes; D_3__Mollicutes RF9
New.ReferenceOTU93	40	87	41	24	65	60	50	41	5	5	20	29	D_0__Bacteria; D_1__Bacteroidetes; D_2__Bacteroidia; D_3__Bacteroidales; D_4__Bacteroidales S24-7 group
New.ReferenceOTU90	8	8	3	11	1	2	6	1	1	1	2	3	D_0__Bacteria; D_1__Firmicutes; D_2__Erysipelotrichia; D_3__Erysipelotrichales; D_4__Erysipelotrichaceae; D_5__Allobaculum; Ambiguous_taxa
New.ReferenceOTU96	40	96	181	152	63	195	174	140	199	119	258	137	D_0__Bacteria; D_1__Bacteroidetes; D_2__Bacteroidia; D_3__Bacteroidales; D_4__Bacteroidales S24-7 group; D_5__uncultured bacterium; D_6__uncultured bacterium
New.ReferenceOTU97	3	2	8	6	2	8	9	3	17	7	24	13	D_0__Bacteria; D_1__Bacteroidetes; D_2__Bacteroidia; D_3__Bacteroidales; D_4__Bacteroidales S24-7 group; D_5__uncultured bacterium; D_6__uncultured bacterium
New.ReferenceOTU94	8	27	22	86	11	22	18	7	8	11	6	4	D_0__Bacteria
New.ReferenceOTU95	4	1	96	146	0	1	342	379	275	102	1	1	D_0__Bacteria; D_1__Tenericutes; D_2__Mollicutes
New.ReferenceOTU81	528	504	228	189	928	886	107	194	190	216	494	210	D_0__Bacteria; D_1__Bacteroidetes; D_2__Bacteroidia; D_3__Bacteroidales; D_4__Bacteroidales S24-7 group; D_5__uncultured bacterium; D_6__uncultured bacterium
New.ReferenceOTU80	0	0	11	12	0	1	0	0	0	0	0	0	D_0__Bacteria; D_1__Bacteroidetes; D_2__Bacteroidia; D_3__Bacteroidales; D_4__Bacteroidales S24-7 group
New.ReferenceOTU83	25	17	42	4	92	135	97	31	84	35	48	8	D_0__Bacteria; D_1__Bacteroidetes
New.ReferenceOTU82	10	39	0	0	7	123	0	0	0	0	0	0	D_0__Bacteria; D_1__Bacteroidetes; D_2__Bacteroidia; D_3__Bacteroidales; D_4__Bacteroidales S24-7 group
New.ReferenceOTU85	6	23	39	11	16	15	49	19	26	10	19	13	D_0__Bacteria; D_1__Tenericutes; D_2__Mollicutes; D_3__Mollicutes RF9
New.ReferenceOTU87	0	0	14	17	4	24	101	14	15	15	36	28	D_0__Bacteria; D_1__Bacteroidetes; D_2__Bacteroidia; D_3__Bacteroidales; D_4__Bacteroidales S24-7 group; D_5__uncultured bacterium; D_6__uncultured bacterium
New.ReferenceOTU86	113	114	39	171	317	322	168	89	13	17	129	60	D_0__Bacteria; D_1__Firmicutes; D_2__Erysipelotrichia; D_3__Erysipelotrichales; D_4__Erysipelotrichaceae; D_5__Allobaculum; Ambiguous_taxa
New.ReferenceOTU89	352	305	157	285	244	246	258	144	4	3	136	148	D_0__Bacteria; D_1__Bacteroidetes; D_2__Bacteroidia; D_3__Bacteroidales
New.ReferenceOTU88	6	3	4	2	10	9	3	2	0	8	0	1	D_0__Bacteria; D_1__Bacteroidetes; D_2__Bacteroidia; D_3__Bacteroidales; D_4__Bacteroidales S24-7 group
New.ReferenceOTU112	126	146	0	0	0	0	0	0	443	304	7	6	D_0__Bacteria; D_1__Bacteroidetes; D_2__Bacteroidia; D_3__Bacteroidales; D_4__Prevotellaceae
New.ReferenceOTU113	40	15	250	105	57	113	18	12	78	145	95	16	D_0__Bacteria; D_1__Bacteroidetes; D_2__Bacteroidia; D_3__Bacteroidales; D_4__Porphyromonadaceae
New.ReferenceOTU38	15	27	21	20	11	16	18	8	16	12	29	10	D_0__Bacteria; D_1__Bacteroidetes; D_2__Bacteroidia; D_3__Bacteroidales; D_4__Bacteroidales S24-7 group; D_5__uncultured bacterium; D_6__uncultured bacterium
New.ReferenceOTU34	74	35	0	0	95	70	149	23	1	2	1	34	D_0__Bacteria; D_1__Firmicutes; D_2__Bacilli; D_3__Lactobacillales; D_4__Lactobacillaceae; D_5__Lactobacillus
New.ReferenceOTU35	8	98	20	17	365	260	0	0	58	21	38	13	D_0__Bacteria; D_1__Bacteroidetes; D_2__Bacteroidia; D_3__Bacteroidales; D_4__Bacteroidales S24-7 group
New.ReferenceOTU36	1	0	10	1	28	68	5	52	29	4	13	2	D_0__Bacteria; D_1__Bacteroidetes; D_2__Bacteroidia; D_3__Bacteroidales; D_4__Bacteroidales S24-7 group; D_5__uncultured bacterium; D_6__uncultured bacterium
New.ReferenceOTU37	37	94	151	94	60	12	34	49	19	31	171	18	D_0__Bacteria; D_1__Bacteroidetes; D_2__Bacteroidia; D_3__Bacteroidales; D_4__Bacteroidales S24-7 group; D_5__uncultured bacterium; D_6__uncultured bacterium
New.ReferenceOTU31	25	94	110	71	48	14	32	31	6	19	101	16	D_0__Bacteria; D_1__Bacteroidetes; D_2__Bacteroidia; D_3__Bacteroidales; D_4__Bacteroidales S24-7 group; D_5__uncultured bacterium; D_6__uncultured bacterium
New.ReferenceOTU5	3	1	2	3	4	1	1	1	1	1	4	1	D_0__Bacteria; D_1__Firmicutes; D_2__Clostridia; D_3__Clostridiales; D_4__Lachnospiraceae
New.ReferenceOTU116	7	11	15	13	22	9	13	26	15	10	20	4	D_0__Bacteria; D_1__Tenericutes; D_2__Mollicutes; D_3__Mollicutes RF9; D_4__uncultured Paenibacillaceae bacterium; D_5__uncultured Paenibacillaceae bacterium; D_6__uncultured Paenibacillaceae bacterium
New.ReferenceOTU23	329	643	0	0	209	158	360	301	112	175	200	200	D_0__Bacteria; D_1__Bacteroidetes; D_2__Bacteroidia; D_3__Bacteroidales; D_4__Bacteroidales S24-7 group; D_5__uncultured bacterium; D_6__uncultured bacterium
New.ReferenceOTU22	2	2	0	2	12	2	6	1	0	0	12	6	D_0__Bacteria; D_1__Bacteroidetes; D_2__Bacteroidia; D_3__Bacteroidales; D_4__Bacteroidales S24-7 group; D_5__uncultured bacterium; D_6__uncultured bacterium
New.ReferenceOTU21	33	32	0	0	33	67	9	25	44	37	26	4	D_0__Bacteria; D_1__Tenericutes; D_2__Mollicutes; D_3__Mollicutes RF9
New.ReferenceOTU20	24	21	21	30	25	17	7	11	7	5	181	64	D_0__Bacteria; D_1__Bacteroidetes; D_2__Bacteroidia; D_3__Bacteroidales
New.ReferenceOTU27	14	11	1	10	1	1	7	1	0	1	3	2	D_0__Bacteria; D_1__Firmicutes; D_2__Erysipelotrichia; D_3__Erysipelotrichales; D_4__Erysipelotrichaceae; D_5__Allobaculum; Ambiguous_taxa
New.ReferenceOTU26	18	6	9	12	7	5	0	0	5	3	51	9	D_0__Bacteria; D_1__Bacteroidetes; D_2__Bacteroidia; D_3__Bacteroidales; D_4__Bacteroidales S24-7 group; D_5__uncultured bacterium; D_6__uncultured bacterium
New.ReferenceOTU25	252	356	0	0	59	5	0	0	5	2	6	9	D_0__Bacteria; D_1__Bacteroidetes; D_2__Bacteroidia; D_3__Bacteroidales; D_4__Bacteroidales S24-7 group; D_5__uncultured bacterium; D_6__uncultured bacterium
New.ReferenceOTU29	43	116	42	35	83	68	10	16	39	22	40	25	D_0__Bacteria; D_1__Bacteroidetes; D_2__Bacteroidia; D_3__Bacteroidales; D_4__Bacteroidales S24-7 group; D_5__uncultured bacterium; D_6__uncultured bacterium
New.ReferenceOTU28	39	54	0	0	61	3	0	1	0	0	1	1	D_0__Bacteria; D_1__Bacteroidetes; D_2__Bacteroidia; D_3__Bacteroidales; D_4__Bacteroidales S24-7 group; D_5__uncultured bacterium; D_6__uncultured bacterium
New.ReferenceOTU56	8	7	4	2	7	1	2	1	6	9	12	6	D_0__Bacteria; D_1__Bacteroidetes; D_2__Bacteroidia; D_3__Bacteroidales; D_4__Bacteroidales S24-7 group; D_5__uncultured bacterium; D_6__uncultured bacterium
New.ReferenceOTU54	0	0	0	0	0	0	0	0	2	2	1332	5	D_0__Bacteria; D_1__Bacteroidetes; D_2__Bacteroidia; D_3__Bacteroidales; D_4__Porphyromonadaceae
New.ReferenceOTU55	132	208	30	42	148	77	68	54	68	80	147	39	D_0__Bacteria; D_1__Bacteroidetes; D_2__Bacteroidia; D_3__Bacteroidales; D_4__Bacteroidales S24-7 group; D_5__uncultured bacterium; D_6__uncultured bacterium
New.ReferenceOTU52	23	60	30	67	11	11	278	347	225	155	129	52	D_0__Bacteria; D_1__Bacteroidetes; D_2__Bacteroidia; D_3__Bacteroidales; D_4__Bacteroidales S24-7 group; D_5__uncultured bacterium; D_6__uncultured bacterium
New.ReferenceOTU53	38	74	9	19	14	12	6	3	23	22	126	44	D_0__Bacteria; D_1__Bacteroidetes; D_2__Bacteroidia; D_3__Bacteroidales; D_4__Bacteroidales S24-7 group
New.ReferenceOTU50	0	0	7	3	0	3	0	0	0	2	3	1	D_0__Bacteria; D_1__Bacteroidetes; D_2__Bacteroidia; D_3__Bacteroidales; D_4__Bacteroidales S24-7 group
New.ReferenceOTU51	92	236	32	56	102	63	25	26	23	39	153	35	D_0__Bacteria; D_1__Bacteroidetes; D_2__Bacteroidia; D_3__Bacteroidales; D_4__Bacteroidales S24-7 group; D_5__uncultured bacterium; D_6__uncultured bacterium
New.ReferenceOTU59	23	6	6	258	145	40	43	26	92	13	100	94	D_0__Bacteria; D_1__Bacteroidetes
New.ReferenceOTU44	485	238	427	226	101	86	171	204	101	203	456	148	D_0__Bacteria; D_1__Bacteroidetes; D_2__Bacteroidia; D_3__Bacteroidales; D_4__Bacteroidales S24-7 group; D_5__uncultured bacterium; D_6__uncultured bacterium
New.ReferenceOTU47	60	98	120	100	45	57	37	21	88	51	43	13	D_0__Bacteria; D_1__Bacteroidetes; D_2__Bacteroidia; D_3__Bacteroidales; D_4__Bacteroidales S24-7 group; D_5__uncultured bacterium; D_6__uncultured bacterium
New.ReferenceOTU40	266	382	328	268	433	377	135	226	267	151	230	307	D_0__Bacteria; D_1__Bacteroidetes; D_2__Bacteroidia; D_3__Bacteroidales; D_4__Bacteroidales S24-7 group
New.ReferenceOTU43	14	59	15	33	207	108	105	74	13	26	7	10	D_0__Bacteria; D_1__Bacteroidetes; D_2__Bacteroidia; D_3__Bacteroidales
New.ReferenceOTU49	34	46	11	5	1	1	2	3	4	5	3	2	D_0__Bacteria; D_1__Proteobacteria; D_2__Deltaproteobacteria; D_3__Desulfovibrionales; D_4__Desulfovibrionaceae; D_5__Desulfovibrio
New.ReferenceOTU108	0	0	1	5	5	3	8	1	5	2	11	1	D_0__Bacteria; D_1__Bacteroidetes; D_2__Bacteroidia; D_3__Bacteroidales; D_4__Bacteroidales S24-7 group; D_5__uncultured bacterium; D_6__uncultured bacterium
New.ReferenceOTU103	1	0	0	0	0	0	33	27	19	1	15	0	D_0__Bacteria; D_1__Bacteroidetes; D_2__Bacteroidia; D_3__Bacteroidales; D_4__Bacteroidales S24-7 group; D_5__uncultured bacterium; D_6__uncultured bacterium
New.ReferenceOTU102	51	49	6	6	7	12	8	4	24	34	56	13	D_0__Bacteria; D_1__Bacteroidetes; D_2__Bacteroidia; D_3__Bacteroidales; D_4__Bacteroidales S24-7 group; D_5__uncultured bacterium; D_6__uncultured bacterium
New.ReferenceOTU100	135	71	23	58	74	110	69	43	17	54	60	56	D_0__Bacteria; D_1__Bacteroidetes; D_2__Bacteroidia; D_3__Bacteroidales; D_4__Bacteroidales S24-7 group
New.ReferenceOTU107	18	33	0	0	0	0	0	0	2	6	106	49	D_0__Bacteria; D_1__Firmicutes; D_2__Clostridia; D_3__Clostridiales; D_4__Ruminococcaceae; D_5__Ruminococcus 1; D_6__Ruminococcus flavefaciens
New.ReferenceOTU105	1555	2269	703	3536	611	675	476	370	290	175	1294	439	D_0__Bacteria; D_1__Firmicutes; D_2__Erysipelotrichia; D_3__Erysipelotrichales; D_4__Erysipelotrichaceae; D_5__Allobaculum; Ambiguous_taxa
New.ReferenceOTU104	339	435	161	251	44	66	26	64	112	66	269	69	D_0__Bacteria; D_1__Bacteroidetes; D_2__Bacteroidia; D_3__Bacteroidales
New.CleanUp.ReferenceOTU15531	1	9	0	0	9	0	0	0	11	2	1	1	D_0__Bacteria; D_1__Bacteroidetes; D_2__Bacteroidia; D_3__Bacteroidales; D_4__Prevotellaceae
New.CleanUp.ReferenceOTU105	1	6	3	16	11	18	2	0	3	2	22	14	D_0__Bacteria; D_1__Firmicutes; D_2__Erysipelotrichia; D_3__Erysipelotrichales; D_4__Erysipelotrichaceae; D_5__Allobaculum; Ambiguous_taxa
New.CleanUp.ReferenceOTU104	15	19	18	9	12	19	7	7	7	6	0	0	D_0__Bacteria; D_1__Bacteroidetes; D_2__Bacteroidia; D_3__Bacteroidales; D_4__Bacteroidales S24-7 group
New.CleanUp.ReferenceOTU107	8	7	1	11	10	23	2	0	0	0	13	4	D_0__Bacteria; D_1__Firmicutes; D_2__Clostridia; D_3__Clostridiales; D_4__Christensenellaceae; D_5__uncultured
New.CleanUp.ReferenceOTU106	9	5	4	3	13	16	6	6	9	5	14	5	D_0__Bacteria; D_1__Bacteroidetes; D_2__Bacteroidia; D_3__Bacteroidales; D_4__Bacteroidales S24-7 group
New.CleanUp.ReferenceOTU101	32	1	3	3	12	2	3	7	1	2	25	3	D_0__Bacteria; D_1__Firmicutes; D_2__Erysipelotrichia; D_3__Erysipelotrichales; D_4__Erysipelotrichaceae
New.CleanUp.ReferenceOTU100	0	0	0	0	48	16	1	13	0	0	0	13	D_0__Bacteria; D_1__Firmicutes; D_2__Bacilli; D_3__Lactobacillales; D_4__Lactobacillaceae; D_5__Lactobacillus
New.CleanUp.ReferenceOTU103	8	3	5	7	0	0	1	2	12	10	4	10	D_0__Bacteria; D_1__Bacteroidetes; D_2__Bacteroidia; D_3__Bacteroidales
New.CleanUp.ReferenceOTU102	8	9	0	0	11	4	19	14	7	2	5	5	D_0__Bacteria; D_1__Bacteroidetes; D_2__Bacteroidia; D_3__Bacteroidales; D_4__Bacteroidales S24-7 group; D_5__uncultured bacterium; D_6__uncultured bacterium
New.CleanUp.ReferenceOTU109	6	11	20	8	21	33	11	13	7	4	4	0	D_0__Bacteria; D_1__Bacteroidetes; D_2__Bacteroidia; D_3__Bacteroidales; D_4__Rikenellaceae; D_5__Alistipes; D_6__uncultured bacterium
New.CleanUp.ReferenceOTU108	11	32	10	14	22	13	1	0	3	8	14	4	D_0__Bacteria; D_1__Bacteroidetes; D_2__Bacteroidia; D_3__Bacteroidales; D_4__Bacteroidales S24-7 group
New.CleanUp.ReferenceOTU1799	6	9	5	8	1	7	2	3	1	0	1	4	D_0__Bacteria; D_1__Bacteroidetes; D_2__Bacteroidia; D_3__Bacteroidales; D_4__Bacteroidales S24-7 group; D_5__uncultured bacterium; D_6__uncultured bacterium
New.CleanUp.ReferenceOTU311	5	8	1	23	2	6	1	1	0	0	6	2	D_0__Bacteria; D_1__Firmicutes; D_2__Erysipelotrichia; D_3__Erysipelotrichales; D_4__Erysipelotrichaceae; D_5__Allobaculum; Ambiguous_taxa
New.CleanUp.ReferenceOTU312	2	12	0	0	0	0	0	0	0	1	11	1	D_0__Bacteria; D_1__Firmicutes; D_2__Clostridia; D_3__Clostridiales; D_4__Ruminococcaceae; D_5__Ruminococcus 1; D_6__Ruminococcus flavefaciens
New.CleanUp.ReferenceOTU313	4	3	2	4	3	3	0	0	0	3	2	0	D_0__Bacteria; D_1__Spirochaetae; D_2__Spirochaetes; D_3__Spirochaetales; D_4__Spirochaetaceae; D_5__Treponema 2; D_6__uncultured bacterium
New.CleanUp.ReferenceOTU318	0	1	2	3	4	2	1	0	0	4	4	1	D_0__Bacteria; D_1__Bacteroidetes; D_2__Bacteroidia; D_3__Bacteroidales; D_4__Bacteroidales S24-7 group; D_5__uncultured bacterium; D_6__uncultured bacterium
New.CleanUp.ReferenceOTU319	11	0	0	0	6	0	0	0	0	0	1	0	D_0__Bacteria; D_1__Tenericutes; D_2__Mollicutes; D_3__Mollicutes RF9
New.CleanUp.ReferenceOTU5512	6	1	2	4	2	2	0	0	0	0	0	3	D_0__Bacteria; D_1__Firmicutes; D_2__Clostridia; D_3__Clostridiales
New.CleanUp.ReferenceOTU6403	1	0	0	1	3	0	2	5	8	0	3	1	D_0__Bacteria; D_1__Bacteroidetes; D_2__Bacteroidia; D_3__Bacteroidales; D_4__Bacteroidales S24-7 group; D_5__uncultured bacterium; D_6__uncultured bacterium
New.CleanUp.ReferenceOTU4291	0	1	0	0	15	0	0	0	0	1	0	0	D_0__Bacteria; D_1__Bacteroidetes; D_2__Bacteroidia; D_3__Bacteroidales; D_4__Prevotellaceae; D_5__Prevotella 1
New.CleanUp.ReferenceOTU3255	10	2	1	0	0	0	0	1	15	2	0	0	D_0__Bacteria; D_1__Firmicutes; D_2__Clostridia; D_3__Clostridiales; D_4__Ruminococcaceae; D_5__Ruminococcus 1
New.CleanUp.ReferenceOTU12467	4	4	0	2	2	2	0	0	0	1	0	1	D_0__Bacteria; D_1__Firmicutes; D_2__Clostridia; D_3__Clostridiales
New.CleanUp.ReferenceOTU1062	4	2	1	2	2	1	0	1	1	0	3	1	D_0__Bacteria; D_1__Proteobacteria; D_2__Deltaproteobacteria; D_3__Desulfovibrionales; D_4__Desulfovibrionaceae; D_5__Desulfovibrio
New.CleanUp.ReferenceOTU14445	0	2	0	1	3	0	1	2	1	1	4	2	D_0__Bacteria; D_1__Firmicutes; D_2__Erysipelotrichia; D_3__Erysipelotrichales; D_4__Erysipelotrichaceae; D_5__Allobaculum; Ambiguous_taxa
New.CleanUp.ReferenceOTU12266	0	0	0	5	0	12	0	0	0	2	0	0	D_0__Bacteria; D_1__Bacteroidetes; D_2__Bacteroidia; D_3__Bacteroidales; D_4__Bacteroidales S24-7 group; D_5__uncultured bacterium; D_6__uncultured bacterium
New.CleanUp.ReferenceOTU19038	0	0	0	0	2	0	4	5	0	1	4	9	D_0__Bacteria; D_1__Bacteroidetes; D_2__Bacteroidia; D_3__Bacteroidales; D_4__Prevotellaceae; D_5__Prevotellaceae UCG-001; Ambiguous_taxa
New.CleanUp.ReferenceOTU398	1	1	5	27	0	45	0	0	25	28	0	1	D_0__Bacteria; D_1__Bacteroidetes; D_2__Bacteroidia; D_3__Bacteroidales; D_4__Bacteroidales S24-7 group; D_5__uncultured bacterium; D_6__uncultured bacterium
New.CleanUp.ReferenceOTU394	1	1	0	1	5	7	0	2	0	0	1	1	D_0__Bacteria; D_1__Bacteroidetes; D_2__Bacteroidia; D_3__Bacteroidales; D_4__Bacteroidales S24-7 group; D_5__uncultured bacterium; D_6__uncultured bacterium
New.CleanUp.ReferenceOTU396	0	0	9	0	1	13	0	8	0	0	7	3	D_0__Bacteria; D_1__Bacteroidetes; D_2__Bacteroidia; D_3__Bacteroidales; D_4__Rs-E47 termite group; D_5__uncultured Bacteroidales bacterium; D_6__uncultured Bacteroidales bacterium
New.CleanUp.ReferenceOTU392	0	0	0	0	3	14	0	0	0	0	0	0	D_0__Bacteria; D_1__Firmicutes; D_2__Clostridia; D_3__Clostridiales
New.CleanUp.ReferenceOTU393	0	5	2	2	9	6	2	0	2	1	6	4	D_0__Bacteria; D_1__Bacteroidetes; D_2__Bacteroidia; D_3__Bacteroidales; D_4__Bacteroidales S24-7 group
New.CleanUp.ReferenceOTU50	68	1	2	0	3	35	0	0	14	1	38	14	D_0__Bacteria; D_1__Firmicutes; D_2__Clostridia; D_3__Clostridiales; D_4__Lachnospiraceae
New.CleanUp.ReferenceOTU58	21	21	7	30	16	11	25	25	25	49	34	13	D_0__Bacteria; D_1__Bacteroidetes; D_2__Bacteroidia; D_3__Bacteroidales; D_4__Bacteroidales S24-7 group
New.CleanUp.ReferenceOTU59	51	32	13	19	17	16	15	12	15	14	8	8	D_0__Bacteria; D_1__Bacteroidetes; D_2__Bacteroidia; D_3__Bacteroidales; D_4__Bacteroidales S24-7 group; D_5__uncultured bacterium; D_6__uncultured bacterium
New.CleanUp.ReferenceOTU6021	5	4	0	4	1	1	0	3	0	0	3	3	D_0__Bacteria; D_1__Bacteroidetes; D_2__Bacteroidia; D_3__Bacteroidales; D_4__Bacteroidales S24-7 group
New.CleanUp.ReferenceOTU5838	12	3	2	2	3	2	0	0	0	1	7	1	D_0__Bacteria; D_1__Firmicutes; D_2__Clostridia; D_3__Clostridiales; D_4__Christensenellaceae; D_5__uncultured; D_6__uncultured bacterium
New.CleanUp.ReferenceOTU219	7	5	7	24	5	0	1	0	1	4	0	0	D_0__Bacteria; D_1__Firmicutes; D_2__Clostridia; D_3__Clostridiales; D_4__Ruminococcaceae; D_5__Ruminiclostridium 6; D_6__uncultured bacterium
New.CleanUp.ReferenceOTU218	0	0	0	0	10	5	1	0	3	0	0	4	D_0__Bacteria; D_1__Firmicutes; D_2__Clostridia; D_3__Clostridiales; D_4__Lachnospiraceae; D_5__Tyzzerella 3; D_6__uncultured bacterium
New.CleanUp.ReferenceOTU211	0	0	0	0	1	2	5	4	0	0	16	5	D_0__Bacteria; D_1__Bacteroidetes; D_2__Bacteroidia; D_3__Bacteroidales; D_4__Prevotellaceae; D_5__Prevotellaceae UCG-001; Ambiguous_taxa
New.CleanUp.ReferenceOTU210	1	0	1	1	16	1	5	0	21	1	1	0	D_0__Bacteria; D_1__Tenericutes; D_2__Mollicutes; D_3__Mollicutes RF9
New.CleanUp.ReferenceOTU213	0	0	9	21	0	0	0	0	0	0	0	0	D_0__Bacteria; D_1__Bacteroidetes; D_2__Bacteroidia; D_3__Bacteroidales; D_4__Prevotellaceae
New.CleanUp.ReferenceOTU212	0	0	0	0	0	0	5	16	4	0	0	0	D_0__Bacteria; D_1__Firmicutes; D_2__Clostridia; D_3__Clostridiales; D_4__Ruminococcaceae; D_5__[Eubacterium] coprostanoligenes group
New.CleanUp.ReferenceOTU217	1	0	0	0	3	14	6	1	0	0	0	1	D_0__Bacteria; D_1__Bacteroidetes; D_2__Bacteroidia; D_3__Bacteroidales; D_4__Bacteroidales S24-7 group; D_5__uncultured bacterium; D_6__uncultured bacterium
New.CleanUp.ReferenceOTU216	9	2	0	0	8	13	0	3	0	1	7	2	D_0__Bacteria; D_1__Bacteroidetes; D_2__Bacteroidia; D_3__Bacteroidales
New.CleanUp.ReferenceOTU4781	2	1	3	0	6	1	0	1	3	3	1	3	D_0__Bacteria; D_1__Bacteroidetes; D_2__Bacteroidia; D_3__Bacteroidales; D_4__Bacteroidales S24-7 group; D_5__uncultured bacterium; D_6__uncultured bacterium
New.CleanUp.ReferenceOTU8033	1	4	0	0	4	4	1	1	16	11	1	1	D_0__Bacteria; D_1__Bacteroidetes; D_2__Bacteroidia; D_3__Bacteroidales; D_4__Bacteroidales S24-7 group
New.CleanUp.ReferenceOTU5667	3	0	14	8	0	0	0	0	11	0	1	0	D_0__Bacteria; D_1__Firmicutes; D_2__Clostridia; D_3__Clostridiales; D_4__Lachnospiraceae
New.CleanUp.ReferenceOTU5669	6	4	0	1	4	0	1	0	0	3	9	5	D_0__Bacteria; D_1__Firmicutes; D_2__Clostridia; D_3__Clostridiales; D_4__Christensenellaceae
New.CleanUp.ReferenceOTU401	5	0	0	0	0	6	0	0	3	1	0	3	D_0__Bacteria; D_1__Tenericutes; D_2__Mollicutes; D_3__Mollicutes RF9
New.CleanUp.ReferenceOTU402	5	6	1	3	2	2	0	1	0	0	0	0	D_0__Bacteria; D_1__Firmicutes; D_2__Clostridia; D_3__Clostridiales; D_4__Lachnospiraceae; D_5__Lachnospiraceae NK4A136 group; D_6__uncultured Clostridiales bacterium
New.CleanUp.ReferenceOTU406	0	0	1	9	0	2	0	2	2	2	1	0	D_0__Bacteria
New.CleanUp.ReferenceOTU407	0	0	0	0	0	0	0	0	13	12	0	0	D_0__Bacteria; D_1__Bacteroidetes; D_2__Bacteroidia; D_3__Bacteroidales; D_4__Prevotellaceae
New.CleanUp.ReferenceOTU5048	10	3	3	4	2	5	0	0	0	1	0	0	D_0__Bacteria; D_1__Firmicutes; D_2__Clostridia; D_3__Clostridiales
New.CleanUp.ReferenceOTU38	44	33	3	5	17	2	8	2	15	11	7	12	D_0__Bacteria; D_1__Firmicutes; D_2__Clostridia; D_3__Clostridiales; D_4__Christensenellaceae; D_5__uncultured
New.CleanUp.ReferenceOTU39	43	117	16	34	32	41	0	0	2	2	56	30	D_0__Bacteria; D_1__Bacteroidetes; D_2__Bacteroidia; D_3__Bacteroidales; D_4__Bacteroidales S24-7 group
New.CleanUp.ReferenceOTU36	20	30	22	12	12	9	3	4	26	21	5	8	D_0__Bacteria; D_1__Bacteroidetes; D_2__Bacteroidia; D_3__Bacteroidales; D_4__Porphyromonadaceae
New.CleanUp.ReferenceOTU37	43	73	57	63	43	19	9	20	22	13	27	12	D_0__Bacteria; D_1__Bacteroidetes; D_2__Bacteroidia; D_3__Bacteroidales; D_4__Bacteroidales S24-7 group; D_5__uncultured bacterium; D_6__uncultured bacterium
New.CleanUp.ReferenceOTU34	7	2	23	27	18	24	45	29	15	9	45	24	D_0__Bacteria; D_1__Bacteroidetes; D_2__Bacteroidia; D_3__Bacteroidales; D_4__Bacteroidales S24-7 group; D_5__uncultured bacterium; D_6__uncultured bacterium
New.CleanUp.ReferenceOTU35	14	38	3	7	67	30	1	0	3	6	0	0	D_0__Bacteria; D_1__Proteobacteria; D_2__Alphaproteobacteria; D_3__Rhodospirillales; D_4__Rhodospirillaceae; D_5__uncultured
New.CleanUp.ReferenceOTU32	0	0	27	78	24	31	10	22	6	19	30	26	D_0__Bacteria; D_1__Bacteroidetes; D_2__Bacteroidia; D_3__Bacteroidales; D_4__Bacteroidales S24-7 group; D_5__uncultured bacterium; D_6__uncultured bacterium
New.CleanUp.ReferenceOTU33	13	40	0	8	78	53	5	0	23	21	47	17	D_0__Bacteria; D_1__Bacteroidetes; D_2__Bacteroidia; D_3__Bacteroidales; D_4__Bacteroidales S24-7 group; D_5__uncultured bacterium; D_6__uncultured bacterium
New.CleanUp.ReferenceOTU30	24	44	28	22	20	9	19	25	16	8	20	7	D_0__Bacteria; D_1__Bacteroidetes; D_2__Bacteroidia; D_3__Bacteroidales; D_4__Bacteroidales S24-7 group
New.CleanUp.ReferenceOTU31	20	14	73	6	7	2	13	3	33	12	41	7	D_0__Bacteria; D_1__Bacteroidetes; D_2__Bacteroidia; D_3__Bacteroidales; D_4__Bacteroidales S24-7 group; D_5__uncultured bacterium; D_6__uncultured bacterium
New.CleanUp.ReferenceOTU293	3	0	0	0	1	13	6	7	1	1	0	1	D_0__Bacteria; D_1__Firmicutes; D_2__Clostridia; D_3__Clostridiales; D_4__Lachnospiraceae
New.CleanUp.ReferenceOTU295	24	29	0	7	14	1	4	0	0	1	0	0	D_0__Bacteria; D_1__Bacteroidetes; D_2__Bacteroidia; D_3__Bacteroidales; D_4__Bacteroidales S24-7 group
New.CleanUp.ReferenceOTU297	1	1	3	1	8	2	2	0	1	1	3	2	D_0__Bacteria; D_1__Tenericutes; D_2__Mollicutes; D_3__Mollicutes RF9
New.CleanUp.ReferenceOTU296	0	0	1	0	0	1	1	10	0	1	2	8	D_0__Bacteria; D_1__Firmicutes; D_2__Clostridia; D_3__Clostridiales; D_4__Ruminococcaceae
New.CleanUp.ReferenceOTU299	8	9	1	3	0	4	0	0	1	0	3	2	D_0__Bacteria; D_1__Firmicutes; D_2__Clostridia; D_3__Clostridiales; D_4__Christensenellaceae; D_5__uncultured
New.CleanUp.ReferenceOTU298	2	1	0	2	1	2	0	4	0	0	7	1	D_0__Bacteria; D_1__Firmicutes; D_2__Erysipelotrichia; D_3__Erysipelotrichales; D_4__Erysipelotrichaceae; D_5__Allobaculum; Ambiguous_taxa
New.CleanUp.ReferenceOTU871	2	2	1	2	0	0	0	2	2	1	4	1	D_0__Bacteria; D_1__Bacteroidetes; D_2__Bacteroidia; D_3__Bacteroidales
New.CleanUp.ReferenceOTU8892	1	0	3	1	2	9	0	1	0	1	0	0	D_0__Bacteria; D_1__Firmicutes; D_2__Clostridia; D_3__Clostridiales; D_4__Clostridiales vadinBB60 group
New.CleanUp.ReferenceOTU13226	0	1	0	1	8	4	0	0	0	0	6	1	D_0__Bacteria; D_1__Firmicutes; D_2__Erysipelotrichia; D_3__Erysipelotrichales; D_4__Erysipelotrichaceae; D_5__Allobaculum; Ambiguous_taxa
New.CleanUp.ReferenceOTU481	0	0	0	5	6	1	1	1	0	1	3	10	D_0__Bacteria; D_1__Bacteroidetes; D_2__Bacteroidia; D_3__Bacteroidales
New.CleanUp.ReferenceOTU2231	0	0	0	6	0	0	5	7	2	0	1	0	D_0__Bacteria; D_1__Bacteroidetes; D_2__Bacteroidia; D_3__Bacteroidales; D_4__Bacteroidales S24-7 group; D_5__uncultured bacterium; D_6__uncultured bacterium
New.CleanUp.ReferenceOTU16430	5	7	1	0	0	0	1	1	2	0	3	0	D_0__Bacteria; D_1__Bacteroidetes; D_2__Bacteroidia; D_3__Bacteroidales; D_4__Bacteroidales S24-7 group; D_5__uncultured bacterium; D_6__uncultured bacterium
New.CleanUp.ReferenceOTU369	4	7	4	3	2	5	2	1	1	3	2	0	D_0__Bacteria; D_1__Firmicutes; D_2__Clostridia; D_3__Clostridiales; D_4__Ruminococcaceae
New.CleanUp.ReferenceOTU361	0	0	0	0	0	0	0	0	10	8	0	1	D_0__Bacteria; D_1__Firmicutes; D_2__Clostridia; D_3__Clostridiales; D_4__Ruminococcaceae; D_5__Ruminococcaceae UCG-010; D_6__uncultured rumen bacterium
New.CleanUp.ReferenceOTU362	1	0	0	0	0	9	5	1	3	0	0	1	D_0__Bacteria; D_1__Bacteroidetes; D_2__Bacteroidia; D_3__Bacteroidales; D_4__Bacteroidales S24-7 group; D_5__uncultured bacterium; D_6__uncultured bacterium
New.CleanUp.ReferenceOTU156	0	0	0	0	4	28	0	0	0	0	0	0	D_0__Bacteria; D_1__Bacteroidetes; D_2__Bacteroidia; D_3__Bacteroidales; D_4__Bacteroidales S24-7 group; D_5__uncultured bacterium; D_6__uncultured bacterium
New.CleanUp.ReferenceOTU157	2	0	5	30	2	2	1	0	1	0	1	0	D_0__Bacteria; D_1__Bacteroidetes; D_2__Bacteroidia; D_3__Bacteroidales; D_4__Bacteroidales S24-7 group; D_5__uncultured bacterium; D_6__uncultured bacterium
New.CleanUp.ReferenceOTU154	4	11	1	0	13	25	15	1	18	3	1	0	D_0__Bacteria; D_1__Bacteroidetes; D_2__Bacteroidia; D_3__Bacteroidales; D_4__Bacteroidales S24-7 group; D_5__uncultured bacterium; D_6__uncultured bacterium
New.CleanUp.ReferenceOTU155	0	0	0	0	1	0	0	0	12	6	10	2	D_0__Bacteria; D_1__Firmicutes; D_2__Erysipelotrichia; D_3__Erysipelotrichales; D_4__Erysipelotrichaceae
New.CleanUp.ReferenceOTU152	4	6	0	0	22	1	0	0	6	5	0	0	D_0__Bacteria; D_1__Bacteroidetes; D_2__Bacteroidia; D_3__Bacteroidales; D_4__Bacteroidales S24-7 group; D_5__uncultured bacterium; D_6__uncultured bacterium
New.CleanUp.ReferenceOTU153	0	0	7	11	0	6	16	11	0	0	0	0	D_0__Bacteria; D_1__Bacteroidetes; D_2__Bacteroidia; D_3__Bacteroidales; D_4__Bacteroidales S24-7 group
New.CleanUp.ReferenceOTU150	0	0	0	0	38	14	0	0	0	0	0	0	D_0__Bacteria; D_1__Bacteroidetes; D_2__Bacteroidia; D_3__Bacteroidales; D_4__Bacteroidales S24-7 group
New.CleanUp.ReferenceOTU151	11	31	0	0	3	2	1	0	0	0	10	1	D_0__Bacteria; D_1__Bacteroidetes; D_2__Bacteroidia; D_3__Bacteroidales; D_4__Bacteroidales S24-7 group
New.CleanUp.ReferenceOTU158	5	12	11	13	20	10	11	0	2	1	4	3	D_0__Bacteria; D_1__Firmicutes; D_2__Clostridia; D_3__Clostridiales; D_4__Ruminococcaceae; D_5__Ruminococcaceae UCG-013; D_6__uncultured bacterium
New.CleanUp.ReferenceOTU159	0	0	0	1	20	9	0	0	0	3	0	0	D_0__Bacteria; D_1__Firmicutes; D_2__Clostridia; D_3__Clostridiales; D_4__Lachnospiraceae; D_5__uncultured
New.CleanUp.ReferenceOTU4035	0	0	2	0	6	1	0	0	0	3	23	0	D_0__Bacteria; D_1__Tenericutes; D_2__Mollicutes; D_3__Mollicutes RF9; D_4__uncultured Paenibacillaceae bacterium; D_5__uncultured Paenibacillaceae bacterium; D_6__uncultured Paenibacillaceae bacterium
New.CleanUp.ReferenceOTU140	6	5	1	2	1	3	6	7	2	0	7	1	D_0__Bacteria; D_1__Bacteroidetes; D_2__Bacteroidia; D_3__Bacteroidales; D_4__Bacteroidales S24-7 group
New.CleanUp.ReferenceOTU14416	3	7	1	4	3	1	1	2	0	2	3	1	D_0__Bacteria; D_1__Bacteroidetes; D_2__Bacteroidia; D_3__Bacteroidales; D_4__Bacteroidales S24-7 group; D_5__uncultured bacterium; D_6__uncultured bacterium
New.CleanUp.ReferenceOTU1864	0	0	4	8	1	1	0	2	9	1	6	2	D_0__Bacteria; D_1__Bacteroidetes; D_2__Bacteroidia; D_3__Bacteroidales; D_4__Bacteroidales S24-7 group; D_5__uncultured bacterium; D_6__uncultured bacterium
New.CleanUp.ReferenceOTU1284	0	0	3	4	2	4	0	0	4	6	16	0	D_0__Bacteria; D_1__Bacteroidetes; D_2__Bacteroidia; D_3__Bacteroidales; D_4__Bacteroidales S24-7 group; D_5__uncultured bacterium; D_6__uncultured bacterium
New.CleanUp.ReferenceOTU12087	0	1	0	8	0	5	9	6	0	0	0	0	D_0__Bacteria; D_1__Bacteroidetes; D_2__Bacteroidia; D_3__Bacteroidales; D_4__Bacteroidales S24-7 group
New.CleanUp.ReferenceOTU242	3	0	0	0	1	3	4	6	2	0	3	11	D_0__Bacteria; D_1__Bacteroidetes; D_2__Bacteroidia; D_3__Bacteroidales; D_4__Porphyromonadaceae
New.CleanUp.ReferenceOTU243	7	6	0	0	0	0	0	0	0	2	1	0	D_0__Bacteria; D_1__Firmicutes; D_2__Clostridia; D_3__Clostridiales; D_4__Lachnospiraceae
New.CleanUp.ReferenceOTU240	0	0	1	5	0	6	9	2	2	7	1	1	D_0__Bacteria; D_1__Firmicutes; D_2__Clostridia; D_3__Clostridiales; D_4__Lachnospiraceae
New.CleanUp.ReferenceOTU241	2	3	0	0	3	1	4	0	1	2	25	8	D_0__Bacteria; D_1__Bacteroidetes; D_2__Bacteroidia; D_3__Bacteroidales; D_4__Rikenellaceae; D_5__Alistipes
New.CleanUp.ReferenceOTU247	3	8	0	2	3	10	2	2	2	3	5	7	D_0__Bacteria; D_1__Firmicutes; D_2__Erysipelotrichia; D_3__Erysipelotrichales; D_4__Erysipelotrichaceae; D_5__Erysipelotrichaceae UCG-004
New.CleanUp.ReferenceOTU244	1	1	2	2	3	5	0	0	3	1	1	3	D_0__Bacteria; D_1__Firmicutes; D_2__Clostridia; D_3__Clostridiales; D_4__Lachnospiraceae
New.CleanUp.ReferenceOTU245	0	3	3	4	3	2	6	4	1	0	6	1	D_0__Bacteria; D_1__Proteobacteria; D_2__Betaproteobacteria; D_3__Burkholderiales; D_4__Alcaligenaceae; D_5__Parasutterella; D_6__uncultured bacterium
New.CleanUp.ReferenceOTU248	14	10	0	0	0	0	0	0	0	2	39	12	D_0__Bacteria; D_1__Firmicutes; D_2__Clostridia; D_3__Clostridiales; D_4__Ruminococcaceae; D_5__Ruminococcus 1
New.CleanUp.ReferenceOTU4751	1	1	3	1	1	1	0	4	4	1	1	0	D_0__Bacteria; D_1__Bacteroidetes; D_2__Bacteroidia; D_3__Bacteroidales; D_4__Bacteroidales S24-7 group; D_5__uncultured bacterium; D_6__uncultured bacterium
New.CleanUp.ReferenceOTU731	0	0	1	0	7	3	2	4	0	0	0	0	D_0__Bacteria; D_1__Bacteroidetes; D_2__Bacteroidia; D_3__Bacteroidales; D_4__Bacteroidales S24-7 group; D_5__uncultured bacterium; D_6__uncultured bacterium
New.CleanUp.ReferenceOTU10128	0	0	4	6	0	1	4	1	0	2	5	1	D_0__Bacteria; D_1__Bacteroidetes; D_2__Bacteroidia; D_3__Bacteroidales; D_4__Bacteroidales S24-7 group
New.CleanUp.ReferenceOTU1771	3	0	0	0	2	3	0	0	4	0	3	1	D_0__Bacteria; D_1__Firmicutes; D_2__Clostridia; D_3__Clostridiales; D_4__Lachnospiraceae
New.CleanUp.ReferenceOTU18087	0	0	0	0	0	0	4	7	1	0	2	2	D_0__Bacteria; D_1__Bacteroidetes; D_2__Bacteroidia; D_3__Bacteroidales; D_4__Bacteroidales S24-7 group
New.CleanUp.ReferenceOTU9214	0	0	0	0	0	0	0	0	0	0	19	1	D_0__Bacteria; D_1__Firmicutes; D_2__Clostridia; D_3__Clostridiales; D_4__Ruminococcaceae; D_5__Ruminococcus 1; D_6__Ruminococcus flavefaciens
New.CleanUp.ReferenceOTU13623	0	1	5	5	4	0	3	5	7	4	13	5	D_0__Bacteria; D_1__Bacteroidetes; D_2__Bacteroidia; D_3__Bacteroidales; D_4__Bacteroidales S24-7 group; D_5__uncultured bacterium; D_6__uncultured bacterium
New.CleanUp.ReferenceOTU4247	1	0	0	0	3	1	5	3	4	1	0	1	D_0__Bacteria; D_1__Firmicutes; D_2__Clostridia; D_3__Clostridiales; D_4__Lachnospiraceae
New.CleanUp.ReferenceOTU61	18	22	4	0	21	17	52	40	9	24	48	5	D_0__Bacteria; D_1__Bacteroidetes; D_2__Bacteroidia; D_3__Bacteroidales; D_4__Bacteroidales S24-7 group
New.CleanUp.ReferenceOTU60	8	15	46	44	23	29	20	25	30	39	28	10	D_0__Bacteria; D_1__Bacteroidetes; D_2__Bacteroidia; D_3__Bacteroidales; D_4__Bacteroidales S24-7 group; D_5__uncultured bacterium; D_6__uncultured bacterium
New.CleanUp.ReferenceOTU63	6	19	7	4	7	6	5	3	12	3	35	14	D_0__Bacteria; D_1__Bacteroidetes; D_2__Bacteroidia; D_3__Bacteroidales; D_4__Bacteroidales S24-7 group; D_5__uncultured bacterium; D_6__uncultured bacterium
New.CleanUp.ReferenceOTU62	41	33	0	0	2	11	27	0	61	0	0	2	D_0__Bacteria; D_1__Firmicutes; D_2__Clostridia; D_3__Clostridiales; D_4__Ruminococcaceae; D_5__Ruminococcus 1
New.CleanUp.ReferenceOTU65	2	0	1	1	43	85	6	1	1	3	1	0	D_0__Bacteria; D_1__Firmicutes; D_2__Clostridia; D_3__Clostridiales; D_4__Lachnospiraceae
New.CleanUp.ReferenceOTU64	54	88	1	11	16	2	2	2	3	1	1	2	D_0__Bacteria; D_1__Bacteroidetes; D_2__Bacteroidia; D_3__Bacteroidales; D_4__Bacteroidales S24-7 group
New.CleanUp.ReferenceOTU67	15	14	42	129	12	4	7	1	3	3	22	1	D_0__Bacteria; D_1__Bacteroidetes; D_2__Bacteroidia; D_3__Bacteroidales; D_4__Bacteroidales S24-7 group; D_5__uncultured bacterium; D_6__uncultured bacterium
New.CleanUp.ReferenceOTU66	23	29	14	21	3	16	7	4	1	0	6	9	D_0__Bacteria; D_1__Bacteroidetes; D_2__Bacteroidia; D_3__Bacteroidales; D_4__Bacteroidales S24-7 group; D_5__uncultured bacterium; D_6__uncultured bacterium
New.CleanUp.ReferenceOTU69	50	35	51	83	10	20	14	14	8	9	41	19	D_0__Bacteria; D_1__Bacteroidetes; D_2__Bacteroidia; D_3__Bacteroidales; D_4__Bacteroidales S24-7 group; D_5__uncultured bacterium; D_6__uncultured bacterium
New.CleanUp.ReferenceOTU68	43	111	0	0	2	1	2	0	3	1	99	31	D_0__Bacteria; D_1__Firmicutes; D_2__Clostridia; D_3__Clostridiales; D_4__Ruminococcaceae; D_5__Ruminococcus 1
New.CleanUp.ReferenceOTU12236	1	0	0	0	13	4	0	0	4	1	1	1	D_0__Bacteria; D_1__Bacteroidetes; D_2__Bacteroidia; D_3__Bacteroidales; D_4__Bacteroidales S24-7 group; D_5__uncultured bacterium; D_6__uncultured bacterium
New.CleanUp.ReferenceOTU16632	4	2	2	0	13	0	4	1	1	2	4	2	D_0__Bacteria; D_1__Bacteroidetes; D_2__Bacteroidia; D_3__Bacteroidales; D_4__Bacteroidales S24-7 group; D_5__uncultured bacterium; D_6__uncultured bacterium
New.CleanUp.ReferenceOTU9086	0	0	2	0	0	0	1	0	0	1	14	4	D_0__Bacteria; D_1__Bacteroidetes
New.CleanUp.ReferenceOTU14289	1	0	1	6	0	0	11	11	0	0	1	0	D_0__Bacteria; D_1__Bacteroidetes; D_2__Bacteroidia; D_3__Bacteroidales; D_4__Bacteroidales S24-7 group
New.CleanUp.ReferenceOTU477	2	2	3	1	1	4	4	3	5	0	0	0	D_0__Bacteria; D_1__Saccharibacteria; D_2__Unknown Class; D_3__Unknown Order; D_4__Unknown Family; D_5__Candidatus Saccharimonas
New.CleanUp.ReferenceOTU476	0	0	0	1	5	12	0	0	0	0	3	0	D_0__Bacteria; D_1__Firmicutes; D_2__Erysipelotrichia; D_3__Erysipelotrichales; D_4__Erysipelotrichaceae; D_5__Allobaculum
New.CleanUp.ReferenceOTU3604	2	13	0	0	0	0	0	0	0	0	0	1	D_0__Bacteria; D_1__Firmicutes; D_2__Clostridia; D_3__Clostridiales; D_4__Ruminococcaceae; D_5__Ruminococcus 1
New.CleanUp.ReferenceOTU676	0	0	0	0	5	13	0	0	0	0	0	0	D_0__Bacteria; D_1__Bacteroidetes; D_2__Bacteroidia; D_3__Bacteroidales; D_4__Bacteroidales S24-7 group; D_5__uncultured bacterium; D_6__uncultured bacterium
New.CleanUp.ReferenceOTU14139	0	0	1	6	0	0	9	3	2	0	0	0	D_0__Bacteria; D_1__Bacteroidetes; D_2__Bacteroidia; D_3__Bacteroidales; D_4__Bacteroidales S24-7 group; D_5__uncultured bacterium; D_6__uncultured bacterium
New.CleanUp.ReferenceOTU7405	2	1	2	1	6	1	0	1	1	1	0	0	D_0__Bacteria; D_1__Bacteroidetes; D_2__Bacteroidia; D_3__Bacteroidales; D_4__Rikenellaceae; D_5__Alistipes; D_6__uncultured bacterium
New.CleanUp.ReferenceOTU169	6	6	1	10	4	3	2	5	0	3	2	0	D_0__Bacteria; D_1__Bacteroidetes; D_2__Bacteroidia; D_3__Bacteroidales; D_4__Bacteroidales S24-7 group
New.CleanUp.ReferenceOTU168	0	0	2	9	0	0	18	13	0	0	1	1	D_0__Bacteria; D_1__Bacteroidetes; D_2__Bacteroidia; D_3__Bacteroidales; D_4__Bacteroidales S24-7 group; D_5__uncultured bacterium; D_6__uncultured bacterium
New.CleanUp.ReferenceOTU167	54	79	7	8	2	12	3	10	3	5	40	6	D_0__Bacteria; D_1__Bacteroidetes; D_2__Bacteroidia; D_3__Bacteroidales; D_4__Bacteroidales S24-7 group; D_5__uncultured bacterium; D_6__uncultured bacterium
New.CleanUp.ReferenceOTU166	10	7	5	3	1	7	1	0	0	6	0	1	D_0__Bacteria; D_1__Firmicutes; D_2__Clostridia; D_3__Clostridiales; D_4__Lachnospiraceae
New.CleanUp.ReferenceOTU165	21	34	0	0	0	0	0	0	1	0	31	2	D_0__Bacteria; D_1__Firmicutes; D_2__Clostridia; D_3__Clostridiales; D_4__Ruminococcaceae; D_5__Ruminococcus 1
New.CleanUp.ReferenceOTU164	18	3	3	6	7	8	4	10	8	11	14	14	D_0__Bacteria; D_1__Bacteroidetes; D_2__Bacteroidia; D_3__Bacteroidales
New.CleanUp.ReferenceOTU163	7	3	16	0	2	5	0	2	1	2	0	2	D_0__Bacteria; D_1__Firmicutes; D_2__Clostridia; D_3__Clostridiales; D_4__Lachnospiraceae
New.CleanUp.ReferenceOTU162	1	1	3	7	0	2	0	0	3	1	20	3	D_0__Bacteria; D_1__Bacteroidetes; D_2__Bacteroidia; D_3__Bacteroidales; D_4__Bacteroidales S24-7 group; D_5__uncultured bacterium; D_6__uncultured bacterium
New.CleanUp.ReferenceOTU161	9	1	1	4	3	1	8	3	35	21	0	3	D_0__Bacteria; D_1__Firmicutes; D_2__Clostridia; D_3__Clostridiales; D_4__Lachnospiraceae
New.CleanUp.ReferenceOTU160	16	8	0	0	32	25	0	1	8	7	11	5	D_0__Bacteria; D_1__Bacteroidetes; D_2__Bacteroidia; D_3__Bacteroidales; D_4__Bacteroidales S24-7 group; D_5__uncultured bacterium; D_6__uncultured bacterium
New.CleanUp.ReferenceOTU10223	0	0	0	0	0	0	0	0	0	0	10	7	D_0__Bacteria; D_1__Firmicutes; D_2__Clostridia; D_3__Clostridiales; D_4__Ruminococcaceae; D_5__Ruminococcus 1
New.CleanUp.ReferenceOTU11283	0	0	3	4	1	1	0	0	0	2	5	0	D_0__Bacteria; D_1__Bacteroidetes; D_2__Bacteroidia; D_3__Bacteroidales; D_4__Bacteroidales S24-7 group; D_5__uncultured bacterium; D_6__uncultured bacterium
New.CleanUp.ReferenceOTU7800	0	0	0	0	5	4	0	0	2	0	6	2	D_0__Bacteria; D_1__Bacteroidetes; D_2__Bacteroidia; D_3__Bacteroidales; D_4__Bacteroidales S24-7 group
New.CleanUp.ReferenceOTU339	10	7	4	3	2	1	4	1	1	2	22	4	D_0__Bacteria; D_1__Bacteroidetes; D_2__Bacteroidia; D_3__Bacteroidales; D_4__Bacteroidales S24-7 group; D_5__uncultured bacterium; D_6__uncultured bacterium
New.CleanUp.ReferenceOTU335	2	2	1	5	1	1	1	1	1	0	4	2	D_0__Bacteria; D_1__Bacteroidetes; D_2__Bacteroidia; D_3__Bacteroidales; D_4__Bacteroidales S24-7 group; D_5__uncultured bacterium; D_6__uncultured bacterium
New.CleanUp.ReferenceOTU332	2	12	0	8	0	4	1	0	0	0	4	1	D_0__Bacteria; D_1__Firmicutes; D_2__Erysipelotrichia; D_3__Erysipelotrichales; D_4__Erysipelotrichaceae; D_5__Allobaculum; Ambiguous_taxa
New.CleanUp.ReferenceOTU330	11	8	4	12	3	6	3	1	1	6	5	0	D_0__Bacteria; D_1__Bacteroidetes; D_2__Bacteroidia; D_3__Bacteroidales; D_4__Bacteroidales S24-7 group; D_5__uncultured bacterium; D_6__uncultured bacterium
New.CleanUp.ReferenceOTU279	0	0	0	0	1	7	6	8	0	0	7	3	D_0__Bacteria; D_1__Bacteroidetes; D_2__Bacteroidia; D_3__Bacteroidales; D_4__Prevotellaceae; D_5__Prevotellaceae UCG-001
New.CleanUp.ReferenceOTU278	4	4	0	5	2	4	0	1	0	0	0	0	D_0__Bacteria; D_1__Bacteroidetes; D_2__Bacteroidia; D_3__Bacteroidales; D_4__Bacteroidales S24-7 group
New.CleanUp.ReferenceOTU273	8	16	3	20	4	20	3	0	0	1	6	2	D_0__Bacteria; D_1__Firmicutes; D_2__Clostridia; D_3__Clostridiales
New.CleanUp.ReferenceOTU272	4	6	0	0	0	0	0	0	0	0	12	9	D_0__Bacteria; D_1__Firmicutes; D_2__Clostridia; D_3__Clostridiales; D_4__Ruminococcaceae; D_5__Ruminococcus 1; D_6__Ruminococcus flavefaciens
New.CleanUp.ReferenceOTU270	1	0	10	3	0	0	0	0	8	0	0	0	D_0__Bacteria; D_1__Firmicutes; D_2__Clostridia; D_3__Clostridiales; D_4__Lachnospiraceae
New.CleanUp.ReferenceOTU277	0	1	0	1	5	0	5	1	0	0	3	0	D_0__Bacteria; D_1__Tenericutes; D_2__Mollicutes; D_3__Mollicutes RF9
New.CleanUp.ReferenceOTU276	0	0	0	0	0	0	26	0	0	0	0	0	D_0__Bacteria; D_1__Firmicutes; D_2__Clostridia; D_3__Clostridiales; D_4__Ruminococcaceae; D_5__Ruminococcus 1
New.CleanUp.ReferenceOTU274	0	0	1	1	2	6	1	0	2	7	0	1	D_0__Bacteria; D_1__Bacteroidetes; D_2__Bacteroidia; D_3__Bacteroidales; D_4__Rikenellaceae; D_5__Alistipes; D_6__gut metagenome
New.CleanUp.ReferenceOTU1607	1	0	1	0	7	4	0	8	2	0	2	0	D_0__Bacteria; D_1__Bacteroidetes; D_2__Bacteroidia; D_3__Bacteroidales; D_4__Bacteroidales S24-7 group; D_5__uncultured bacterium; D_6__uncultured bacterium
New.CleanUp.ReferenceOTU13115	6	3	0	1	6	4	0	0	0	1	1	1	D_0__Bacteria; D_1__Firmicutes; D_2__Clostridia; D_3__Clostridiales
[truncated: 344 more rows]

## Sheet: V4_mc3378
# Constructed from biom file
[truncated: 1,876 more rows]

## Sheet: V6-7_mc9182
# Constructed from biom file
[truncated: 1,474 more rows]

## Sheet: V8_mc7964
# Constructed from biom file
[truncated: 901 more rows]

## Sheet: V9_mc666
# Constructed from biom file
[truncated: 560 more rows]

[truncated: 7 more sheets: V2_even863, V3_even12100, V4_even3378, V6-7_even9182, V8_even7964, V9_even666, Vsum_L6_even34153]
